# Supplementary material for: Design of a Multiepitope Vaccine against Chicken Anemia Virus Disease
Source: Viruses. 2022 Jun 30;14(7):1456. doi: 10.3390/v14071456 (PMC9318905; doi:10.3390/v14071456)
Supplement: Supplementary file 1 [file viruses-14-01456-s001.zip]

Archive with 4 entries (4 files):
- Supplementary file 1.txt
- Supplementary file 2.txt
- Supplementary file 3.txt
- Supplementary file 4.txt
