# Supplementary material for: Design of a Multiepitope Vaccine against Chicken Anemia Virus Disease
Source: Viruses. 2022 Jun 30;14(7):1456. doi: 10.3390/v14071456 (PMC9318905; doi:10.3390/v14071456)
Supplement: Supplementary file 1 [file viruses-14-01456-s001.zip › Supplementary file 1.txt]

>gi|331702967|emb|CCA62486.1| VP1 protein, partial [Chicken anemia virus]
MARRARRPRGRFYAFRRGRWHHLKRLRRRYKFRHRRRQRYRRRAFRKAFHNPRPGTYSVRLPNPQSTMTI
RFQGIIFLTEGLILPKNSTAGGYADHLYGARVAKISVNLKEFLLASMNLTYVSKIGGPIAGELIADGSQS
QAAQNWPNCWLPLDNNVPSATPSAWWRWALMMMQPTDSCRFFNHPKQMTLQDMGRMFGGWHLFRHIETRF
QLLATKNEGSFSPVASLLSQGEYLTRRDDVKYSSDHQNRWRKGEQPMTGGIAYATGKMRPDEQQYPAMPP
DPPIITTSTPQGTQVRCMNSTQAWWSWDTYMSFATLTALGAQWSFPPGQRSVSRRSFNHHKARGAGDPKG
QRWHTLVPLGTETITDSYMSAPASELDTNFFTLYVAQGTNKSQQYKFGTATYALKEPVMKSDAWAGVRVQ
SVWQLGNRPRP

>gi|331702963|emb|CCA62483.1| VP1 protein, partial [Chicken anemia virus]
MARRARRPRGRFYAFRRGRWHHLKRLRRRYKFRHRRRQRYRRRAFRKAFHNPRPGTYSVRLPNPQSTMTI
RFQGVIFLTEGLILPKNSTAGGYADHLYGARVAKISVNLKEFLLASMNLTYVSKLGGPIAGELIADGSNP
QAAQNWPNCWLPLDNNVPSATPSAWWRWALMMMQPTDSCRFFNHPKQMTLQDMGRMFGGWHLFRHIETRF
QLLATKNEGSFSPVASLLSQGEYLTRRDDVKYSSDHQNRWRKGEQPMTGGIAYATGKMRPDEQQYPAMPP
DPPIITATTAQGTQVRCMNSTQAWWSWDTYMSFATLTALGAQWSFPPGQRSVSRRSFNHHKARGAGDPKG
QRWHTLVPLGTETITDSYMSTPASELDTNFLTLYVAQGTNKSQQYKFGTATYALKEPVMKSDAWAVVRVQ
SVWQLGNRQRP

>gi|331702959|emb|CCA62480.1| VP1 protein, partial [Chicken anemia virus]
MARRARRPRGRFYAFRRGRWHNLKRLRRRYKFRHRRRQRYRRRAFRKAFHNPRPGTYSVRLPNPQSTMTI
RFQGVIFLTEGLILPKNSTAGGYADHMYGARVAKISVNLKEFLLASMNLTYVSKLGGPIAGELIADGSKS
QAAENWPNCWLPLDNNVPSATPSAWWRWALMMMQPTDSCRFFNHPKQMTLQDMGRMFGGWHLFRHIETRF
QLLATKNEGSFSPVASLLSQGEYLTRRDDVKYSSDHQNRWRKGEQPMTGGIAYATGKMRPDEQQYPAMPP
DPPIITATTAQGTQVRCMNSTQAWWSWDTYMSFATLTALGAQWSFPPGQRSVSRRSFNHHKARGAGDPKG
QRWHTLVPLGTETITDSYMSTPASELDTNFLTLYVAQGTNKSQQYKFGTATYALKEPVMKSDAWAVVRVQ
SVWQLGNRQRP

>gi|331702955|emb|CCA62477.1| VP1 protein, partial [Chicken anemia virus]
MARRARRPRGRFYAFRRGRWHHLKRLRRRYKFRHRRRQRYRRRAFRKAFHNPRPGTYSVRLPNPQSTMTI
RFQGVIFLTEGLILPKNSTAGGYADHMYGARVAKISVNLKEFLLASMNLTYVSKLGGPIAGELIADGSKS
QAAQNWPNCWLPLDNNVPSATPSAWWRWALMMMQPTDSCRFFNHPKQMTLQDMGRMFGGWHLFRHIETRF
QLLATKNEGSFSPVASLLSQGEYLTRRDDVKYSSDHQNRWRKGEQPMTGGIAYATGKMRPDEQQYPAMPP
DPPIITATTAQGTQVRCMNSTQAWWSWDTYMSFATLTALGAQWSFPPGQRSVSRRSFNHHKARGAGDPKG
QRWHTLVPLGTETITDSYMSTPASELDTNFLTLYVAQGTNKSQQYKFGTATYALKEPVMKSDAWAVVRVQ
SVWQLGNRQRP

>gi|331702951|emb|CCA62474.1| VP1 protein, partial [Chicken anemia virus]
MARRARRPRGRFYAFRRGRWHQLKRLRRRCKFRHRRRQRYRRRAFRKAFHNPRPGTYSVRLPNPQSTMTI
RFQGIIFLTEGLILPKNSTAGGYADHLYGARVAKISVNLKEFLLASMNLTYVSKIGGPIAGELIADGSQS
QAAQNWPNCWLPLDNNVPSATPSAWWRWALMMMQPTDSCRFFNHPKQMTLQDMGRMFGGWHLFRHIETRF
QLLATKNEGSFSPVASLLSQGEYLTRRDDVKYSSDHQNRWRKGEQPMTGGIAYATGKMRPDEQQYPAMPP
DPPIITATTAQGTQVRCMNSTQAWWSWDTYMSFATLTALGAQWSFPPGQRSVSRRSFNHHKARGAGDPKG
QRWHTLVPLGTETITDSYMSTPASELDTNFLTLYVAQGTNKSQQYKFGTATYALKEPVMKSDAWAVVRVQ
SVWQLGNRQRP

>gi|331702947|emb|CCA62471.1| VP1 protein, partial [Chicken anemia virus]
MARRARRPRGRFYAFRRGRWHQLKRLRRRCKFRHRRRQRYRRRAFRKAFHNPRPGTYSVRLPNPQSTMTI
RFQGIIFLTEGLILPKNSTAGGYADHLYGARVAKISVNLKEFLLASMNLTYVSKIGGPIAGELIADGSQS
QAAQNWPNCWLPLDNNVPSATPSAWWRWALMMMQPTDSCRFFNHPKQMTLQDMGRMFGGWHLFRHIETRF
QLLATKNEGSFSPVASLLSQGEYLTRRDDVKYSSDHQNRWRKGEQPMTGGIAYATGKMRPDEQQYPAMPP
DPPIITATTAQGTQVRCMNSTQAWWSWDTYMSFATLTALGAQWSFPPGQRSVSRRSFNHHKARGAGDPKG
QRWHTLVPLGTETITDSYMSTPASELDTNFLTLYVAQGTNKSQQYKFGTATYALKEPVMKSDAWAVVRVQ
SVWQLGNRQRP

>gi|331702943|emb|CCA62468.1| VP1 protein, partial [Chicken anemia virus]
MARRARRPRGRFYAFRRGRWHHLKRLRRRYKFRHRRRQRYRRRAFRKAFHNPRPGTYSVRLPNPQSTMTI
RFQGVIFLTEGLILPKNSTAGGYADHMYGARVAKISVNLKEFLLASMNLTYVSKLGGPIAGELIADGSKS
QAAENWPNCWLPLDNNVPSATPSAWWRWALMMMQPTDSCRFFNHPKQMTLQDMGRMFGGWHLFRHIETRF
QLLATKNEGSFSPVASLLSQGEYLTRRDDVKYSSDHQNRWRKGEQPMTGGIAYATGKMRPDEQQYPAMPP
DPPIITSTTAQGTQVRCMNSTQAWWSWDTYMSFATLTALGAQWSFPPGQRSVSRRSFNHHKARGAGDPKG
QRWHTLVPLGTETITDSYMSTPASELDTNFLTLYVAQGTNKSQQYKFGTATYALKEPVMKSDAWAVVRVQ
SVWQLGNRQRP

>gi|331702939|emb|CCA62465.1| VP1 protein, partial [Chicken anemia virus]
MARRARRPRGRFYAFRRGRWHQLKRLRRRCKFRHRRRQRYRRRAFRKAFHNPRPGTYSVRLPNPQSTMTI
RFQGIIFLTEGLILPKNSTAGGYADHLYGARVAKISVNLKEFLLASMNLTYVSKIGGPIAGELIADGSQS
QAAQNWPNCWLPLDNNVPSATPSAWWRWALMMMQPTDSCRFFNHPKQMTLQDMGRMFGGWHLFRHIETRF
QLLATKNEGSFSPVASLLSQGEYLTRRDDVKYSSDHQNRWRKGEQPMTGGIAYATGKMRPDEQQYPAMPP
DPPIITATTAQGTQVRCMNSTQAWWSWDTYMSFATLTALGAQWSFPPGQRSVSRRSFNHHKARGAGDPKG
QRWHTLVPLGTETITDSYMSAPASELDTNFFTLYVAQGTNKSQQYKFGTATYALKEPVMKSDAWAVVRVQ
SVWQLGNQAEA

>gi|331702935|emb|CCA62462.1| VP1 protein, partial [Chicken anemia virus]
MARRARRPRGRFYAFRRGRWHQLKRLRRRCKFRHRRRQRYRRRAFRKAFHNPRPGTYSVRLPNPQSTMTI
RFQGIIFLTEGLILPKNSTAGGYADHLYGARVAKISVNLKEFLLASMNLTYVSKIGGPIAGELIADGSQS
QAAQNWPNCWLPLDNNVPSATPSAWWRWALMMMQPTDSCRFFNHPKQMTLQDMGRMFGGWHLFRHIETRF
QLLATKNEGSFSPVASLLSQGEYLTRRDDVKYSSDHQNRWRKGEQPMTGGIAYATGKMRPDEQQYPAMPP
DPPIITSTTAQGTQVRCMNSTQAWWSWDTYMSFATLTALGAQWSFPPGQRSVSRRSFNHHKARGAGDPKG
QRWHTLVPLGTETITDSYMGAPASELDTNFFTLYVAQGTNKSQQYKFGTATYALKEPVMKSDSWAVVRVQ
SVWQLGNRQRP

>gi|331702931|emb|CCA62459.1| VP1 protein, partial [Chicken anemia virus]
MARRARRPRGRFYAFRRGRWHHLKRLRRRYKFRHRRRQRYRRRAFRKAFHNPRPGTYSVRLPNPQSTMTI
RFQGIIFLTEGLILPKNSTAGGYADHLYGARVAKISVNLKEFLLASMNLTYVSKIGGPIAGELIADGSQS
QAAQNWPNCWLPLDNNVPSATPSAWWRWALMMMQPTDSCRFFNHPKQMTLQDMGRMFGGWHLFRHIETRF
QLLATKNEGSFSPVASLLSQGEYLTRRDDVKYSSDHQNRWRKGEQPMTGGIAYATGKMRPDEQQYPAMPP
DPPIITTSTPQGTQVRCMNSTQAWWSWDTYMSFATLTALGAQWSFPPGQRSVSRRSFNHHKARGAGDPKG
QRWHTLVPLGTETITDSYMSAPASELDTNFFTLYVAQGTNKSQQYKFGTATYALKEPVMKSDAWAGVRVQ
SVWQLGNRPRP

>gi|403495281|gb|AFR46599.1| VP1 protein [Chicken anemia virus]
MARRARRPRGRFYAFRRGRWHHLKRLRRRYKFRHRRRQRYRRRAFRKAFHDPRPGTYSVRLPNPQSTMTI
RFQGVIFLTEGLILPKNSTAGGYADHMYGARVAKISVNLKEFLLASMNLTYVSKLGGPIAGELIADGSKS
QAAENWPNCWLPLDNNMPSATPSAWWRWALMMMQPTDSCRFFNHPKQMTLQDMGRMFGGWHLFRHIETRF
QLLATKNEGSFSPVASLLSQGEYLTRRDDVKYSSDHQNRWRKGEQPMTGGIAYATGKMRPDEQQYPAMPP
DPPIITSTTAQGTQVRCMNSTQAWWSWDTCMSFATLTALSAQWSFPPGQRSVSRRSFNHHKARGAGDPKG
QRWHTLVPLGTETITDSYMGAPASEIDTNFFTLYVAQGTNKSQQYKFGTATYALKEPVMKSDSWAAVRVQ
SVWQLGNRQRPYPWDVNWANSTMYWGSQP

>gi|1143643002|gb|AQM56844.1| VP1 protein [Chicken anemia virus]
MARRARRPRGRFYAFRRGRWHHLKRLRRRYKFRHRRRQRYRRRAFRKAFHNPRPGTYSVRLPNPQSTMTI
RFQGVIFLTEGLILPKNSTAGGYADHMYGARVAKISVNLKEFLLASMNLTYVSKLGGPIAGELIADGSKS
QAAENWPNCWLPLDNNVPSATPSAWWRWALMMMQPTDSCRFFNHPKQMTLQDMGRMFGGWHLFRHIETRF
QLLATKNEGSFSPVASLLSQGEYLTRRDDVKYSSDHQNRWRKGEQPMTGGIAYATGKMRPDEQQYPAMPP
DPPIITSTTAQGTQVRCMNSTQAWWSWDTYMSFATLTALGAQWSFPPGQRSVSRRSFNHHKARGAGDPKS
QRWHTLVPLGTETITDSYMGAPASEIDTNFFTLYVAQGTNKSQQYKFGTATYALKEPVMKSDSWAVVRVQ
SVWQLGNRQRPYPWDVNWANSTMYWGSQP

>gi|1143642998|gb|AQM56841.1| VP1 protein [Chicken anemia virus]
MARRARRPRGRFYAFRRGRWHHLKRLRRRYKFRHRRRQRYRRRAFRKAFHNPRPGTYSVRLPNPQSTMTI
RFQGIIFLTEGLILPKNSTAGGYADHLYGARVAKISVNLKEFLLASMNLTYVSKIGGPIAGELIADGSQS
QAAQNWPNCWLPLDNNVPSATPSAWWRWALMMMQPTDSCRFFNHPKQMTLQDMGRMFGGWHLFRHIETRF
QLLATKNEGSFSPVASLLSQGEYLTRRDDVKYSSDHQNRWRKGEQPMTGGIAYATGKMRPDEQQYPAMPP
DPPIITATTAQGTQVRCMNSTQAWWSWDTYMSFATLTALGAQWSFPPGQRSVSRRSFNHHKARGAGDPKG
QRWHTLVPLGTETITDSYMTAPASELDTNFFTLYVAQGTNKSQQYKFGTATYALKEPVMKSDAWAVVRVQ
SVWQLGNRQRPYPWDVNWANSTMYWGSQP

>gi|1143642994|gb|AQM56838.1| VP1 protein [Chicken anemia virus]
MARRARRPRGRFYAFRRGRWHHLKRLRRRYKFRHRRRQRYRRRAFRKAFHNPRPGTYSVRLPNPQSTMTI
RFQGVIFLTEGLILPKNSTAGGYADHMYGARVAKISVNLKEFLLASMNLTYVSKLGGPIAGELIADGSKS
QAAENWPNCWLPLDNNVPSATPSAWWRWALMMMQPTDSCRFFNHPKQMTLQDMGRMFGGWHLFRHIETRF
QLLATKNEGSFSPVASLLSQGEYLTRRDDVKYSSDHQNRWRKGEQPMTGGIAYATGKMRPDEQQYPAMPP
DPPIITSTTAQGTQVRCMNSTQAWWSWDTYMSFATLTALGAQWSFPPGQRSVSRRSFNHHKARGAGDPKG
QRWHTLVPLGTETITDSYMGAPASEIDTNFFTLYVAQGTNKSQQYKFGTATYALKEPVMKSDSWAVVRVQ
SVWQLGNRQRPYPWDVNWANSTMYWGSQP

>gi|1143642990|gb|AQM56835.1| VP1 protein [Chicken anemia virus]
MARRARRPRGRFYAFRRGRWHHLKRLRRRYKFRHRRRQRYRRRAFRKAFHNPRPGTYSVRLPNPQSTMTI
RFQGVIFLTEGLILPKNSTAGGYADHMYGARVAKISVNLKEFLLASMNLTYVSKLGGPIAGELIADGSKS
QAAENWPNCWLPLDNNVPSATPSAWWRWALMMMQPTDSCRFFNHPKQMTLQDMGRMFGGWHLFRHIETRF
QLLATKNEGSFSPVASLLSQGEYLTRRDDVKYSSDHQNRWRKGEQPMTGGIAYATGKMRPDEQQYPAMPP
DPPIITSTTAQGTQVRCMNSTQAWWSWDTYMSFATLTALGAQWSFPPGQRSVSRRSFNHHKARGAGDPKG
QRWHTLVPLGTETITDSYMGAPASEIDTNFFTLYVAQGTNKSQQYKFGTATYALKEPVMKSDSWAVVRVQ
SVWQLGNRQRPYPWDVNWANSTMYWGSQP

>gi|1143642986|gb|AQM56832.1| VP1 protein [Chicken anemia virus]
MARRARRPRGRFYAFRRGRWHHLKRLRRRYKFRHRRRQRYRRRAFRKAFHNPRPGTYSVRLPNPQSTMTI
RFQGVIFLTEGLILPKNSTAGGYADHMYGARVAKISVNLKEFLLASMNLTYVSKLGGPIAGELIADGSKS
QAAENWPNCWLPLDNNXPSATPSAWWRWALMMMQPTDSCRFFNHPKQMTLQDMGRMFGGWHLFRHIETRF
QLLATKNEGSFSPVASLLSQGEYLTRRDDVKYSSDHQNRWRKGEQPMTGGIAYATGKMRPDEQQYPAMPP
DPPIITSTTAQGTQVRCMNSTQAWWSWDTYMSFATLTALGAQWSFPPGQRSVSRRSFNHHKARGAGDPKG
QRWHTLVPLGTETITDSYMGAPASEIDTNFFTLYVAQGTNKSQQYKFGTATYALKEPVMKSDSWAVVRVQ
SVWQLGNRQRPYPWDVNWANSTMYWGSQP

>gi|1143642982|gb|AQM56829.1| VP1 protein [Chicken anemia virus]
MARRARRPRGRFYAFRRGRWHHLKRLRRRYKFRHRRRQRYRRRAFRKAFHNPRPGTYSVRLPNPQSTMTI
RFQGVIFLTEGLILPKNSTAGGYADHMYGARVAKISVNLKEFLLASMNLTYVSKLGGPIAGELIADGSKS
QAAENWPNCWLPLDNNVPSATPSAWWRWALMMMQPTDSCRFFNHPKQMTLQDMGRMFGGWHLFRHIETRF
QLLATKNEGSFSPVASLLSQGEYLTRRDDVKYSSDHQNRWRKGEQPMTGGIAYATGKMRPDEQQYPAMPP
DPPIITSTTAQGTQVRCMNSTQAWWSWDTYMSFATLTALGAQWSFPPGQRSVSRRSFNHHKARGAGDPKG
QRWHTLVPLGTETITDSYMGAPASEIDTNFFTLYVAQGTNKSQQYKFGTATYALKEPVMKSDSWAVVRVQ
SVWQLGNRQRPYPWDVNWANSTMYWGSQP

>gi|1143642978|gb|AQM56826.1| VP1 protein [Chicken anemia virus]
MARRARRPRGRFYAFRRGRWHHLKRLRRRYKFRHRRRQRYRRRAFRKAFHNPRPGTYSVRLPNPQSTMTI
RFQGVIFLTEGLILPKNSTAGGYADHMYGARVAKISVNLKEFLLASMNLTYVSKLGGPIAGELIADGSKS
QAAENWPNCWLPLDNNVPSATPSAWWRWALMMMQPTDSCRFFNHPKQMTLQDMGRMFGGWHLFRHIETRF
QLLATKNEGSFSPVASLLSQGEYLTRRDDVKYSSDHQNRWRKGEQPMTGGIAYATGKMRPDEQQYPAMPP
DPPIITSTTAQGTQVRCMNSTQAWWSWDTYMSFATLTALGAQWSFPPGQRSVSRRSFNHHKARGAGDPKG
QRWHTLVPLGTETITDSYMGAPASEIDTNFFTLYVAQGTNKSQQYKFGTATYALKEPVMKSDSWAVVRVQ
SVWQLGNRQRPYPWDVNWANSTMYWGSQP

>gi|215983566|gb|ACJ71795.1| VP1 protein, partial [Chicken anemia virus]
MARRARRPRGRFYAFRRGRWHHLKRLRRRYKFRHRRRQRYRRRAFRKAFHNPRPGTYSVRLPNPQSTMTI
RFQGIIFLTEGLILPKNSTAGGYADHLYGARVAKISVNLKEFLLASMNLTYVSKIGGPIAGELIADGSQS
QAAQNWPNCWLPLDNNVPSATPSAWWRWALMMMQPTDSCRFFNHPKQMTLQDMGRMFGGWHLFRHIETRF
QLLATKNEGSFSPVASLLSQGEYLTRRDDVKYSSDHQNRWRKGEQPMTGGIAYATGKMRPDEQQYPAMPP
DPPIITTTTPQGTQVRCMNSTQAWWSWDTYMSFATLTALGAQWSFPPGQRSVSRRSFNHHKARGAGDPKG
QRWHTLVPLGTETITDSYMSAPASELDTNFFTLYVAQGTNKSQQYKFGTATYALKEPVMKSDAWAVVRVQ
SVWQLGNRQRPYPWDVNW

>gi|215983564|gb|ACJ71794.1| VP1 protein, partial [Chicken anemia virus]
MARRARRPRGRFYAFRRGRWHHLKRLRRRYKFRHRRRQRYRRRAFRKAFHNPRPGTYSVRLPNPQSTMTI
RFQGIIFLTEGLILPKNSTAGGYADHLYGARVAKISVNLKEFLLASMNLTYVSKIGGPIAGELIADGSQS
QAAQNWPNCWLPLDNNVPSATPSAWWRWALMMMQPTDSCRFFNHPKQMTLQDMGRMFGGWHLFRHIETRF
QLLATKNEGSFSPVASLLSQGEYLTRRDDVKYSSDHQNRWRKGEQPMTGGIAYATGKMRPDEQQYPAMPP
DPPIITTTTPQGTHVRCMNSTQAWWSWDTYMSFATLTALGAQWSFPPGQRSVSRRSFNHHKARGAGDPKG
QRWHTLVPLGTETITDSYMTAPASELDTNFFTLYVAQGTNKSQQYKFGTATYALKEPVMKSDAWAVVRVQ
SVWQLGNRQRPYPWDVNW

>gi|215983562|gb|ACJ71793.1| VP1 protein, partial [Chicken anemia virus]
MARRARRPRGRFYAFRRGRWHHLKRLRRRYKFRHRRRQRYRRRAFRKAFHNPRPGTYSVRLPNPQSTMTI
RFQGIIFLTEGLILPKNSTAGGYADHLYGARVAKISVNLKEFLLASMNLTYVSKIGGPIAGELIADGSQS
QAAQNWPNCWLPLDNNVPSATPSAWWRWALMMMQPTDSCRFFNHPKQMTLQDMGRMFGGWHLFRHIETRF
QLLATKNEGSFSPVASLLSQGEYLTRRDDVKYSSDHQNRWRKGEQPMTGGIAYATGKMRPDEQQYPAMPP
DPPIITATTPQGTQVRCMNSTQAWWSWDTYMSFATLTALGAQWSFPPGQRSVSRRSFNHHKARGAGDPKG
QRWHTLVPLGTETITDSYMSAPASELDTNFFTLYVAQGTNKSQQYKFGTATYALKEPVMKSDAWAVVRVQ
SVWQLGNRQRPYPWDVNW

>gi|215983560|gb|ACJ71792.1| VP1 protein, partial [Chicken anemia virus]
MARRARRPRGRFYAFRRGRWHHLKRLRRRYKFRHRRRQRYRRRAFRKAFHNPRPGTYSVRLPNPQSTMTI
RFQGIIFLTEGLILPKNSTAGGYADHLYGARVAKISVNLKEFLLASMNLTYVSKIGGPIAGELIADGSQS
QAAQNWPNCWLPLDNNVPSATPSAWWRWALMMMQPTDSCRFFNHPKQMTLQDMGRMFGGWHLFRHIETRF
QLLATKNEGSFSPVASLLSQGEYLTRRDDVKYSSDHQNRWRKGEQPMTGGIAYATGKMRPDEQQYPAMPP
DPPIITTTTPQGTHVRCMNSTQAWWSWDTYMSFATLTALGAQWSFPPGQRSVSRRSFNHHKARGAGDPKG
QRWHTLVPLGTETITDSYMTAPASKLDTNFFTLYVAQGTNKSQQYKFGTATYALKEPVMKSDAWAVVRVQ
SVWQLGNRQRPYPWDVNW

>gi|215983558|gb|ACJ71791.1| VP1 protein, partial [Chicken anemia virus]
MARRARRPRGRFYAFRRGRWHNLKRLRRRYKFRHRRRQRYRRRAFRKAFHNPRPGTYSVRLPNPQSTMTI
RFQGIIFLTEGLILPKNSTAGGYADHLYGARVAKISVNLKEFLLASMNLTYVSKIGGPIAGELIADGSKS
QAAENWPNCWLPLDNNVPSATPSAWWRWALMMMQPTDSCRFFNHPKQMTLQDMGRMFGGWHLFRHIETRF
QLLATKNEGSFSPVASLLSQGEYLTRRDDVKYSSDHQNRWRKGEQPMTGGIAYATGKMRPDEQQYPAMPP
DPPIITTTTPQGTQVRCMNSTQAWWSWDTYMSFATLTALGAQWSFPPGQRSVSRRSFNHHKARGAGDPKG
QRWHTLVPLGTETITDSYMSAPASELDTNFFTLYVAQGTNKSQQYKFGTATYALKEPVMKSDAWAVVRVQ
SVWQLGNRQRPYPWDVNW

>gi|215983556|gb|ACJ71790.1| VP1 protein, partial [Chicken anemia virus]
MARRARRPRGRFYAFRRGRWHHLKRLRRRYKFRHRRRQRYRRRAFRKAFHNPRPGTYSVRLPNPQSTMTI
RFQGIIFLTEGLILPKNSTAGGYADHLYGARVAKISVNLKEFLLASMNLTYVSKIGGPIAGELIADGSQS
QAAQNWPNCWLPLDNNVPSATPSAWWRWALMMMQPTDSCRFFNHPKQMTLQDMGRMFGGWHLFRHIETRF
QLLATKNEGSFSPVASLLSQGEYLTRRDDVKYSSDHQNRWRKGEQPMTGGIAYATGKMRPDEQQYPAMPP
DPPIITTTTPQGTQVRCMNSTQAWWSWDTYMSFATLTALGAQWSFPPGQRSVSRRSFNHHKARGAGDPKG
QRWHTLVPLGTETITDSYMSAPASELDTNFFTLYVAQGTNKSQQYKFGTATYALKEPVMKSDAWAVVRVQ
SVWQLGNRQRPYPWDVNW

>gi|215983554|gb|ACJ71789.1| VP1 protein, partial [Chicken anemia virus]
MARRARRPRGRFYAFRRGRWHHLKRLRRRYKFRHRRRQRYRRRAFRKAFHNPRPGTYSVRLPNPQSTMTI
RFQGIIFLTEGLILPKNSTAGGYADHLYGARVAKISVNLKEFLLASMNLTYVSKIGGPIAGELIADGSQS
QAAQNWPNCWLPLDNNVPSATPSAWWRWALMMMQPTDSCRFFNHPKQMTLQDMGRMFGGWHLFRHIETRF
QLLATKNEGSFSPVASLLSQGEYLTRRDDVKYSSDHQNRWRKGEQPMTGGIAYATGKMRPDEQQYPAMPP
DPPIITTTTPQGTQVRCMNSTQAWWSWDTYMSFATLTALGAQWSFPPGQRSVSRRSFNHHKARGAGDPKG
QRWHTLVPLGTETITDSYMSAPASELDTNFFTLYVAQGTNKSQQYKFGTATYALKEPVMKSDAWAVVRVQ
SVWQLGNRQRPYPWDVNW

>gi|215983552|gb|ACJ71788.1| VP1 protein, partial [Chicken anemia virus]
MARRARRPRGRFYAFRRGRWHHLKRLRRRYKFRHRRRQRYRRRAFRKAFHNPRPGTYSVRLPNPQSTMTI
RFQGIIFLTEGLILPKNSTAGGYADHLYGARVAKISVNLKEFLLASMNLTYVSKIGGPIAGELIADGSQS
QAAQNWPNCWLPLDNNVPSATPSAWWRWALMMMQPTDSCRFFNHPKQMTLQDMGRMFGGWHLFRHIETRF
QLLATKNEGSFSPVASLLSQGEYLTRRDDVKYSSDHQNRWRKGEQPMTGGIAYATGKMRPDEQQYPAMPP
DPPIITTTTPQGTHVRCMNSTQAWWSWDTYMSFATLTALGAQWSFPPGQRSVSRRSFNHHKARGAGDPKG
QRWHTLVPLGTETITDSYMTAPASELDTNFFTLYVAQGTNKSQQYKFGTATYALKEPVMKSDAWAVVRVQ
SVWQLGNRQRPYPWDVNW

>gi|215983550|gb|ACJ71787.1| VP1 protein, partial [Chicken anemia virus]
MARRARRPRGRFYAFRRGRWHHLKRLRRRYKFRHRRRQRYRRRAFRKAFHNPRPGTYSVRLPNPQSTMTI
RFQGIIFLTEGLILPKNSTAGGYADHLYGARVAKISVNLKEFLLASMNLTYVSKIGGPIAGELIADGSQS
QAAQNWPNCWLPLDNNVPSATPSAWWRWALMMMQPTDSCRFFNHPKQMTLQDMGRMFGGWHLFRHIETRF
QLLATKNEGSFSPVASLLSQGEYLTRRDDVKYSSDHQNRWRKGEQPMTGGIAYATGKMRPDEQQYPAMPP
DPPIITTTTPQGTQVRCMNSTQAWWSWDTYMSFATLTALGAQWSFPPGQRSVSRRSFNHHKARGAGDPKG
QRWHTLVPLGTETITDSYMSAPASELDTNFFTLYVAQGTNKSQQYKFGTATYALKEPVMKSDAWAVVRVQ
SVWQLGNRQRPYPWDVNW

>gi|215983548|gb|ACJ71786.1| VP1 protein, partial [Chicken anemia virus]
MARRARRPRGRFYAFRRGRWHHLKRLRRRYKFRHRRRQRYRRRAFRKAFHNPRPGTYSVRLPNPQSTMTI
RFQGIIFLTEGLILPKNSTAGGYADHLYGARVAKISVNLKEFLLASMNLTYVSKIGGPIAGELIADGSQS
QAAQNWPNCWLPLDNNVPSATPSAWWRWALMMMQPTDSCRFFNHPKQMTLQDMGRMFGGWHLFRHIETRF
QLLATKNEGSFSPVASLLSQGEYLTRRDDVKYSSDHQNRWRKGEQPMTGGIAYATGKMRPDEQQYPAMPP
DPPIITTTTPQGTQVRCMNSTQAWWSWDTYMSFATLTALGAQWSFPPGQRSVSRRSFNHHKARGAGDPKG
QRWHTLVPLGTETITDSYMSAPASELDTNFFTLYVAQGTNKSQQYKFGTATYALKEPVMKSDAWAVVRVQ
SVWQLGNRQRPYPWDVNW

>gi|215983546|gb|ACJ71785.1| VP1 protein, partial [Chicken anemia virus]
MARRARRPRGRFYAFRRGRWHHLKRLRRRYKFRHRRRQRYRRRAFRKAFHNPRPGTYSVRLPNPQSTMTI
RFQGIIFLTEGLILPKNSTAGGYADHLYGARVAKISVNLKEFLLASMNLTYVSKIGGPIAGELIADGSQS
QAAQNWPNCWLPLDNNVPSATPSAWWRWALMMMQPTDSCRFFNHPKQMTLQDMGRMFGGWHLFRHIETRF
QLLATKNEGSFSPVASLLSQGEYLTRRDDVKYSSDHQNRWRKGEQPMTGGIAYATGKMRPDEQQYPAMPP
DPPIITTTTPQGTQVRCMNSTQAWWSWDTYMSFATLTALGAQWSFPPGQRSVSRRSFNHHKARGAGDPKG
QRWHTLVPLGTETITDSYMSAPASELDTNFFTLYVAQGTNKSQQYKFGTATYALKEPVMKSDAWAVVRVQ
SVWQLGNRQRPYPWDVNW

>gi|215983544|gb|ACJ71784.1| VP1 protein, partial [Chicken anemia virus]
MARRARRPRGRFYAFRRGRWHHLKRLRRRYKFRHRRRQRYRRRAFRKAFHNPRPGTYSVRLPNPQSTMTI
RFQGIIFLTEGLILPKNSTAGGYADHLYGARVAKISVNLKEFLLASMNLTYVSKIGGPIAGELIADGSQS
QAAQNWPNCWLPLDNNVPSATPSAWWRWALMMMQPTDSCRFFNHPKQMTLQDMGRMFGGWHLFRHIETRF
QLLATKNEGSFSPVASLLSQGEYLTRRDDVKYSSDHQNRWRKGEQPMTGGIAYATGKMRPDEQQYPAMPP
DPPIITTTTPQGTQVRCMNSTQAWWSWDTYMSFATLTALGAQWSFPPGQRSVSRRSFNHHKARGAGDPKG
QRWHTLVPLGTETITDSYMSAPASELDTNFFTLYVAQGTNKSQQYKFGTATYALKEPVMKSDAWAVVRVQ
SVWQLGNRQRPYPWDVNW

>gi|215983542|gb|ACJ71783.1| VP1 protein, partial [Chicken anemia virus]
MARRARRPRGRFYAFRRGRWHHLKRLRRRYKFRHRRRQRYRRRAFRKAFHNPRPGTYSVRLPNPQSTMTI
RFQGIIFLTEGLILPKNSTAGGYADHLYGARVAKISVNLKEFLLASMNLTYVSKIGGPIAGELIADGSQS
QAAQNWPNCWLPLDNNVPSATPSAWWRWALMMMQPTDSCRFFNHPKQMTLQDMGRMFGGWHLFRHIETRF
QLLATKNEGSFSPVASLLSQGEYLTRRDDVKYSSDHQNRWRKGEQPMTGGIAYATGKMRPDEQQYPAMPP
DPPIITATTPQGTQVRCMNSTQAWWSWDTYMSFATLTALGAQWSFPPGQRSVSRRSFNHHKARGAGDPKG
QRWHTLVPLGTETITDSYMSAPASELDTNFFTLYVAQGTNKSQQYKFGTATYALKEPVMKSDAWAVVRVQ
SVWQLGNRQRPYPWDVNW

>gi|215983540|gb|ACJ71782.1| VP1 protein, partial [Chicken anemia virus]
MARRARRPRGRFYAFRRGRWHHLKRLRRRYKFRHRRRQRYRRRAFRKAFHNPRPGTYSVRLPNPQSTMTI
RFQGIIFLTEGLILPKNSTAGGYADHLYGARVAKISVNLKEFLLASMNLTYVSKIGGPIAGELIADGSQS
QAAQNWPNCWLPLDNNVPSATPSAWWRWALMMMQPTDSCRFFNHPKQMTLQDMGRMFGGWHLFRHIETRF
QLLATKNEGSFSPVASLLSQGEYLTRRDDVKYSSDHQNRWRKGEQPMTGGIAYATGKMRPDEQQYPAMPP
DPPIITTTTPQGTQVRCMNSTQAWWSWDTYMSFATLTALGAQWSFPPGQRSVSRRSFNHHKARGAGDPKG
QRWHTLVPLGTETITDSYMSAPASELDTNFFTLYVAQGTNKSQQYKFGTATYALKEPVMKSDAWAVVRVQ
SVWQLGNRQRPYPWDVNW

>gi|215983538|gb|ACJ71781.1| VP1 protein, partial [Chicken anemia virus]
MARRARRPRGRFYAFRRGRWHHLKRLRRRYKFRHRRRQRYRRRAFRKAFHNPRPGTYSVRLPNPQSTMTI
RFQGIIFLTEGLILPKNSTAGGYADHLYGARVAKISVNLKEFLLASMNLTYVSKIGGPIAGELIADGSQS
QAAQNWPNCWLPLDNNVPSATPSAWWRWALMMMQPTDSCRFFNHPKQMTLQDMGRMFGGWHLFRHIETRF
QLLATKNEGSFSPVASLLSQGEYLTRRDDVKYSSDHQNRWRKGEQPMTGGIAYATGKMRPDEQQYPAMPP
DPPIITTTTPQGTQVRCMNSTQAWWSWDTYMSFATLTALGAQWSFPPGQRSVSRRSFNHHKARGAGDPKG
QRWHTLVPLGTETITDSYMSAPASELDTNFFTLYVAQGTNKSQQYKFGTATYALKEPVMKSDAWAVVRVQ
SVWQLGNRQRPYPWDVNW

>gi|215983536|gb|ACJ71780.1| VP1 protein, partial [Chicken anemia virus]
MARRARRPRGRFYAFRRGRWHHLKRLRQKYKFRHRRRQRYRKQAFRKAFHNPRPGTYSVRLPNPQSTMTI
RFQGIIFLTEGLILPKNSTAGGYADHLYGARVAKISVNLKEFLLASMNLTYVSKIGGPIAGELIADGSQS
QAAQNWPNCWLPLDNNVPSATPSAWWRWALMMMQPTDSCRFFNHPKQMTLQDMGRMFGGWHLFRHIETRF
QLLATKNEGSFSPVASLLSQGEYLTRRDDVKYSSDHQNRWRKGEQPMTGGIAYATGKMRPDEQQYPAMPP
DPPIITTTTPQGTHVRCMNSTQAWWSWDTYMSFATLTALGAQWSFPPGQRSVSRRSFNHHKARGAGDPKG
QRWHTLVPLGTETITDSYMTAPASELDTNFFTLYVAQGTNKSQQYKFGTATYALKEPVMKSDAWAVVRVQ
SVWQLGNRQRPYPWDVNW

>gi|215983534|gb|ACJ71779.1| VP1 protein, partial [Chicken anemia virus]
MARRARRPRGRFYAFRRGRWHHLKRLRRRYKFRHRRRQRYRRRAFRKAFHNPRPGTYSVRLPNPQSTMTI
RFQGIIFLTEGLILPKNSTAGGYADHLYGARVAKISVNLKEFLLASMNLTYVSKIGGPIAGELIADGSQS
QAAQNWPNCWLPLDNNVPSATPSAWWRWALMMMQPTDSCRFFNHPKQMTLQDMGRMFGGWHLFRHIETRF
QLLATKNEGSFSPVASLLSQGEYLTRRDDVKYSSDHQNRWRKGEQPMTGGIAYATGKMRPDEQQYPAMPP
DPPIITTTTPQGTQVRCMNSTQAWWSWDTYMSFATLTALGAQWSFPPGQRSVSRRSFNHHKARGAGDPKG
QRWHTLVPLGTETITDSYMSAPASELDTNFFTLYVAQGTNKSQQYKFGTATYALKEPVMKSDAWAVVRVQ
SVWQLGNRQRPYPWDVNW

>gi|215983532|gb|ACJ71778.1| VP1 protein, partial [Chicken anemia virus]
MARRARRPRGRFYAFRRGRWHHLKRLRRRYKFRHRRRQRYRRRAFRKAFHNPRPGTYSVRLPNPQSTMTI
RFQGIIFLTEGLILPKNSTAGGYADHLYGARVAKISVNLKEFLLASMNLTYVSKIGGPIAGELIADGSQS
QAAQNWPNCWLPLDNNVPSATPSAWWRWALMMMQPTDSCRFFNHPKQMTLQDMGRMFGGWHLFRHIETRF
QLLATKNEGSFSPVASLLSQGEYLTRRDDVKYSSDHQNRWRKGEQPMTGGIAYATGKMRPDEQQYPAMPP
DPPIITTTTPQGTQVRCMNSTQAWWSWDTYMSFATLTALGAQWSFPPGQRSVSRRSFNHHKARGAGDPKG
QRWHTLVPLGTETITDSYMSAPASELDTNFFTLYVAQGTNKSQQYKFGTATYALKEPVMKSDAWAVVRVQ
SVWQLGNRQRPYPWDVNW

>gi|18874694|gb|AAL79912.1|AF475908_1 VP1 protein [Chicken anemia virus]
MARRARRPRGRFYAFRRGRWHHLKRLRRRYKFRHRRRQRYRRRAFRKAFHNPRPGTYSVRLPNPQSTMTI
RFQGVIFLTEGLILPKNSTAGGYADHMYGARVAKISVNLKEFLLASMNLTYVSKIGGPIAGELIADGSKS
QAAENWPNCWLPLDNNVPSATPSAWWRWALMMMQPTDSCRFFNHPKQMTLQDMGRMFGGWHLFRHIETRF
QLLATKNEGSFSPVASLLSQGEYLTRRDDVKYSSDHQNRWRKGEQPMTGGIAYATGKMRPDEQQYPAMPP
DPPIITTTTAQGTQVRCMNSTQAWWSWDTYMSFATLTALGAQWSFPPGQRSVSRRSFNHHKARGAGDPKG
QRWHTLVPLGTETITDSYMSAPASELDTNFFTLYVAQGTNKSQQYKFGTATYALKEPVMKSDAWAVVRVQ
SVWQLGNRQRPYPWDVNWANSTMYWGTQP

>gi|701168413|gb|AIV09096.1| VP1 protein [Chicken anemia virus]
MARRARRPRGRFYAFRRGRWHHLKRLRRRYKFRHRRRQRYRRRAFRKAFHNPRPGTYSVRLPNPQSTMTI
RFQGIIFLTEGLILPKNSTAGGYADHLYGARVAKISVNLKEFLLASMNLTYVSKIGGPIAGELIADGSQS
QAAQNWPNCWLPLDNNVPSATPSAWWRWALMMMQPTDSCRFFNHPKQMTLQDMGRMFGGWHLFRHIETRF
QLLATKNEGSFSPVASLLSQGEYLTRRDDVKYSSDHQNRWRKGEQPMTGGIAYATGKMRPDEQQYPAMPP
DPPIITTTTPQGTHVRCMNSTQAWWSWDTYMSFATLTALGAQWSFPPGQRSVSRRSFNHHKARGAGDPKG
QRWHTLVPLGTETITDSYMTAPASELDTNFFTLYVAQGTNKSQQYKFGTATYALKEPVMKSDAWAVVRVQ
SVWQLGNRQRPYPWDVNWANSTMYWGSQP

>gi|701168409|gb|AIV09093.1| VP1 protein [Chicken anemia virus]
MARRARRPRGRFYAFRRGRWHHLKRLRRRYKFRHRRRQRYRRRAFRKAFHNPRPGTYSVRLPNPQSTMTI
RFQGIIFLTEGLILPKNSTAGGYADHLYGARVAKISVNLKEFLLASMNLTYVSKIGGPIAGELIADGSQS
QAAQNWPNCWLPLDNNVPSATPSAWWRWALMMMQPTDSCRFFNHPKQMTLQDMGRMFGGWHLFRHIETRF
QLLATKNEGSFSPVASLLSQGEYLTRRDDVKYSSDHQNRWRKGEQPMTGGIAYATGKMRPDEQQYPAMPP
DPPIITTTTPQGTQVRCMNSTQAWWSWDTYMSFATLTALGAQWSFPPGQRSVSRRSFNHHKARGAGDPKG
QRWHTLVPLGTETITDSYMSAPASELDTNFFTLYVAQGTNKSQQYKFGTATYALKEPVMKSDAWAVVRVQ
SVWQLGNRQRPYPWDVNWANSTMYWGSQP

>gi|660450625|gb|AID81958.1| VP1 protein [Chicken anemia virus]
MARRARRPRGRFYAFRRGRWHHLKRLRRRYKFRHRRRQRYRRRAFRKAFHSPRPGTYSVRLPNPQSTMTI
RFQGVTFLTEGLILPKNSTAGGYADHMYGARVAKISVNLKEFLLASMNLTYVSKLGGPIAGELIADGSKS
QAAENWPNCWLPLDNNVPSATPSAWWRWALMMMQPTDSCRFFNHPKQMTLQDMGRMFGGWHLFRHIETRF
QLLATKNEGSFSPVASLLSQGEYLTRRDDVKYSSDHQNRWRKGEQPMTGGIAYATGKMRPDEQQYPAMPP
DPPIITSTTAQGTQVRCMNSTQAWWSWDTYMSFATLTALGAQWSFPPGQRSVSRRSFNHHKARGAGDPKG
QRWHTLVPLGTVTITDSYMGAPASEIDTNFFTLYVAQGTNKSQQYKFGTATYALKEPVMKSDSWAVVRVQ
SVWQLGNRQRPYPWDVNWANSTMYWGSHP

>gi|660450621|gb|AID81955.1| VP1 protein [Chicken anemia virus]
MARRARRPRGRFYAFRRGRWHHLKRLRRRYKFRHRRRQRYRRRAFRKAFHNPRPGTYSVRLPNPQSTMTI
RFQGVIFLTEGLILPKNSTSGGYADHMYGARVAKISVNLKEFLLASMNLTYVSKLGGPIAGELIADGSKS
QAAENWPNCWLPLDNNVPSATPSAWWRWALMMMQPTDSCRFFNHPKQMTLQDMGRMFGGWHLFRHIETRF
QLLATKNEGSFSPVASLLSQGEYLTRRDDVKYSSDHQNRWRKGEQPMTGGIAYATGKMRPDEQQYPAMPP
DPPIITSTTAQGTQVRCMNSTQAWWSWDTYMSFATLTALGAQWSFPPGQRSVSRRSFNHHKARGAGDPKG
QRWHTLVPLGTETITDSYMGAPASEIDTNFFTLYVAQGTNKSQQYKFGTATYALKEPVMKSDSWAVVRVQ
SVWQLGNRQRPYPWDVNWANSTMYWGSQP

>gi|660450617|gb|AID81952.1| VP1 protein [Chicken anemia virus]
MARRARRPRGRFYAFRRGRWHHLKRLRRRYKFRHRRRQRYRRRAFRKAFHNLRPGTYSVRLPNPQSTMTI
RFQGVIFLTEGLILPKNSTAGGYADHMYGARVAKISVNLKEFLLASMNLTYVSKLGGPIAGELIADGSKS
QAAENWPNCWLPLDNNVPSATPSAWWRWALMMMQPTDSCRFFNHPKQMTLQDMGRMFGGWHLFRHIETRF
QLLATKNEGSFSPVASLLSQGEYLTRRDDVKYSSDHQNRWRKGEQPMTGGIAYATGKMRPDEQQYPAMPP
DPPIITSTTAQGTQVRCMNSTQAWWSWDTYMSFATLTALGAQWSFPPGQRSVSRRSFNHHKARGAGDPKG
QRWHTLVPLGTETITDSYMGAPASEIDTNFFTLYVAQGTNKSQQYKFGTATYALKEPVMKSDSWAVVRVQ
SVWQLGNRQRPYPWDVNWANSTMYWGSQP

>gi|660450613|gb|AID81949.1| VP1 protein [Chicken anemia virus]
MARRARRPRGRFYAFRRGRWHQLKRLRRRYKFRHRRRQRYRRRAFRKAFHNPRPGTYSVRLPNPQSTMTI
RFQGIIFLTEGLILPKNSTAGGYADHLYGARVAKISVNLKEFLLASMNLTYVSKIGGPIAGELIADGSQS
QAAQNWPNCWLPLDNNVPSATPSAWWRWALMMMQPTDSCRFFNHPKQMTLQDMGRMFGGWHLFRHIETRF
QLLATKNEGSFSPVASLLSQGEYLTRRDDVKYSSDHQNRWRKGEQPMTGGIAYATGKMRPDEQQYPAMPP
DPPIITATTAQGTQVRCMNSTQAWWSWDTYMSFATLTALGAQWSFPPGQRSVSRRSFNHHKARGAGDPKG
QRWHTLVPLGTETITDSYMSAPASELDTNFFTLYVAQGTNKSQQYKFGTATYALKEPVMKSDAWAVVRVQ
SVWQLGNRQRPYPWDVNWANSTMYWGPHP

>gi|660450609|gb|AID81946.1| VP1 protein [Chicken anemia virus]
MARRARRPRGRFYTFRRGRWHHLKRLRRRYKFRHRRRQRYRRRAFRKAFHNPRPGTYSVRLPNPQSTMTI
RFQGVIFLTEGLILPKNSTAGGYADHMYGARVAKISVNLKEFLLASMNLTYVSKLGGPIAGELIADGSKS
QAAENWPNCWLPLDNNVPSATPSAWWRWALMMMQPTDSCRFFNHPKQMTLQDMGRMFGGWHLFRHIETRF
QLLATKNEGSFSPVASLLSQGEYLTRRDDVKYSSDHQNRWRKGEQPMTGGIAYATGKMRPDEQQYPAMPP
DPPIITSTTAQGTQVRCMNSTQAWWSWDTYMSFATLTALGAQWSFPPGQRSVSRRSFNHHKARGAGDPKG
QRWHTLVPLGTETITDSYMGAPASEIDTNFFTLYVAQGTNKSQQYKFGTATYALKEPVMKSDSWAVVRVQ
SVWQLGNRQRPYPWDVNWANSTMYWGSHP

>gi|660450605|gb|AID81943.1| VP1 protein [Chicken anemia virus]
MARRARRPRGRFYAFRRGRWHHLKRLRRRYKFRHRRRQRYRRRAFRKAFHNPRPGTYSVRLPNPQSTMTI
RFQGVIFLTEGLILPKNSTAGGYADHMYGARVAKISVNLKEFLLASMNLTYVSKLGGPIAGELIADGSKS
QAAENWPNCWLPLDNNAPSATPSAWWRWALMMMQPTDSCRFFNHPKQMTLQDMGRMFGGWHLFRHIETRF
QLLATKNEGSFSPVASLLSQGEYLTRRDDVKYSSDHQNRWRKGEQPMTGGIAYATGKMRPDEQQYPAMPP
DPPIITSTTAQGTQVRCMNSTQAWWSWDTYMSFATLTALGAQWSFPPGQRSVSRRSFNHHKARGAGDPKG
QRWHTLVPLGTETITDSYMGAPASEIDTNFFTLYVAQGTNKSQQYKFGTATYALKEPVMKSDSWAVVRVQ
SVWQLGNRQRPYPWDVNWANSTMYWGSQP

>gi|660450601|gb|AID81940.1| VP1 protein [Chicken anemia virus]
MARRARRPRGRFYAFRRGRWHHLKRLRRRYKFRHRRRQRYRRRAFRKAFHSPRPGTYSVRLPNPQSTMTI
RFQGVTFLTEGLILPKNSTAGGYADHMYGARVAKISVNLKEFLLASMNLTYVSKLGGPIAGELIADGSKS
QAAENWPNCWLPLDNNVPSATPSAWWRWALMMMQPTDSCRFFNHPKQMTLQDMGRMFGGWHLFRHIETRF
QLLATKNEGSFSPVASLLSQGEYLTRRDDVKYSSDHQNRWRKGEQPMTGGIAYATGKMRPDEQQYPAMPP
DPPIITSTTAQGTQVRCMNSTQAWWSWDTYMSFATLTALGAPWSFPPGQRSVSRRSFNHHKARGAGDPKG
QRWHTLVPLGTETITDSYMEAPTSEIDTNFFTLYVPHGTNKSQQYKFGTATYALKDPVMKSDSWAEVRVQ
SVWQLGNRQRPDPWDVNWANSTMYWGSQP

>gi|660450597|gb|AID81937.1| VP1 protein [Chicken anemia virus]
MARRARRPRGRFYAFRRGRWHHLKRLRRRYKFRHRRRQRYRRRAFRKAFHNPRPGTYSVRLPNPQSTMTI
RFQGVIFLTEGLILPKNSTAGGYADHMYGARVAKISVNLKEFLLASMNLTYVSKLGGPIAGELIADGSKS
QAAENWPNCWLPLDNNVPSATPSAWWRWALMMMQPTDSCRFFNHPKQMTLQDMGRMFGGWHLFRHIETRF
QLLATKNEGSFSPVASLLSQGEYLTRRDDVKYSSDHQNRWRKGEQPMTGGIAYATGKMRPDEQQYPAMPP
DPPIITSTTAQGTQVRCMNSTQAWWSWDTYMSFATLTALGAQWSFPPGQRSVSRRSFNHHKARGAGDPKG
QRWHTLVPLGTESITDSYMGAPASEIDTNFFTLYVAQGTNKSQQYKFGTATYALKEPVMKSDSWAVVRVQ
SVWQLGNRQRPYPWDVNWANSTMYWGSHP

>gi|660450593|gb|AID81934.1| VP1 protein [Chicken anemia virus]
MARRARRPRGRFYAFRRGRWHHLKRLRRRYKFRHRRRQRYRRRAFRKAFHNPRPGTYSVRLPNPQSTMTI
RFQGVIFLTEGLILPKNSTAGGYADHMYGARVAKISVNLKEFLLASMNLTYVSKLGGPIAGELIADGSKS
QAAENWPNCWLPLDNNAPSATPSAWWRWALMMMQPTDSCRFFNHPKQMTLQDMGRMFGGWHLFRHIETRF
QLLATKNEGSFSPVASLLSQGEYLTRRDDVKYSSDHQNRWRKGEQPMTGGIAYATGKMRPDEQQYPAMPP
DPPIITSTTAQGTQVRCMNSTQAWWSWDTYMSFATLTALGAQWSFPPGQRSVSRRSFNHHKARGAGDPKG
QRWHTLVPLGTETITDSYMGAPASEIDTNFFTLYVAQGTNKSQQYKFGTATYALKEPVMKSDSWAVVRVQ
SVWQLGNRQRPYPWDVNWANSTMYWGSQP

>gi|660450589|gb|AID81931.1| VP1 protein [Chicken anemia virus]
MARRARRPRGRFYAFRRGRWHHLKRLRRRYKFRHRRRQRYRRRAFRKAFHNPRPGTYSVRLPNPQSTMTI
RFQGVIFLTEGLILPKNSTAGGYADHMYGARVAKISVNLKEFLLASMNLTYVSKLGGPIAGELIADGSKS
QAAENWPNCWLPLDNNVPSATPSAWWRWALMMMQPTDSCRFFNHPKQMTLQDMGRMFGGWHLFRHIETRF
QLLATKNEGSFSPVASLLSQGEYLTRRDDVKYSSDHQNRWRKGEQPMTGGIAYATGKMRPDEQQYPAMPP
DPPIITSTTAQGTQVRCMNSTQAWWSWDTYMSFATLTALGAQWSFPPGQRSVSRRSFNHHKARGAGDPKG
QRWHTLVPLGTETITDSYMGAPASEIDTNFFTLYVAQGTNKSQQYKFGTATYALKEPVMKSDSWAVVRVQ
SVWQLGNRQRPYPWDVNWANSTMYWGSQP

>gi|660450585|gb|AID81928.1| VP1 protein [Chicken anemia virus]
MARRARRPRGRFYAFRRGRWHNLKRLRRRYKFRHRRRQRYRRRAFRKAFHNPRPGTYSVRLPNPQSTMTI
RFQGIIFLTEGLILPKNSTAGGYADHLYGARVAKISVNLKEFLLASMNLTYVSKIGGPIAGELIADGSQS
QAAQNWPNCWLPLDNNVPSATPSAWWRWALMMMQPTDSCRFFSHPKQMTLQDMGRMFGGWHLFRHIETRF
QLLATKNEGSFSPVASLLSQGEYLTRRDDVKYSSDHQNRWRKGEQPMTGGIAYATGKMRPDEQQYPAMPP
DPPIITATTAQGTQVRCMNSTQAWWSWDTYMSFATLTALGAQWSFPPGQRSVSRRSFNHHKARGAGDPKG
QRWHTLVPLGTETITDSYMSAPASELDTNFFTLYVAQGTNKSQQYKFGTATYALKEPVMKSDAWAVVRVQ
SVWQLGNRQRPYPWDVNWANSTMYWGSHP

>gi|660450581|gb|AID81925.1| VP1 protein [Chicken anemia virus]
MARRARRPRGRFYAFRRGRWHNLKRLRRRYKFRHRRRQRYRRRAFRKAFHNPRPGTYSVRLPNPQSTMTI
RFQGIIFLTEGLILPKNSTAGGYADHLYGARVAKISVNLKEFLLASMNLTYVSKIGGPIAGELIADGSQS
QAAQNWPNCWLPLDNNVPSATPSAWWRWALMMMQPTDSCRFFNHPKQMTLQDMGRMFGGWHLFRHIETRF
QLLATKNEGSFSPVASLLSQGEYLTRRDDVKYSSDHQNRWRKGEQPMTGGIAYATGKMRPDEQQYPAMPP
DPPIITATTAQGTQVRCMNSTQAWWSWDTYMSFATLTALGAQWSFPPGQRSVSRRSFNHHKARGAGDPKG
QRWHTLVPLGTETITDSYMSAPASELDTNFFTLYVAQGTNRSQQYKFGTATYALKEPVMKSDAWAVVRVQ
SVWQLGNRQRPYPWDVNWANSTMYWGTQP

>gi|660450577|gb|AID81922.1| VP1 protein [Chicken anemia virus]
MARRARRPRGRFYAFRRGRWHHLKRLRRRYKFRHRRRQRYRRRAFRKAFHNPRPGTYSVRLPNPQSTMTI
RFQGVIFLTEGLILPKNSTAGGYADHMYGARVAKISVNLKEFLLASMNLTYVSKLGGPIAGELIADGSKS
QAAENWPNCWLPLDNNVPSATPSAWWRWALMMMQPTDSCRFFNHPKQMTLQDMGRMFGGWHLFRHIETRF
QLLATKNEGSFSPVASLLSQGEYLTRRDDVKYSSDHQNRWRKGEQPMTGGIAYATGKMRPDEQQYPAMPP
DPPIITSTTAQGTQVRCMNSTQAWWSWDTYMSFATLTALGAQWSFPPGQRSVSRRSFNHHKARGAGDPKG
QRWHTLVPLGTETITDSYMGAPASEIDTNFFTPYVAQGTNKSQQYKFGTATYALKEPVMKSDSWAVVRVQ
SVWQLGNRQRPYPWDVNWANSTMYWGSQP

>gi|660450573|gb|AID81919.1| VP1 protein [Chicken anemia virus]
MARRARRPRGRFYAFRRGRWHHLKRLRRRYKFRHRRRQRYRRRAFRKAFHSPRPGTYSVRLPNPQSTMTI
RFQGVTFLTEGLILPKNSTAGGYADHMYGARVAKISVNLKEFLLASMNLTYVSKLGGPIAGELIADGSKS
QAAENWPNCWLPLDNNVPSATPSAWWRWALMMMQPTDSCRFFNHPKQMTLQDMGRMFGGWHLFRHIETRF
QLLATKNEGSFSPVASLLSQGEYLTRRDDVKYSSDHQNRWRKGEQPMTGGIAYATGKMRPDEQQYPAMPP
DPPIITATTAQGTQVRCMNSTQAWWSWDTYMSFATLTALGAQWSFPPGQRSVSRRSFNHHKARGVGDPKG
QRWHTLVPLGTETITDSYMSAPASELDTNFFTLYVAQGTNKSQQYKFGTATYALKEPVMKSDAWAVVRVQ
SVWQLGNRQRPYPWDVNWANSTMYWGSQP

>gi|660450569|gb|AID81916.1| VP1 protein [Chicken anemia virus]
MARRARRPRGRFYAFRRGRWHHLKRLRRRYKFRHRRRQRYRRRAFRKAFHSPRPGTYSVRLPNPQSTMTI
RFQGVTFLTEGLILPKNSTAGGYADHMYGARVAKISVNLKEFLLASMNLTYVSKLGGPIAGELIADGSKS
QAAENWPNCWLPLDNNVPSATPSAWWRWALMMMQPTDSCRFFNHPKQMTLQDMGRMFGGWHLFRHIETRF
QLLATKNEGSFSPVASLLSQGEYLTRRDDVKYSSDHQNRWRKGEQPMTGGIAYATGKMRPDEQQYPAMPP
DPPIITATTAQGTQVRCMNSTQAWWSWDTYMSFATLTALGAQWSFPPGQRSVSRRSFNHHKARGAGDPKG
QRWHTLVPLGTETITDSYMSAPASELDTNFFTLYVAQGTNKSQQYKFGTATYALKEPVMKSDAWAVVRVQ
SVWQLGNRQRPYPWDVNWANSTMYWGSHP

>gi|660450565|gb|AID81913.1| VP1 protein [Chicken anemia virus]
MARRARRPRGRFYAFRRGRWHHLKRLRRRYKFRHRRRQRYRRRAFRKAFHSPRPGTYSVRLPNPQSTMTI
RFQGVTFLTEGLILPKNSTAGGYADHMYGARVAKISVNLKEFLLASMNLTYVSKLGGPIAGELIADGSKS
QAAENWPNCWLPLDNNVPSATPSAWWRWALMMMQPTDSCRFFNHPKQMTLQDMGRMFGGWHLFRHIETRF
QLLATKNEGSFSPVASLLSQGEYLTRRDDVKYSSDHQNRWRKGEQPMTGGIAYATGKMRPDEQQYPAMPP
DPPIITSTTAQGTQVRCMNSTQAWWSWDTYMSFATLTALGAQWSFPPGQRSVSRRSFNHHKARGAGDPKG
QRWHTLVPLGTETITDSYMGAPASEIDTNFFTLYVAQGTNKSQQYKFGTATYALKEPVMKSDSWAVVRVQ
SVWQLGNRQRPYPWDVNWANSTMYWGSQP

>gi|660450561|gb|AID81910.1| VP1 protein [Chicken anemia virus]
MARRARRPRGRFYAFRRGRWHHLKRLRRRYKFRHRRRQRYRRRAFRKAFHSPRPGTYSVRLPNPQSTMTI
RFQGVTFLTEGLILPKNSTAGGYADHMYGARVAKISVNLKEFLLASMNLTYVSKLGGPIAGELIADGSKS
QAAENWPNCWLPLDNNVPSATPSAWWRWALMMMQPTDSCRFFNHPKQMTLQDMGRMFGGWHLFRHIETRF
QLLATKNEGSFSPVASLLSQGEYLTRRDDVKYSSDHQNRWRKGEQPMTGGIAYATGKMRPDEQQYPAMPP
DPPIITSTTAQGTQVRCMNSTQAWWSWDTYMSFATLTALGAQWSFPPGQRSVSRRSFNHHKARGAGDPKG
QRWHTLVPLGTETITDSYMGAPASEIDTNFFTLYVAQGTNKSQQYKFGTATYALKEPVMKSDSWAVVRVQ
SVWQLGNRQRPYPWDVNWANSTMYWGSHP

>gi|648091604|gb|AIC32713.1| VP1 protein, partial [Chicken anemia virus]
MARRARRPRGRFYAFRRGRWHHLKRLRRRYKFRHRRRQRYRRRAFRKAFHNPRPGTYSVRLPNPQSTMTI
RFQGVIFLTEGLILPKNSTAGGYADHMYGARVAKISVNLKEFLLASMNLTYVSKLGGPIAGELIADGSKS
QAAENWPNCWLPLDNNVPSATPSAWWRWALMMMQPTDSCRFFNHPKQMTLQDMGRMFGGWHLFRHIETRF
QLLATKNEGSFSPVASLLSQGEYLTRRDDVKYSSDHQNRWRKGEQPMTGGIAYATGKMRPDEQQYPAMPP
DPPIITSTTAQGTQVRCMNSTQAWWSWDTYMSFATLTALGAQWSFPPGQRSVSRRSFNHHKARGAGDPKG
QRWHTLVPLGTETITDSYMGAPASEIDTNFFTLYVAQGTNKSQQYKFGTATYALKEPVMKSDSWAVVRVQ
SVWQLGNRQRPY

>gi|472320342|gb|AGI37888.1| VP1 protein [Chicken anemia virus]
MARRARRPRGRFYAFRRGRWHHLKRLRRRYKFRHRRRQRYRRRAFRKAFHNPRPGTYSVRLPNPQSTMTI
RFQGVIFLTEGLILPKNSTAGGYADHMYGARVAKISVNLKEFPLASMNLTYVSKLGGPIAGELIADGSKS
QAAENWPNCWLPLDNNVPSATPSAWWRWALMMMQPTDSCRFFNHPKQMTLQDMGRMFGGWHLFRHIETRF
QLLATKNEGSFSPVASLLSQGEYLTRRDDVKYSSDHQNRWRKGEQPMTGGIAYATGKMRPDEQQYPAMPP
DPPIITSTTAQGTQVRCMNSTQAWWSWDTYMSFATLTALGAQWSFPPGQRSVSRRSFNHHRARGAGDPKG
QRWHTLAPLGTETITDSYMGVPASEIDTNFFTLYVAQGTNKSQQYKFGTATYALKEPVMKSDSWAVVRVQ
SVWQLGNRQRPYPWDVNWANSTMYWGSPP

>gi|187606659|emb|CAL59472.1| VP1 protein [Chicken anemia virus]
MARRARRPRGRFYAFRRGRWHHLKRLRRRYKFRHRRRQRYRRRAFRKAFHNPRPGTYSVRLPNPQSTMTI
RFQGVIFLTEGLILPKNSTAGGYADHMYGARVAKISVNLKEFLLASMNLTYVSKLGGPIAGELIADGSKS
QAAENWPNCWLPLDNNVPSATPSAWWRWALMMMQPTDSCRFFNHPKQMTLQDMGRMFGGWHLFRHIETRF
QLLATKNEGSFSPVASLLSQGEYLTRRDDVKYSSDHQNRWRKGEQPMTGGIAYATGKMRPDEQQYPAMPP
DPPIITSTTAQGTQVRCMNSTQAWWSWDTYMSFATLTALGAQWSFPPGQRSVSRRSFNHHKARGAGDPKG
QRWHTLVPLGTETITDSYMGAPASEIDTNFFTLYVAQGTNKSQQYKFGTATYALKEPVMKSDSWAVVRVQ
SVWQLGNRQRPYPWDVNWANSTMYWGSQP

>gi|187606657|emb|CAL59471.1| VP1 protein [Chicken anemia virus]
MARRARRPRGRFYAFRRGRWHHLKRLRRRYKFRHRRRQRYRRRAFRKAFHNPRPGTYSVRLPNPQSTMTI
RFQGVIFLTEGLILPKNSTAGGYADHMYGARVAKISVNLKEFLLASMNLTYVSKLGGPIAGELIADGSKS
QAAENWPNCWLPLDNNVPSATPSAWWRWALMMMQPTDSCRFFNHPKQMTLQDMGRMFGGWHLFRHIETRF
QLLATKNEGSFSPVASLLSQGEYLTRRDDVKYSSDHQNRWRKGEQPMTGGIAYATGKMRPDEQQYPAMPP
DPPIITXTTAQGTQVRCMNSTQAWWSWDTYMSFATLTALGAQWSFPPGQRSVSRRSFNHHKARGAGDPKG
QRWHTLVPLGTETITDSYMGAPASEIDTNFFTLYVAQGTNKSQQYKFGTATYALKEPVMKSDSWAVVRVQ
SVWQLGNRQRPYPWDVNWANSTMYWGSQP

>gi|187606655|emb|CAL59473.1| VP1 protein [Chicken anemia virus]
MARRARRPRGRFYAFRRGRWHHLKRLRRRYKFRHRRRQRYRRRAFRKAFHNPRPGTYSVRLPNPQSTMTI
RFQGVIFLTEGLILPKNSTAGGYADHMYGARVAKISVNLKEFLLASMNLTYVSKLGGPIAGELIADGSKS
QAAENWPNCWLPLDNNVPSATPSAWWRWALMMMQPTDSCRFFNHPKQMTLQDMGRMFGGWHLFRHIETRF
QLLATKNEGSFSPVASLLSQGEYLTRRDDVKYSSDHQNRWRKGEQPMTGGIAYATGKMRPDEQQYPAMPP
DPPIITSTTAQGTQVRCMNSTQAWWSWDTYMSFATLTALGAQWSFPPGQRSVSRRSFNHHKARGAGDPKG
QRWHTLVPLGTETITDSYMGAPASEIDTNFFTLYVAQGTNKSQQYKFGTATYALKEPVMKSDSWAVVRVQ
SVWQLGNRQRPYPWDVNWANSTMYWGSQP

>gi|187606653|emb|CAL59470.1| VP1 protein [Chicken anemia virus]
MARRARRPRGRFYAFRRGRWHHLKRLRRRYKFRHRRRQRYRRRAFRKAFHNPRPGTYSVRLPNPQSTMTI
RFQGVIFLTEGLILPKNSTAGGYADHMYGARVAKISVNLKEFLLASMNLTYVSKLGGPIAGELIADGSKS
QAAENWPNCWLPLDNNVPSATPSAWWRWALMMMQPTDSCRFFNHPKQMTLQDMGRMFGGWHLFRHIETRF
QLLATKNEGSFSPVASLLSQGEYLTRRDDVKYSSDHQNRWRKGEQPMTGGIAYATGKMRPDEQQYPAMPP
DPPIITSTTAQGTQVRCMNSTQAWWSWDTYMSFATLTALGAQWSFPPGQRSVSRRSFNHHKARGAGDPKG
QRWHTLVPLGTETITDSYMGAPASEIDTNFFTLYVAQGTNKSQQYKFGTATYALKEPVMKSDSWAVVRVQ
SVWQLGNRQRPYPWDVNWANSTMYWGSQP

>gi|187606651|emb|CAL59469.1| VP1 protein [Chicken anemia virus]
MARRARRPRGRFYAFRRGRWHHLKRLRRRYKFRHRRRQRYRRRAFRKAFHNPRPGTYSVRLPNPQSTMTI
RFQGIIFLTEGLILPKNSTAGGYADHXYGARVAKISVNLKEFLLASMNLTYVSKIGGPIAGELIADGSXS
QAAZNWPNCWLPLDNNVPSATPSAWWRWALMMMQPTDSCRFFNHPKQMTLQDMGRMFGGWHLFRHIETRF
QLLATKNEGSFSPVASLLSQGEYLTRRDDVKYSSDHQNRWRKGEQPMTGGIAYATGKMRPDEQQYPAMPP
DPPIITSTTAQGTQVRCMNSTQAWWSWDTYMSFATLTALGAQWSFPPGQRSVSRRSFNHHKARGAGDPKG
QRWHTLVPXGTETITDSYMXAPASELDTNFFTLYVAQGTNKSQQYKFGTATYALKEPVMKSDAWAVVRVQ
SVWQLGNRQRPYPWDVNWANSTMYWGSQP

>gi|187606649|emb|CAL59468.1| VP1 protein [Chicken anemia virus]
MPRRARRPRGRFYAFRRGRWHHLKRLRRRYKFRHRRRQRYRRRAFRKAFHNPRPGTYSVRLPNPQSTMTI
RFQGVIFLTEGLILPKNSTAGGYADHMYGARVAKISVNLKEFLLASMNLTYVSKLGGPIAGELIADGSKS
QAAENWPNCWLPLDNNVPSATPSAWWRWALMMMQPTDSCRFFNHPKQMTLQDMGRMFGGWHLFRHIETRF
QLLATKNEGSFSPVASLLSQGEYLTRRDDVKYSSDHQNRWRKGEQPMTGGIAYATGKMRPDEQQYPAMPP
DPPIITSTTAQGTQVRCMNSTQAWWSWDTYMSFATLTALGAQWSFPPGQRSVSRRSFNHHKARGAGDPKG
QRWHTLVPLGTETITDSYMGAPASEIDTNFFTLYVAQGTNKSQQYKFGTATYALKEPVMKSDSWAVVRVQ
SVWQLGNRQRPYPWDVNWANSTMYWGSQP

>gi|187606647|emb|CAL59467.1| VP1 protein [Chicken anemia virus]
MARRARRPRGRFYAFRRGRWHHLKRLRRRYKFRHRRRQRYRRRAFRKAFHNPRPGTYSVRLPNPQSTMTI
RFQGVIFLTEGLILPKNSTAGGYADHMYGARVAKISVNLKEFLLASMNLTYVSKLGGPIAGELIADGSKS
QAAENWPNCWLPLDNNVPSATPSAWWRWALMMMQPTDSCRFFNHPKQMTLQDMGRMFGGWHLFRHIETRF
QLLATKNEGSFSPVASLLSQGEYLTRRDDVKYSSDHQNRWRKGEQPMTGGIAYATGKMRPDEQQYPAMPP
DPPIITSTTAQGTQVRCMNSTQAWWSWDTYMSFATLTALGAQWSFPPGQRSVSRRSFNHHKARGAGDPKG
QRWHTLVPLGTETITDSYMGAPASEIDTNFFTLYVAQGTNKSQQYKFGTATYALKEPVMKSDSWAVVRVQ
SVWQLGNRQRPYPWDVNWANSTMYWGSQP

>gi|187606645|emb|CAL59466.1| VP1 protein [Chicken anemia virus]
MARRARRPRGRFYAFRRGRWHHLKRLRRRYKFRHRRRQRYRRRAFRKAFHNPRPGTYSVRLPNPQSTMTI
RFQGVIFLTEGLILPKNSTAGGYADHMYGARVAKISVNLKEFLLASMNLTYVSKLGGPIAGELIADGSKS
QAAENWPNCWLPLDNNVPSATPSAWWRWALMMMQPTDSCRFFNHPKQMTLQDMGRMFGGWHLFRHIETRF
QLLATKNEGSFSPVASLLSQGEYLTRRDDVKYSSDHQNRWRKGEQPMTGGIAYATGKMRPDEQQYPAMPP
DPPIITSTTAQGTQVRCMNSTQAWWSWDTYMSFATLTALGAQWSFPPGQRSVSRRSFNHHKARGAGDPKG
QRWHTLVPLGTETITDSYMGAPASEIDTNFFTLYVAQGTNKSQQYKFGTATYALKEPVMKSDSWAVVRVQ
SVWQLGNRQRPYPWDVNWANSTMYWGSQP

>gi|187606643|emb|CAL59465.1| VP1 protein [Chicken anemia virus]
MPRRARRPRGRFYAFRRGRWHXLKRLRRRYKFRHRRRQRYRRRAFRKAFHNPRPGTYSVRLPNPQSTMTI
RFQGIIFLTEGLILPKNSTAGGYADHLYGARVAKISVNLKEFLLASMNLTYVSKIGGPIAGELIADGSQS
QAAQNWPNCWLPLDNNVPSATPSAWWRWALMMMQPTDSCRFFNHPKQMTLQDMGRMFGGWHLFRHIETRF
QLLATKNEGSFSPVASLLSQGEYLTRRDDVKYSSDHQNRWRKGEQPMTGGIAYATGKMRPDEQQYPAMPP
DPPIITSTTAQGTQVRCMNSTQAWWSWDTYMSFATLTALGAQWSFPPGQRSVSRRSFNHHKARGAGDPKG
QRWHTLVPLGTETITDSYMXAPASEXDTNFFTLYVAQGTNKSQQYKFGTATYALKEPVMKSDXWAVVRVQ
SVWQLGNRQRPXPWDVNWANSTMYWGSQP

>gi|187606641|emb|CAL59464.1| VP1 protein [Chicken anemia virus]
MARRAGRPRGRFYAFRRGRWHHLKRLRRRYKFRHRRRQRYRRRAFRKAFHNPRPGTYSVRLPNPQSTMTI
RFQGVIFLTEGLILPKNSTAGGYADHMYGARVAKISVNLKEFLLASMNLTYVSKLGGPIAGELIADGSKS
QAAENWPNCWLPLDNNVPSATPSAWWRWALMMMQPTDSCRFFNHPKQMTLQDMGRMFGGWHLFRHIETRF
QLLATKNEGSFSPVASLLSQGEYLTRRDDVKYSSDHQNRWRKGEQPMTGGIAYATGKMRPDEQXYPAMPP
DPPIITSTTAQGTQVRCMNSTQAWWSWDTYMSFATLTALGAQWSFPPGQRSVSRRSFNHHKARGAGDPKG
QRWHTLVPLGTETITDSYMGAPASEIDTNFFTLYVAQGTNKSQQYKFGTATYALKEPVMKSDSWAVVRVQ
SVWQLGNRQRPYPWDVNWANSTMYWGSQP

>gi|187606639|emb|CAL59450.1| VP1 protein [Chicken anemia virus]
MARRARRPRGRFYAFRRGRWHNLKRLRRRYKLRHRRRQRYRRRAFRKAFHNPRPGTYSVRLPNPQSTMTI
RFQGIIFLTEGLILPKNSTAGGYADHLYGARVAKISVNLKEFLLASMNLTYVSKIGGPIAGELIADGSQS
QAAQNWPNCWLPLDNNVPSATPSAWWRWALMMMQPTDSCRFFNHPKQMTLQDMGRMFGGWHLFRHIETRF
QLLATKNEGSFSPVASLLSQGEYLTRRDDVKYSSDHQNRWRKGEQPMTGGIAYATGKMRPDEQQYPAMPP
DPPIITATTAQGTQVRCMNSTQAWWSWDTYMSFATLTALGAQWSFPPGQRSVSRRSFNHHKARGAGDPKG
QRWHTLVPLGTETITDSYMSAPASELDTNFFTLYVAQGTNKSQQYKFGTATYALKEPVMKSDAWAVVRVQ
SVWQLGNRQRPYPWDVNWANSTMYWGSQP

>gi|187606637|emb|CAL59463.1| VP1 protein [Chicken anemia virus]
MARRARRPRGRFYAFRRGRWHHLKRLRRRYKFRHRRRQRYRRRAFRKAFHNPRPGTYSVRLPNPQSTMTI
RFQGVIFLTEGLILPKNSTAGGYADHMYGARVAKISVNLKEFLLASMNLTYVSKLGGPIAGELIADGSKX
QAAENWPNCWLPLDNNVPSATPSAWWRWALMMMQPTDSCRFFNHPKQMTLQDMGRMFGGWHLFRHIETRF
QLLATKNEGSFSPVASLLSQGEYLTRRDDVKYSSDHQNRWRKGEQPMTGGIAYATGKMRPDEQQYPAMPP
DPPIITSTTAQGTQVRCMNSTQAWWSWDTYMSFATLTALGAQWSFPPGQRSVSRRSFNHHKARGAGDPKG
QRWHTLVPLGTETITDSYMGAPASEIDTNFFTLYVAQGTNKSQQYKFGTATYALKEPVMKSDSWAVVRVQ
SVWQLGNRQRPYPWDVNWANSTMYWGSQP

>gi|187606635|emb|CAL59462.1| VP1 protein [Chicken anemia virus]
MARRARRPRGRFYAFRRGRWHHLKRLRRRYKFRHRRRQRYRRRAFRKAFHNPRPGTYSVRLPNPQSTMTI
RFQGVIFLTEGLILPKNSTAGGYADHMYGARVAKISVNLKEFLLASMNLTYVSKLGGPIAGELIADGSKS
QAAENWPNCWLPLDNNVPSATPSAWWRWALMMMQPTDSCRFFNHPKQMTLQDMGRMFGGWHLFRHIETRF
QLLATKNEGSFSPVASLLSQGEYLTRRDDVKYSSDHQNRWRKGEQPMTGGIAYATGKMRPDEQQYPAMPP
DPPIITSTTXQGTQVRCMNSTQAWWSWDTYMSFATLTALGAQWSFPPGQRSVSRRSFNHHKARGAGDPKG
QRWHTLVPLGTETITDSYMGAPASEIDTNFFTLYVAQGTNKSQQYKFGTATYALKEPVMKSDSWAVVRVQ
SVWQLGNRQRPYPWDVNWANSTMYWGSQP

>gi|187606633|emb|CAL59461.1| VP1 protein [Chicken anemia virus]
MXRRARRPRGRFYAFRRGRWHHLKRLRRRYKFRHRRRQRYRRRAFRKAFHNPRPGTYSVRLPNPQSTMTI
RFQGVIFLTEGLILPKNSTAGGYADHMYGARVAKISVNLKEFLLASMNLTYVSKLGGPIAGELIADGSKS
QAAENWPNCWLPLDNNVPSATPSAWWRWALMMMQPTDSCRFFNHPKQMTLQDMGRMFGGWHLFRHIETRF
QLLATKNEGSFSPVASLLSQGEYLTRRDDVKYSSDHQNRWRKGEQPMTGGIAYATGKMRPDEQQYPAMPP
DPPIITSTTAQGTQVRCMNSTQAWWSWDTYMSFATLTALGAQWSFPPGQRSVSRRSFNHHKARGAGDPKG
QRWHTLVPLGTETITDSYMGAPASEIDTNFFTLYVAQGTNKSQQYKFGTATYALKEPVMKSDSWAVVRVQ
SVWQLGNRQRPYPWDVNWANSTMYWGSQP

>gi|187606631|emb|CAL59460.1| VP1 protein [Chicken anemia virus]
MARRARRPRGRFYAFRRGRWHNLKRLRRRYKFRHRRRQRYRRRAFRKAFHNPRPGTYSVRLPNPQSTMTI
RFQGIIFLTEGLILPKNSTAGGYADHLYGARVAKISVNLKEFLLASMNLTYVSKIGGPIAGELIADGSQS
QAAQNWPNCWLPLDNNVPSATPSAWWRWALMMMQPTDSCRFFNHPKQMTLQDMGRMFGGWHLFRHIETRF
QLLATKNEGSFSPVASLLSQGEYLTRRDDVKYSSDHQNRWRKGEQPMTGGIAYATGKMRPDEQQYPAMPP
DPPIITATTAQGTQVRCMNSTQAWWSWDTYMSFATLTALGAQWSFPPGQRSVSRRSFNHHKARGAGDPKG
QRWHTLVPLGTETITDSYMSAPASELDTNFFTLYVAQGTNKSQQYKFGTATYALKEPVMKSDAWAVVRVQ
SVWQLGNRQRPYPWDVNWANSTMYWGSQP

>gi|187606629|emb|CAL59459.1| VP1 protein [Chicken anemia virus]
MARRARRPRGRFYAFRRGRWHHLKRLRRRYKFRHRRRQRYRRRAFRKAFHNPRPGTYSVRLPNPQSTMTI
RFQGVIFLTEGLILPKNSTAGGYADHMYGARVAKISVNLKEFLLASMNLTYVSKLGGPIAGELIADGSKS
QAAENWPNCWLPLDNNVPSATPSAWWRWALMMMQPTDSCRFFNHPKQMTLQDMGRMFGGWHLFRHIETRF
QLLATKNEGSFSPVASLLSQGEYLTRRDDVKYSSDHQNRWRKGEQPMTGGIAYATGKMRPDEQQYPAMPP
DPPIITSTTAQGTQVRCMNSTQAWWSWDTYMSFATLTALGAQWSFPPGQRSVSRRSFNHHKARGAGDPKG
QRWHTLVPLGTETITDSYMGAPASEIDTNFFTLYVAQGTNKSQQYKFGTATYALKEPVMKSDSWAVVRVQ
SVWQLGNRQRPYPWDVNWANSTMYWGSQP

>gi|187606627|emb|CAL59458.1| VP1 protein [Chicken anemia virus]
MARRARRPRGRFYAFRRGRWHHLKRLRRRYKFRHRRRQRYRRRAFRKAFHNPRPGTYSVRLPNPQSTMTI
RFQGVIFLTEGLILPKNSTAGGYADHMYGARVAKISVNLKEFLLASMNLTYVSKLGGPIAGELIADGSKS
QAAENWPNCWLPLDNNVPSATPSAWWRWALMMMQPTDSCRFFNHPKQMTLQDMGRMFGGWHLFRHIETRF
QLLATKNEGSFSPVASLLSQGEYLTRRDDVKYSSDHQNRWRKGEQPMTGGIAYATGKMRPDEQQYPAMPP
DPPIITSTTAQGTQVRCMNSTQAWWSWDTYMSFATLTALGAQWSFPPGQRSVSRRSFNHHKARGAGDPKG
QRWHTLVPLGTETITDSYMGAPASEIDTNFFTLYVAQGTNKSQQYKFGTATYALKEPVMKSDSWAVVRVQ
SVWQLGNRQRPYPWDVNWANSTMYWGSQP

>gi|187606625|emb|CAL59457.1| VP1 protein [Chicken anemia virus]
MARRARRPRGRFYAFRRGRWHHLKRLRRRYKFRHRRRXRYRRRAFRKAFHNPRPGTYSVRLPNPQSTMTI
RFQGVIFLTEGLILXKNSTAGGYADHMYGARVAKISVNLKEFLLASMNLTYVSKLGGPIAGELIADGSKS
QAAENWPNCWLPLDNNVPSATPSAWWRWALMMMQPTDSCRFFNHPKQMTLQDMGRMFGGWHLFRHIETRF
QLLATKNEGSFSPVASLLSQGEYLTRRDDVKYSSDHQNRWRKGEQPMTGGIAYATGKMRPDEQQYPAMPP
DPPIITSTTAQGTQVRCMNSTQAWWSWDTYMSFATLTALGAQWSFPPGQRSVSRRSFNHHKARGAGDPKG
QRWHTLVPLGTETITDSYMGAPASEIDTNFFTLYVAQGTNKSQQYKFGTATYALKEPVMKSDSWAVVRVQ
SVWQLGNRQRPYPWDVNWANSTMYWGSQP

>gi|187606623|emb|CAL59456.1| VP1 protein [Chicken anemia virus]
MARRARRPRGRFYAFRRGRWHHLKRLRRRYKXRHRRRQRYRRRAFRKAFHNPRPGTYSVRLPNPQSTMTI
RFQGVIFLTEGLILPKNSTAGGYADHMYGARVAKISVNLKEFLLASMNLTYVSKLGGPIAGELIADGSKS
QAAENWPNCWLPLDNNVPSATPSAWWRWALMMMQPTDSCRFFNHPKQMTLQDMGRMFGGWHLFRHIETRF
QLLATKNEGSFSPVASLLSQGEYLTRRDDVKYSSDHQNRWRKGEQPMTGGIAYATGKMRPDEQQYPAMPP
DPPIITSTTAQGTQVRCMNSTQAWWSWDTYMSFATLTALGAQWSFPPGQRSVSRRSFNHHKARGAGDPKG
QRWHTLVPLGTETITDSYMGAPASEIDTNFFTLYVAQGTNKSQQYKFGTATYALKEPVMKSDSWAVVRVQ
SVWQLGNRQRPYPWDVNWANSTMYWGSQP

>gi|187606621|emb|CAL59455.1| VP1 protein [Chicken anemia virus]
MARRARRPRGRFYAFRRGRWHHLKRLRRRYKFRHRRRQRYRRRAFRKAFHNPRPGTYSVRLPNPQSTMTI
RFQGVIFLTEGLILPKNSTAGGYADHMYGARVAKISVNLKEFLLASMNLTYVSKLGGPIAGELIADGSKS
QAAENWPNCWLPLDNNVPSATPSAWWRWALMMMQPTDSCRFFNHPKQMTLQDMGRMFGGWHLFRHIETRF
QLLATKNEGSFSPVASLLSQGEYLTRRDDVKYSSDHQNRWRKGEQPMTGGIAYATGKMRPDEQQYPAMPP
DPPIITSTTAQGTQVRCMNSTQAWWSWDTYMSFATLTALGAQWSFPPGQRSVSRRSFNHHKARGAGDPKG
QRWHTLVPLGTETITDSYMGAPASEIDTNFFTLYVAQGTNKSQQYKFGTATYALKEPVMKSDSWAVVRVQ
SVWQLGNRQRPYPWDVNWANSTMYWGSQP

>gi|187606619|emb|CAL59454.1| VP1 protein [Chicken anemia virus]
MARRARRPRGRFYAFRRGRWHHLKRLRRRYKFRHRRRQRYRRRAFRKAFHNPRPGTYSVRLPNPQSTMTI
RFQGIIFLTEGLILPKNSTAGGYADHLYGARVAKISVNLKEFLLASMNLTYVSKIGGPIAGELIADGSQS
QAAQNWPNCWLPLDNNVPSATPSAWWRWALMMMQPTDSCRFFNHPKQMTLQDMGRMFGGWHLFRHIETRF
QLLATKNEGSFSPVASLLSQGEYLTRRDDVKYSSDHQNRWRKGEQPMTGGIAYATGKMRPDEQQYPAMPP
DPPIITTTTAQGTQVRCMNSTQAWWSWDTYMSFATLTALGAQWSFPPGQRSVSRRSFNHHKARGAGDPKG
QRWHTLVPLGTETITDSYMSAPASELDTNFFTLYVAQGTNKSQQYKFGTATYALKEPVMKSDAWAVVRVQ
SVWQLGNRQRPYPWDVNWANSTMYWGSQP

>gi|187606617|emb|CAL59453.1| VP1 protein [Chicken anemia virus]
MPRRARRPRGRFYAFRRGRWHHLKRLRRRYKFRHRRRQRYRRRAFRKAFHNPRPGTYSVRLPNPQSTMTI
RFQGVIFLTEGLILPKNSTAGGYADHMYGARVAKISVNLKEFLLASMNLTYVSKLGGPIAGELIADGSKS
QAAENWPNCWLPLDNNVPSATPSAWWRWALMMMQPTDSCRFFNHPKQMTLQDMGRMFGGWHLFRHIETRF
QLLATKNEGSFSPVASLLSQGEYLTRRDDVKYSSDHQNRWRKGEQPMTGGIAYATGKMRPDEQQYPAMPP
DPPIITSTTAQGTQVRCMNSTQAWWSWDTYMSFATLTALGAQWSFPPGQRSVSRRSFNHHKARGAGDPKG
QRWHTLVPLGTETITDSYMGAPASEIDTNFFTLYVAQGTNKSQQYKFGTATYALKEPVMKSDSWAVVRVQ
SVWQLGNRQRPYPWDVNWANSTMYWGSQP

>gi|187606615|emb|CAL59452.1| VP1 protein [Chicken anemia virus]
MARRARRPRGRFYAFRRGRWHHLKRLRRRYKFRHRRRQRYRRRAFRKAFHNPRPGTYSVRLPNPQSTMTI
RFQGVIFLTEGLILPKNSTAGGYADHMYGARVAKISVNLKEFLLASMNLTYVSKLGGPIAGELIADGSKS
QAAENWPNCWLPLDNNVPSATPSAWWRWALMMMQPTDSCRFFNHPKQMTLQDMGRMFGGWHLFRHIETRF
QLLATKNEGSFSPVASLLSQGEYLTRRDDVKYSSDHQNRWRKGEQPMTGGIAYATGKMRPDEQQYPAMPP
DPPIITSTTAQGTQVRCMNSTQAWWSWDTYMSFATLTALGAQWSFPPGQRSVSRRSFNHHKARGAGDPKG
QRWHTLVPLGTETITDSYMGAPASEIDTNFFTLYVAQGTNKSQQYKFGTATYALKEPVMKSDSWAVVRVQ
SVWQLGNRQRPYPWDVNWANSTMYWGSQP

>gi|187606613|emb|CAL59451.1| VP1 protein [Chicken anemia virus]
MARRARRPRGRFYAFRRGRWHHLKRLRRRYKFRHRRRQRYRRRAFRKAFHNPRPGTYSVRLPNPQSTMTI
RFQGVIFLTEGLILPKNSTAGGYADHMYGARVAKISVNLKEFLLASMNLTYVSKLGGPIAGELIADGSKS
QAAENWPNCWLPLDNNVPSATPSAWWRWALMMMQPTDSCRFFNHPKQMTLQDMGRMFGGWHLFRHIETRF
QLLATKNEGSFSPVASLLSQGEYLTRRDDVKYSSDHQNRWRKGEQPMTGGIAYATGKMRPDEQQYPAMPP
DPPIITSTTAQGTQVRCMNSTQAWWSWDTYMSFATLTALGAQWSFPPGQRSVSRRSFNHHKARGAGDPKG
QRWHTLVPLGTETITDSYMGAPASEIDTNFFTLYVAQGTNKSQQYKFGTATYALKEPVMKSDSWAVVRVQ
SVWQLGNRQRPYPWDVNWANSTMYWGSQP

>gi|187606611|emb|CAL59513.1| VP1 protein [Chicken anemia virus]
MARRARRPRGRFYAFRRGRWHHLKRLRRRYKFRHRRRQRYRRRAFRKAFHNPRPGTYSVRLPNPQSTMTI
RFQGVIFLTEGLILPKNSTAGGYADHMYGARVAKISVNLKEFLLASMNLTYVSKLGGPIAGELIADGSKS
QAAENWPNCWLPLDNNVPSATPSAWWRWALMMMQPTDSCRFFNHPKQMTLQDMGRMFGGWHLFRHIETRF
QLLATKNEGSFSPVASLLSQGEYLTRRDDVKYSSDHQNRWRKGEQPMTGGIAYATGKMRPDEQQYPAMPP
DPPIITSTTAQGTQVRCMNSTQAWWSWDTYMSFATLTALGAQWSFPPGQRSVSRRSFNHHKARGAGDPKG
QRWHTLVPLGTETITDSYMGAPASEIDTNFFTLYVAQGTNKSQQYKFGTATYALKEPVMKSDSWAVVRVQ
SVWQLGNRQRPYPWDVNWANSTMYWGSQP

>gi|187606609|emb|CAL59512.1| VP1 protein [Chicken anemia virus]
MARRARRPRGRFYAFRRGRWHXLKRLRRRYKFRHRRRQRYRRRAFRKAFHNPRPGTYSVRLPNPQSTMTI
RFQGIIFLTEGLILPKNSTAGGYADHXYGARVAKISVNLKEFLLASMNLTYVSKXGGPIAGELIADGSXS
QAAZNWPNCWLPLDNNVPSATPSAWWRWALMMMQPTDSCRFFNHPKQMTLQDMGRMFGGWHLFRHIETRF
QLLATKNEGSFSPVASLLSQGEYLTRRDDVKYSSDHQNRWRKGEQPMTGGIAYATGKMRPDEQQYPAMPP
DPPIITSTTAQGTQVRCMNSTQAWWSWDTYMSFATLTALGAQWSFPPGQRSVSRRSFNHHKARGAGDPKG
QRWHTLVPLGTETITDSYMXAPASEXDTNFFTLYVAQGTNKSQQYKFGTATYALKEPVMKSDXWAVVRVQ
SVWQLGNRQRPYPWDVNWANSTMYWGSQP

>gi|187606607|emb|CAL59511.1| VP1 protein [Chicken anemia virus]
MARRARRPRGRFYAFRRGRWHQLKRLRRRYKFRHRRRQRYRRRAFRKAFHNPRPGTYSVRLPNPQSTMTI
RFQGIIFLTEGLILPKNSTAGGYADHLYGARVAKISVNLKEFLLASMNLTYVSKIGGPIAGELIADGSQS
QAAQNWPNCWLPLDNNVPSATPSAWWRWALMMMQPTDSCRFFNHPKQMTLQDMGRMFGGWHLFRHIETRF
QLLATKNEGSFSPVASLLSQGEYLTRRDDVKYSSDHQNRWRKGEQPMTGGIAYATGKMRPDEQQYPAMPP
DPPIITATTAQGTQVRCMNSTQAWWSWDTYMSFATLTALGAQWSFPPGQRSVSRRSFNHHKARGAGDPKG
QRWHTLVPLGTETITDSYMSAPASELDTNFFTLYVAQGTNKSQQYKFGTATYALKEPVMKSDAWAVVRVQ
SVWQLGNRQRPYPWDVNWANSTMYWGSQP

>gi|187606605|emb|CAL59510.1| VP1 protein [Chicken anemia virus]
MPRRARRPRGRFYAFRRGRWHHLKRLRRRYKFRHRRRQRYRRRAFRKAFHNPRPGTYSVRLPNPQSTMTI
RFQGVIFLTEGLILPKNSTAGGYADHMYGARVAKISVNLKEFLLASMNLTYVSKLGGPIAGELIADGSKS
QAAENWPNCWLPLDNNVPSATPSAWWRWALMMMQPTDSCRFFNHPKQMTLQDMGRMFGGWHLFRHIETRF
QLLATKNEGSFSPVASLLSQGEYLTRRDDVKYSSDHQNRWRKGEQPMTGGIAYATGKMRPDEQQYPAMPP
DPPIITSTTAQGTQVRCMNSTQAWWSWDTYMSFATLTALGAQWSFPPGQRSVSRRSFNHHKARGAGDPKG
QRWHTLVPLGTETITDSYMGAPASEIDTNFFTLYVAQGTNKSQQYKFGTATYALKEPVMKSDSWAVVRVQ
SVWQLGNRQRPYPWDVNWANSTMYWGSQP

>gi|187606603|emb|CAL59509.1| VP1 protein [Chicken anemia virus]
MARRARRPRGRFYAFRRGRWHHLKRLRRRYKFRHRRRQRYRRRAFRKAFHNPRPGTYSVRLPNPQSTMTI
RFQGXIFLTEGLILPKNSTAGGYADHMYGARVAKISVNLKEFLLASMNLTYVSKIGGPIAGELIADGSXS
QAAZNWPNCWLPLDNNVPSATPSAWWRWALMMMQPTDSCRFFNHPKQMTLQDMGRMFGGWHLFRHIETRF
QLLATKNEGSFSPVASLLSQGEYLTRRDDVKYSSDHQNRWRKGEQPMTGGIAYATGKMRPDEQQYPAMPP
DPPIITXTTAQGTQVRCMNSTQAWWSWDTYMSFATLTALGAQWSFPPGQRSVSRRSFNHHKARGAGDPKG
QRWHTLVPLGTETITDSYMXAPASEXDTNFFTLYVAQGTNKSQQYKFGTATYALKEPVMKSDXWAVVRVQ
SVWQLGNRQRPYPWDVNWANSTMYWGSQP

>gi|187606601|emb|CAL59508.1| VP1 protein [Chicken anemia virus]
MPRRARRPRGRFYAFRRGRWHHLKRLRRRYKFRHRRRQRYRRRAFRKAFHNPRPGTYSVRLPNPQSTMTI
RFQGVIFLTEGLILPKNSTAGGYADHMYGARVAKISVNLKEFLLASMNLTYVSKLGGPIAGELIADGSKS
QAAENWPNCWLPLDNNVPSATPSAWWRWAIMMMQPTDSCRFFNHPKQMTLQDMGRMFGGWHLFRHIETRF
QLLATKNEGSFSPVASLLSQGEYLTRRDDVKYSSDHQNRWRKGEQPMTGGIAYATGKMRPDEQQYPAMPP
DPPIITSTTAQGTQVRCMNSTQAWWSWDTYMSFATLTALGAQWSFPPGQRSVSRRSFNHHKARGAGDPKG
QRWHTLVPLGTETITDSYMXAPASEXDTNFFTLYVAQGTNKSQQYKFGTATYALKEPVMKSDXWAVVRVQ
SVWQLGNRQRPYPWDVNWANSTMYWGSQP

>gi|187606599|emb|CAL59507.1| VP1 protein [Chicken anemia virus]
MARRARRPRGRFYAFRRGRWHHLKRLRRRYKFRHRRRQRYRRRAFRKAFHNPRPGTYSVRLPNPQSTMTI
RFQGVIFLTEGLILPKNSTAGGYADHMYGARVAKISVNLKEFLLASMNLTYVSKLGGPIAGELIADGSKS
QAAENWPNCWLPLDNNVPSATPSAWWRWALMMMQPTDSCRFFNHPKQMTLQDMGRMFGGWHLFRHIETRF
QLLATKNEGSFSPVASLLSQGEYLTRRDDVKYSSDHQNRWRKGEQPMTGGIAYATGKMRPDEQQYPAMPP
DPPIITSTTAQGTQVRCMNSTQAWWSWDTYMSFATLTALGAQWSFPPGQRSVSRRSFNHHKARGAGDPKG
QRWHTLVPLGTETITDSYMGAPASEIDTNFFTLYVAQGTNKSQQYKFGTATYALKEPVMKSDSWAVVRVQ
SVWQLGNRQRPYPWDVNWANSTMYWGSQP

>gi|187606597|emb|CAL59514.1| VP1 protein [Chicken anemia virus]
MARRARRPRGRFYAFRRGRWHHLKRLRRRYKFRHRRRQRYRRRAFRKAFHNPRPGTYSVRLPNPQSTMTI
RFQGVIFLTEGLILPKNSTAGGYADHMYGARVAKISVNLKEFLLASMNLTYVSKLGGPIAGELIADGSKS
QAAENWPNCWLPLDNNVPSATPSAWWRWALMMMQPTDSCRFFNHPKQMTLQDMGRMFGGWHLFRHIETRF
QLLATKNEGSFSPVASLLSQGEYLTRRDDVKYSSDHQNRWRKGEQPMTGGIAYATGKMRPDEQQYPAMPP
DPPIITSTTAQGTQVRCMNSTQAWWSWDTYMSFATLTALGAQWSFPPGQRSVSRRSFNHHKARGAGDPKG
QRWHTLVPLGTETITDSYMGAPASEIDTNFFTLYVAQGTNKSQQYKFGTATYALKEPVMKSDSWAVVRVQ
SVWQLGNRQRPYPWDVNWANSTMYWGSQP

>gi|187606595|emb|CAL59506.1| VP1 protein [Chicken anemia virus]
MARRARRPRGRFYAFRRGRWHHLKRLRRRYKFRHRRRQRYRRRAFRKAFHNPRPGTYSVRLPNPQSTMTI
RFQGVIFLTEGLILPKNSTAGGYADHMYGARVAKISVNLKEFLLASMNLTYVSKLGGPIAGELIADGSKS
QAAENWPNCWLPLDNNVPSATPSAWWRWALMMMQPTDSCRFFNHPKQMTLQDMGRMFGGWHLFRHIETRF
QLLATKNEGSFSPVASLLSQGEYLTRRDDVKYSSDHQNRWRKGEQPMTGGIAYATGKMRPDEQQYPAMPP
DPPIITSTTAQGTQVRCMNSTQAWWSWDTYMSFATLTALGAQWSFPPGQRSVSRRSFNHHKARGAGDPKG
QRWHTLVPLGTETITDSYMGAPASEIDTNFFTLYVAQGTNKSQQYKFGTATYALKEPVMKSDSWAVVRVQ
SVWQLGNRQRPYPWDVNWANSTMYWGSQP

>gi|187606593|emb|CAL59505.1| VP1 protein [Chicken anemia virus]
MARRARRPRGRFYAFRRGRWHHLKRLRRRYKFRHRRRQRYRRRAFRKAFHNPRPGTYSVRLPNPQSTMTI
RFQGVIFLTEGLILPKNSTAGGYADHMYGARVAKISVNLKEFLLASMNLTYVSKLGGPIAGELIADGSKS
QAAENWPNCWLPLDNNVPSATPSAWWRWALMMMQPTDSCRFFNHPKQMTLQDMGRMFGGWHLFRHIETRF
QLLATKNEGSFSPVASLLSQGEYLTRRDDVKYSSDHQNRWRKGEQPMTGGIAYATGKMRPDEQQYPAMPP
DPPIITSTTAQGTQVRCMNSTQAWWSWDTYMSFATLTALGAQWSFPPGQRSVSRRSFNHHKARGAGDPKG
QRWHTLVPLGTETITDSYMGAPASEIDTNFFTLYVAQGTNKSQQYKFGTATYALKEPVMKSDSWAVVRVQ
SVWQLGNRQRPYPWDVNWANSTMYWGSQP

>gi|187606591|emb|CAL59504.1| VP1 protein [Chicken anemia virus]
MARRARRPRGRFYAFRRGRWHHLKRLRRRYKFRHRRRQRYRRRAFRKAFHNPRPGTYSVRLPNPQSTMTI
RFQGVIFLTEGLILPKNSTAGGYADHMYGARVAKISVNLKEFLLASMNLTYVSKLGGPIAGELIADGSKS
QAAENWPNCWLPLDNNVPSATPSAWWRWALMMMQPTDSCRFFNHPKQMTLQDMGRMFGGWHLFRHIETRF
QLLATKNEGSFSPVASLLSQGEYLTRRDDVKYSSDHQNRWRKGEQPMTGGIAYATGKMRPDEQQYPAMPP
DPPIITSTTAQGTQVRCMNSTQAWWSWDTYMSFATLTALGAQWSFPPGQRSVSRRSFNHHKARGAGDPKG
QRWHTLVPLGTETITDSYMGAPASEIDTNFFTLYVAQGTNKSQQYKFGTATYALKEPVMKSDSWAVVRVQ
SVWQLGNRQRPYPWDVNWANSTMYWGSQP

>gi|187606589|emb|CAL59503.1| VP1 protein [Chicken anemia virus]
MARRARRPRGRFYAFRRGRWHHLKRLRRRYKFRHRRRQRYRRRAFRKAFHNPRPGTYSVRLPNPQSTMTI
RFQGVIFLTEGLILPKNSTAGGYADHMYGARVAKISVNLKEFLLASMNLTYVSKLGGPIAGELIADGXKS
QAAENWPNCWLPLDNNVPSATPSAWWRWALMMMQPTDSCRFFNHPKQMTLQDMGRMFGGWHLFRHIETRF
QLLATKNEGSFSPVASLLSQGEYLTRRDDVKYSSDHQNRWRKGEQPMTGGIAYATGKMRPDEQQYPAMPP
DPPIITSTTAQGTQVRCMNSTQAWWSWDTYMSFATLTALGAQWSFPPGQRSVSRRSFNHHKARGAGDPKG
QRWHTLVPLGTETITDSYMGAPASEIDTNFFTLYVAQGTNKSQQYKFGTATYALKEPVMKSDSWAVVRVQ
SVWQLGNRQRPYPWDVNWANSTMYWGSQP

>gi|187606587|emb|CAL59502.1| VP1 protein [Chicken anemia virus]
MXRRARRPRGRFYAFRRGRWHHLKRLRRRYKFRHRRRQRYRRRAFRKAFHNPRPGTYSVRLPNPQSTMTI
RFQGVIFLTEGLILPKNSTAGGYADHXYGARVAKISVNLKEFLLASMNLTYVSKLGGPIAGELIADGSKS
QAAENWPNCWLPLDNNVPSATPSAWWRWALMMMQPTDSCRFFNHPKQMTLQDMGRMFGGWHLFRHIETRF
QLLATKNEGSFSPVASLLSQGEYLTRRDDVKYSSDHQNRWRKGEQPMTGGIAYATGKMRPDEQQYPAMPP
DPPIITSTTAQGTQVRCMNSTQAWWSWDTYMSFATLTALGAQWSFPPGQRSVSRRSFNHHKARGAGDPKG
QRWHTLVPLGTETITDSYMGAPASEXDTNFFTLYVAQGTNKSQQYKFGTATYALKEPVMKSDSWAVVRVQ
SVWQLGNRQRPYPWDVNWANSTMYWGSQP

>gi|187606585|emb|CAL59501.1| VP1 protein [Chicken anemia virus]
MARRARRPRGRFYAFRRGRWHHLKRLRRRYKFRHRRRQRYRRRAFRKAFHNPRPGTYSVRLPNPQSTMTI
RFQGVIFLTEGLILPKNSTAGGYADHMYGARVAKISVNLKEFLLASMNLTYVSKLGGPIAGELIADGSKS
QAAENWPNCWLPLDNNVPSATPSAWWRWALMMMQPTDSCRFFNHPKQMTLQDMGRMFGGWHLFRHIETRF
QLLATKNEGSFSPVASLLSQGEYLTRRDDVKYSSDHQNRWRKGEQPMTGGIAYATGKMRPDEQQYPAMPP
DPPIITSTTAQGTQVRCMNSTQAWWSWDTYMSFATLTALGAQWSFPPGQRSVSRRSFNHHKARGAGDPKG
QRWHTLVPLGTETITDSYMGAPASEIDTNFFTLYVAQGTNKSQQYKFGTATYALKEPVMKSDSWAVVRVQ
SVWQLGNRQRPYPWDVNWANSTMYWGSQP

>gi|187606583|emb|CAL59500.1| VP1 protein [Chicken anemia virus]
MARRARRPRGRFYAFRRGRWHHLKRLRRRYKFRHRRRQRYRRRAFRKAFHNPRPGTYSVRLPNPQSTMTI
RFQGXIFLTEGLILPKNSTAGGYADHMYGARVAKISVNLKEFLLASMNLTYVSKXGGPIAGELIADGSXS
QAAZNWPNCWLPLDNNVPSATPSAWWRWALMMMQPTDSCRFFNHPKQMTLQDMGRMFGGWHLFRHIETRF
QLLATKNEGSFSPVASLLSQGEYLTRRDDVKYSSDHQNRWRKGEQPMTGGIAYATGKMRPDEQQYPAMPP
DPPIITSTTAQGTQVRCMNSTQAWWSWDTYMSFATLTALGAQWSFPPGQRSVSRRSFNHHKARGAGDPKG
QRWHTLVPLGTETITDSYMSAPASEXDTNFFTLYVAQGTNKSQQYKFGTATYALKEPVMKSDXWAVVRVQ
SVWQLGNRQRPYPWDVNWANSTMYWGSQP

>gi|187606581|emb|CAL59499.1| VP1 protein [Chicken anemia virus]
MARRARRPRGRFYAFRRGRWHHLKRLRRRYKFRHRRRQRYRRRAFRKAFHNPRPGTYSVRLPNPQSTMTI
RFQGVIFLTEGLILPKNSTAGGYADHMYGARVAKISVNLKEFLLASMNLTYVSKLGGPIAGELIADGSKS
QAAENWPNCWLPLDNNVPSATPSAWWRWALMMMQPTDSCRFFNHPKQMTLQDMGRMFGGWHLFRHIETRF
QLLATKNEGSFSPVASLLSQGEYLTRRDDVKYSSDHQNRWRKGEQPMTGGIAYATGKMRPDEQQYPAMPP
DPPIITSTTAQGTQVRCINSTQAWWSWDTYMSFATLTALGAQWSFPPGQRSVSRRSFNHHKARGAGDPKG
QRWHTLVPLGTETITDSYMGAPASEIDTNFFTLYVAQGTNKSQQYKFGTATYALKEPVMKSDSWAVVRVQ
SVWQLGNRQRPYPWDVNWANSTMYWGSQP

>gi|187606579|emb|CAL59498.1| VP1 protein [Chicken anemia virus]
MARRARRPRGRFYAFRRGRWHHLKRLRRRYKFRHRRRQRYRRRAFRKAFHNPRPGTYSVRLPNPQSTMTI
RFQGVIFLTEGLILPKNSTAGGYADHMYGARVAKISVNLKEFLLASMNLTYVSKLGGPIAGELIADGSKS
QAAENWPNCWLPLDNNVPSATPSAWWRWALMMMQPTDSCRFFNHPKQMTLQDMGRMFGGWHLFRHIETRF
QLLATKNEGSFSPVASLLSQGEYLTRRDDVKYSSDHQNRWRKGEQPMTGGIAYATGKMRPDEQQYPAMPP
DPPIITSTTAQGTQVRCMNSTQAWWSWDTYMSFATLTALGAQWSFPPGQRSVSRRSFNHHKARGAGDPKG
QRWHTLVPLGTETITDSYMGAPASEIDTNFFTLYVAQGTNKSQQYKFGTATYALKEPVMKSDSWAVVRVQ
SVWQLGNRQRPYPWDVNWANSTMYWGSQP

>gi|187606577|emb|CAL59497.1| VP1 protein [Chicken anemia virus]
MARRARRPRGRFYAFRRGRWHQLKRLRRRYKFRHRRRQRYRRRAFRKAFHNPRPGTYSVRLPNPQSTMTI
RFQGIIFLTEGLILPKNSTAGGYADHLYGARVAKISVNLKEFLLASMNLTYVSKIGGPIAGELIADGSQS
QAAQNWPNCWLPLDNNVPSATPSAWWRWALMMMQPTDSCRFFNHPKQMTLQDMGRMFGGWHLFRHIETRF
QLLATKNEGSFSPVASLLSQGEYLTRRDDVKYSSDHQNRWRKGEQPMTGGIAYATGKMRPDEQQYPAMPP
DPPIITTTTAQGTQVRCMNSTQAWWSWDTYMSFATLTALGAQWSFPPGQRSVSRRSFNHHKARGAGDPKG
QRWHTLVPLGTETITDSYMSAPASELDTNFFTLYVAQGTNKSQQYKFGTATYALKEPVMKSDAWAVVRVQ
SVWQLGNRQRPYPWDVNWANSTMYWGSQP

>gi|187606575|emb|CAL59496.1| VP1 protein [Chicken anemia virus]
MARRARRPRGRFYAFRRGRWHHLKRLRRRYKFRHRRRQRYRRRAFRKAFHNPRPGTYSVRLPNPQSTMTI
RFQGVIFLTEGLILPKNSTAGGYADHMYGARVAKISVNLKEFLLASMNLTYVSKLGGPIAGELIADGSKS
QAAENWPNCWLPLDNNVPSATPSAWWRWALMMMQPTDSCRFFNHPKQMTLQDMGRMFGGWHLFRHIETRF
QLLATKNEGSFSPVASLLSQGEYLTRRDDVKYSSDHQNRWRKGEQPMTGGIAYATGKMRPDEQQYPAMPP
DPPIITSTTAQGTQVRCMNSTQAWWSWDTYMSFATLTALGAQWSFPPGQRSVSRRSFNHHKARGAGDPKG
QRWHTLVPLGTETITDSYMAAPASEIDTNFFTLYVAQGTNKSQQYKFGTATYALKEPVMKSDSWAVVRVQ
SVWQLGNRQRPYPWDVNWANSTMYWGSQP

>gi|187606573|emb|CAL59495.1| VP1 protein [Chicken anemia virus]
MARRARRPRGRFYAFRRGRWHHLKRLRRRYKFRHRRRQRYRRRAFRKAFHNPRPGTYSVRLPNPQSTMTI
RFQGIIFLTEGLILPKNSTAGGYADHLYGARVAKISVNLKEFLLASMNLTYVSKIGGPIAGELIADGSQS
QAAQNWPNCWLPLDNNVPSATPSAWWRWALMMMQPTDSCRFFNHPKQMTLQDMGRMFGGWHLFRHIETRF
QLLATKNEGSFSPVASLLSQGEYLTRRDDVKYSSDHQNRWRKGEQPMTGGIAYATGKMRPDEQQYPAMPP
DPPIITSTTAQGTQVRCMNSTQAWWSWDTYMSFATLTALGAQWSFPPGQRSVSRRSFNHHKARGAGDPKG
QRWHTLVPLGTETITDSYMXAPASEXDTNFFTLYVAQGTNKSQQYKFGTATYALKEPVMKSDXWAVVRVQ
SVWQLGNRQRPYPWDVNWANSTMYWGSQP

>gi|187606571|emb|CAL59494.1| VP1 protein [Chicken anemia virus]
MPRRARRPRGRFYAFRRGRWHHLKRLRRRYKFRHRRRQRYRRRAFRKAFHNPRPGTYSVRLPNPQSTMTI
RFQGVIFLTEGLILPKNSTAGGYADHMYGARVAKISVNLKEFLLASMNLTYVSKLGGPIAGELIADGSKS
QAAENWPNCWLPLDNNVPSATPSAWWRWALMMMQPTDSCRFFNHPKQMTLQDMGRMFGGWHLFRHIETRF
QLLATKNEGSFSPVASLLSQGEYLTRRDDVKYSSDHQNRWRKGEQPMTGGIAYATGKMRPDEQQYPAMPP
DPPIITSTTPQGTQVRCMNSTQAWWSWDTYMSFATLTALGAQWSFPPGQRSVSRRSFNHHKARGAGDPKG
QRWHTLVPLGTETITDSYMGAPASEIDTNFFTLYVAQGTNKSQQYKFGTATYALKEPVMKSDSWAVVRVQ
SVWQLGNRQRPYPWDVNWANSTMYWGSQP

>gi|187606569|emb|CAL59493.1| VP1 protein [Chicken anemia virus]
MARRARRPRGRFYAFRRGRWHQLKRLRRRYKFRHRRRQRYRRRAFRKAFHNPRPGTYSVRLPNPQSTMTI
RFQGIIFLTEGLILPKNSTAGGYADHLYGARVAKISVNLKEFLLASMNLTYVSKIGGPIAGELIADGSQS
QAAQNWPNCWLPLDNNVPSATPSAWWRWALMMMQPTDSCRFFNHPKQMTLQDMGRMFGGWHLFRHIETRF
QLLATKNEGSFSPVASLLSQGEYLTRRDDVKYSSDHQNRWRKGEQPMTGGIAYATGKMRPDEQQYPAMPP
DPPIITATTAQGTQVRCMNSTQAWWSWDTYMSFATLTALGAQWSFPPGQRSVSRRSFNHHKARGAGDPKG
QRWHTLVPLGTETITDSYMSAPASELDTNFFTLYVAQGTNKSQQYKFGTATYALKEPVMKSDAWAVVRVQ
SVWQLGNRQRPYPWDVNWANSTMYWGSQP

>gi|187606567|emb|CAL59492.1| VP1 protein [Chicken anemia virus]
MARRARRPRGRFYAFRRGRWHNLKRLRRRYKLRHRRRQRYRRRAFRKAFHNPRPGTYSVRLPNPQSTMTI
RFQGIIFLTEGLILPKNSTAGGYADHLYGARVAKISVNLKEFLLASMNLTYVSKIGGPIAGELIADGSQS
QAAQNWPNCWLPLDNNVPSATPSAWWRWALMMMQPTDSCRFFNHPKQMTLQDMGRMFGGWHLFRHIETRF
QLLATKNEGSFSPVASLLSQGEYLTRRDDVKYSSDHQNRWRKGEQPMTGGIAYATGKMRPDEQQYPAMPP
DPPIITATTAQGTQVRCMNSTQAWWSWDTYMSFATLTALGAQWSFPPGQRSVSRRSFNHHKARGAGDPKG
QRWHTLVPLGTETITDSYMSAPASELDTNFFTLYVAQGTNKSQQYKFGTATYALKEPVMKSDAWAVVRVQ
SVWQLGNRQRPYPWDVNWANSTMYWGSQP

>gi|187606565|emb|CAL59491.1| VP1 protein [Chicken anemia virus]
MARRARRPRGRFYAFRRGRWHHLKRLRRRYKFRHRRRQRYRRRAFRKAFHNPRPGTYSVRLPNPQSTMTI
RFQGIIFLTEGLILPKNSTAGGYADHLYGARVAKISVNLKEFLLASMNLTYVSKIGGPIAGELIADGSQS
QAAQNWPNCWLPLDNNVPSATPSAWWRWALMMMQPTDSCRFFNHPKQMTLQDMGRMFGGWHLFRHIETRF
QLLATKNEGSFSPVASLLSQGEYLTRRDDVKYSSDHQNRWRKGEQPMTGGIAYATGKMRPDEQQYPAMPP
DPPIITXTTXQGTQVRCMNSTQAWWSWDTYMSFATLTALGAQWSFPPGQRSVSRRSFNHHKARGAGDPKG
QRWHTLVPLGTETITDSYMXAPASEXDTNFFTLYVAQGTNKSQQYKFGTATYALKEPVMKSDXWAVVRVQ
SVWQLGNRQRPYPWDVNWANSTMYWGSQP

>gi|187606563|emb|CAL59490.1| VP1 protein [Chicken anemia virus]
MARRARRPRGRFYAFRRGRWHHLKRLRRRYKFRHRRRQRYRRRAFRKAFHNPRPGTYSVRLPNPQSTMTI
RFQGVIFLTEGLILPKNSTAGGYADHMYGARVAKISVNLKEFLLASMNLTYVSKLGGPIAGELIADGSKS
QAAENWPNCWLPLDNNVPSATPSAWWRWALMMMQPTDSCRFFNHPKQMTLQDMGRMFGGWHLFRHIETRF
QLLATKNEGSFSPVASLLSQGEYLTRRDDVKYSSDHQNRWRKGEQPMTGGIAYATGKMRPDEQQYPAMPP
DPPIITSTTAQGTQVRCMNSTQAWWSWDTYMSFATLTALGAQWSFPPGQRSVSRRSFNHHKARGAGDPKG
QRWHTLVPLGTETITDSYMGAPASEIDTNFFTLYVAQGTNKSQQYKFGTATYALKEPVMKSDSWAVVRVQ
SVWQLGNRQRPYPWDVNWANSTMYWGSQP

>gi|187606561|emb|CAL59489.1| VP1 protein [Chicken anemia virus]
MARRARRPRGRFYAFRRGRXHHLKRLRRRYKFRHRRRQRYRRRAFRKAFHNPRPGTYSVRLPNPQSTMTI
RFQGVIFLTEGLILPKNSTAGGYADHMYGARVAKISVNLKEFLLASMNLTYVSKLGGPIAGELIADGSKS
QAAENWPNCWLPLDNNVPSATPSAWWRWALMMMQPTDSCRFFNHPKQMTLQDMGRMFGGWHLFRHIETRF
QLLATKNEGSFSPVASLLSQGEYLTRRDDVKYSSDHQNRWRKGEQPMTGGIAYATGKMRPDEQQYPAMPP
DPPIITSTTAQGTQVRCMNSTQAWWSWDTYMSFATLTALGAQWSFPPGQRSVSRRSFNHHKARGAGDPKG
QRWHTLVPLGTETITDSYMGAPASEIDTNFFTLYVAQGTNKSQQYKFGTATYALKEPVMKSDSWAVVRVQ
SVWQLGNRQRPYPWDVNWANSTMYWGSQP

>gi|187606559|emb|CAL59488.1| VP1 protein [Chicken anemia virus]
MARRARRPRGRFYAFRRGRWHHLKRLRRRYKFRHRRRQRYRRRAFRKAFHNPRPGTYSVRLPNPQSTMTI
RFQGVIFLTEGLILPKNSTAGGYADHMYGARVAKISVNLKEFLLASMNLTYVSKLGGPIAGELIADGSKS
QAAENWPNCWLPLDNNVPSATPSAWWRWALMMMQPTDSCRFFNHPKQMTLQDMGRMFGGWHLFRHIETRF
QLLATKNEGSFSPVASLLSQGEYLTRRDDVKYSSDHQNRWRKGEQPMTGGIAYATGKMRPDEQQYPAMPP
DPPIITSTTAQGTQVRCMNSTQAWWSWDTYMSFATLTALGAQWSFPPGQRSVSRRSFNHHKARGAGDPKG
QRWHTLVPLGTETITDSYMGAPASEXDTNFFTLYVAQGTNKSQQYKFGTATYALKEPVMKSDSWAVVRVQ
SVWQLGNRQRPYPWDVNWANSTMYWGSQP

>gi|187606557|emb|CAL59487.1| VP1 protein [Chicken anemia virus]
MARRARRPRGRFYAFRRGRWHQLKRLRRRYKFRHRRRQRYRRRAFRKAFHNPRPGTYSVRLPNPQSTMTI
RFQGIIFLTEGLILPKNSTAGGYADHLYGARVAKISVNLKEFLLASMNLTYVSKIGGPIAGELIADGSQS
QAAQNWPNCWLPLDNNVPSATPSAWWRWALMMMQPTDSCRFFNHPKQMTLQDMGRMFGGWHLFRHIETRF
QLLATKNEGSFSPVASLLSQGEYLTRRDDVKYSSDHQNRWRKGEQPMTGGIAYATGKMRPDEQQYPAMPP
DPPIITATTAQGTQVRCMNSTQAWWSWDTYMSFATLTALGAQWSFPPGQRSVSRRSFNHHKARGAGDPKG
QRWHTLVPLGTETITDSYMSAPASELDTNFFTLYVAQGTNKSQQYKFGTATYALKEPVMKSDAWAVVRVQ
SVWQLGXRQRPYPWDVNWANSTMYWGXQP

>gi|187606555|emb|CAL59486.1| VP1 protein [Chicken anemia virus]
MARRARRPRGRFYAFRRGRWHHLKRLRRRYKFRHRRRQRYRRRAFRKAFHNPRPGTYSVRLPNPQSTMTI
RFQGVIFLTEGLILPKNSTAGGYADHMYGARVAKISVNLKEFLLASMNLTYVSKLGGPIAGELIADGSKS
QAAENWPNCWLPLDNNVPSATPSAWWRWALMMMQPTDSCRFFNHPKQMTLQDMGRMFGGWHLFRHIETRF
QLLATKNEGSFSPVASLLSQGEYLTRRDDVKYSSDHQNRWRKGEQPMTGGIAYATGKMRPDEQQYPAMPP
DPPIITSTTAQGTQVRCMNSTQAWWSWDTYMSFATLTALGAQWSFPPGQRSVSRRSFNHHKARGAGDPKG
QRWHTLVPLGTETITDSYMGAPASEIDTNFFTLYVAQGTNKSQQYKFGTATYALKEPVMKSDSWAVVRVQ
SVWQLGNRQRPYPWDVNWANSTMYWGSQP

>gi|187606553|emb|CAL59485.1| VP1 protein [Chicken anemia virus]
MARRARRPRGRFYAFRRGRWHNLKRLRRRYKFRHRRRQRYRRRAFRKAFHNPRPGTYSVRLPNPQSTMTI
RFQGIIFLTEGLILPKNSTAGGYADHLYGARVAKISVNLKEFLLASMNLTYVSKIGGPIAGELIADGSQS
QAAQNWPNCWLPLDNNVPSATPSAWWRWALMMMQPTDSCRFFNHPKQMTLQDMGRMFGGWHLFRHIETRF
QLLATKNEGSFSPVASLLSQGEYLTRRDDVKYSSDHQNRWRKGEQPMTGGIAYATGKMRPDEQQYPAMPP
DPPIITATTAQGTQVRCMNSTQAWWSWDTYMSFATLTALGAQWSFPPGQRSVSRRSFNHHKARGAGDPKG
QRWHTLVPLGTETITDSYMSAPASELDTNFFTLYVAQGTNKSQQYKFGTATYALKEPVMKSDAWAVVRVQ
SVWQLGNRQRPYPWDVNWANSTMYWGSQP

>gi|187606551|emb|CAL59484.1| VP1 protein [Chicken anemia virus]
MARRARRPRGRFYAFRRGRWHQLKRLRRRYKFRHRRRQRYRRRAFRKAFHNPRPGTYSVRLPNPQSTMTI
RFQGIIFLTEGLILPKNSTAGGYADHLYGARVAKISVNLKEFLLASMNLTYVSKIGGPIAGELIADGSQS
QAAQNWPNCWLPLDNNVPSATPSAWWRWALMMMQPTDSCRFFNHPKQMTLQDMGRMFGGWHLFRHIETRF
QLLATKNEGSFSPVASLLSQGEYLTRRDDVKYSSDHQNRWRKGEQPMTGGIAYATGKMRPDEQQYPAMPP
DPPIITATTAQGTQVRCMNSTQAWWSWDTYMSFATLTALGAQWSFPPGQRSVSRRSFNHHKARGAGDPKG
QRWHTLVPLGTETITDSYMSAPASELDTNFFTLYVAQGTNKSQQYKFGTATYALKEPVMKSDAWAVVRVQ
SVWQLGNRQRPYPWDVNWANSTMYWGSQP

>gi|187606549|emb|CAL59483.1| VP1 protein [Chicken anemia virus]
MARRARRPRGRFYAFRRGRWHHLKRLRRRYKFRHRRRQRYRRRAFRKAFHNPRPGTYSVRLPNPQSTMTI
RFQGVIFLTEGLILPKNSTAGGYADHXYGARVAKISVNLKEFLLASMNLTYVSKXGGPIAGELIADGSXS
QAAZNWPNCWLPLDNNVPSATPSAWWRWALMMMQPTDSCRFFNHPKQMTLQDMGRMFGGWHLFRHIETRF
QLLATKNEGSFSPVASLLSQGEYLTRRDDVKYSSDHQNRWRKGEQPMTGGIAYATGKMRPDEQQYPAMPP
DPPIITSTTAQGTQVRCMNSTQAWWSWDTYMSFATLTALGAQWSFPPGQRSVSRRSFNHHKXRGAGDPKG
QRWHTLVPLGTETITDSYMXAPASEXDTNFFTLYVAQGTNKSQQYKFGTATYALKEPVMKSDXWAVVRVQ
SVWQLGNRQRPYPWDVNWANSTMYWGSQP

>gi|187606547|emb|CAL59482.1| VP1 protein [Chicken anemia virus]
MARRARRPRGRFYAFRRGRWHHLKRLRRRYKFRHRRRQRYRRRAFRKAFHNPRPGTYSVRLPNPQSTMTI
RFQGVIFLTEGLILPKNSTAGGYADHMYGARVAKISVNLKEFLLASMNLTYVSKLGGPIAGELIADGSKS
QAAENWPNCWLPLDNNVPSATPSAWWRWALMMMQPTDSCRFFNHPKQMTLQDMGRMFGGWHLFRHIETRF
QLLATKNEGSFSPVASLLSQGEYLTRRDDVKYSSDHQNRWRKGEQPMTGGIAYATGKMRPDEQQYPAMPP
DPPIITSTTAQGTQVRCMNSTQAWWSWDTYMSFATLTALGAQWSFPPGQRSVSRRSFNHHKARGAGDPKG
QRWHTLVPLGTETITDSYMGAPASEIDTNFFTLYVAQGTNKSQQYKFGTATYALKEPVMKSDSWAVVRVQ
SVWQLGNRQRPYPWDVNWANSTMYWGSQP

>gi|187606545|emb|CAL59481.1| VP1 protein [Chicken anemia virus]
MARRARRPRGRFYAFRRGRWHNLKRLRRRYKLRHRRRQRYRRRAFRKAFHNPRPGTYSVRLPNPQSTMTI
RFQGIIFLTEGLILPKNSTAGGYADHLYGARVAKISVNLKEFLLASMNLTYVSKIGGPIAGELIADGSQS
QAAQNWPNCWLPLDNNVPSATPSAWWRWALMMMQPTDSCRFFNHPKQMTLQDMGRMFGGWHLFRHIETRF
QLLATKNEGSFSPVASLLSQGEYLTRRDDVKYSSDHQNRWRKGEQPMTGGIAYATGKMRPDEQQYPAMPP
DPPIITATTAQGTQVRCMNSTQAWWSWDTYMSFATLTALGAQWSFPPGQRSVSRRSFNHHKARGAGDPKG
QRWHTLVPLGTETITDSYMSAPASELDTNFFTLYVAQGTNKSQQYKFGTATYALKEPVMKSDAWAVVRVQ
SVWQLGNRQRPYPWDVNWANSTMYWGSQP

>gi|187606543|emb|CAL59480.1| VP1 protein [Chicken anemia virus]
MARRARRPRGRFYAFRRGRWHQLKRLRRRYKFRHRRRQRYRRRAFRKAFHNPRPGTYSVRLPNPQSTMTI
RFQGIIFLTEGLILPKNSTAGGYADHLYGARVAKISVNLKEFLLASMNLTYVSKIGGPIAGELIADGSQS
QAAQNWPNCWLPLDNNVPSATPSAWWRWALMMMQPTDSCRFFNHPKQMTLQDMGRMFGGWHLFRHIETRF
QLLATKNEGSFSPVASLLSQGEYLTRRDDVKYSSDHQNRWRKGEQPMTGGIAYATGKMRPDEQQYPAMPP
DPPIITXTTAQGTQVRCMNSTQAWWSWDTYMSFATLTALGAQWSFPPGQRSVSRRSFNHHKARGAGDPKG
QRWHTLVPLGTETITDSYMXAPASEXDTNFFTLYVAQGTNKSQQYKFGTATYALKEPVMKSDXWAVVRVQ
SVWQLGNRQRPYPWDVNWANSTMYWGSQP

>gi|187606541|emb|CAL59479.1| VP1 protein [Chicken anemia virus]
MARRARRPRGRFYAFRRGRWHHLKRLRRRYKFRHRRRQRYRRRAFRKAFHNPRPGTYSVRLPNPQSTMTI
RFQGVIFLTEGLILPKNSTAGGYADHMYGARVAKISVNLKEFLLASMNLTYVSKLGGPIAGELIADGSKS
QAAENWPNCWLPLDNNVPSATPSAWWRWALMMMQPTDSCRFFNHPKQMTLQDMGRMFGGWHLFRHIETRF
QLLATKNEGSFSPVASLLSQGEYLTRRDDVKYSSDHQNRWRKGEQPMTGGIAYATGKMRPDEQQYPAMPP
DPPIITSTTAQGTQVRCMNSTQAWWSWDTYMSFATLTALGAQWSFPPGQRSVSRRSFNHHKARGAGDPKG
QRWHTLVPLGTETITDSYMGAPASEIDTNFFTLYVAQGTNKSQQYKFGTATYALKEPVMKSDSWAVVRVQ
SVWQLGNRQRPYPWDVNWANSTMYWGSQP

>gi|187606539|emb|CAL59478.1| VP1 protein [Chicken anemia virus]
MARRARRPRGRFYAFRRGRWHHLKRLRRRYKFRHRRRQRYRRRAFRKXFHNPRPGTYSVRLPNPQSTMTI
RFQGVIFLTEGLILPKNSTAGGYADHMYGARVAKISVNLKEFLLASMNLTYVSKLGGPIAGELIADGXKS
QAAENXPNCWLPLDNNVPSATPSAWWRWALMMMQPTDSCRFFNHPKQMTLQDMGRMFGGWHLFRHIETRF
QLLATKNEGSFSPVASLLSQGEYLTRRDDVKYSSDHQNRWRKGEQPMTGGIAYATGKMRPDEQQYPAMPP
DPPIITSTTAQGTQVRCMNSTQAWWSWDTYMSFATLTALGAQWSFPPGQRSVSRRSFNHHKARGAGDPKG
QRWHTLVPLGTETITDSYMGAPASEIDTNFFTLYVAQGTNKSQQYKFGTATYALKEPVMKSDSWAVVRVQ
SVWQLGNRQRPYPWDVNWANSTMYWGSQP

>gi|187606537|emb|CAL59477.1| VP1 protein [Chicken anemia virus]
MARRARRPRGRFYAFRRGRWHHLKRLRRRYKFRHRRRQRYRRRAFRKAFHNPRPGTYSVRLPNPQSTMTI
RFQGVIFLTEGLILPKNSTAGGYADHMYGARVAKISVNLKEFLLASMNLTYVSKLGGPIAGELIADGSKS
QAAENWPNCWLPLDNNVPSATPSAWWRWALMMMQPTDSCRFFNHPKQMTLQDMGRMFGGWHLFRHIETRF
QLLATKNEGSFSPVASLLSQGEYLTRRDDVKYSSDHQNRWRKGEQPMTGGIAYATGKMRPDEQQYPAMPP
DPPIITSTTAQGTQVRCMNSTQAWWSWDTYMSFATLTALGAQWSFPPGQRSVSRRSFNHHKARGAGDPKG
QRWHTLVPLGTETITDSYMGAPASEIDTNFFTLYVAQGTNKSQQYKFGTATYALKEPVMKSDSWAVVRVQ
SVWQLGNRQRPYPWDVNWANSTMYWGSQP

>gi|187606535|emb|CAL59476.1| VP1 protein [Chicken anemia virus]
MARRARRPRGRFYAFRRGRWHHLKRLRRRYKFRHRRRQRYRRRAFRKAFHNPRPGTYSVRLPNPQSTMTI
RFQGVIFLTEGLILPKNSTAGGYADHMYGARVAKISVNLKEFLLASMNLTYVSKLGGPIAGELIADGSKS
QAAENWPNCWLPLDNNVPSATPSAWWRWALMMMQPTDSCRFFNHPKQMTLQDMGRMFGGWHLFRHIETRF
QLLATKNEGSFSPVASLLSQGEYLTRRDDVKYSSDHQNRWRKGEQPMTGGIAYATGKMRPDEQQYPAMPP
DPPIITSTTAQGTQVRCMNSTQAWWSWDTYMSFATLTALGAQWSFPPGQRSVSRRSFNHHKARGAGDPKG
QRWHTLVPLGTETITDSYMGAPASEIDTNFFTLYVAQGTNKSQQYKFGTATYALKEPVMKSDSWAVVRVQ
SVWQLGNRQRPYPWDVNWANSTMYWGSQP

>gi|187606533|emb|CAL59475.1| VP1 protein [Chicken anemia virus]
MPRRARRPRGRFYAFRRGRWHHLKRLRRRYKFRHRRRQRYRRRAFRKAFHNPRPGTYSVRLPNPQSTMTI
RFQGVIFLTKGLILPKNSTAGGYADHMYGARVAKISVNLKEFLLASMNLTYVSKLGGPIAGELIADGSKS
QAAENWPNCWLPLDNNVPSATPSAWWRWALMMMQPTDSCRFFNHPKQMTLQDMGRMFGGWHLFRHIETRF
QLLATKNEGSFSPVASLLSQGEYLTRRDDVKYSSDHQNRWRKGEQPMTGGIAYATGKMRPDEQQYPAMPP
DPPIITSTTAQGTQVRCMNSTQAWWSWDTYMSFATLTALGAQWSFPPGQRSVSRRSFNHHKARGAGDPKG
QRWHTLVPLGTETITDSYMGAPASEIDTNFFTLYVAQGTNKSQQYKFGTATYALKEPVMKSDSWAVVRVQ
SVWQLGNRQRPYPWDVNWANSTMYWGSQP

>gi|187606531|emb|CAL59474.1| VP1 protein [Chicken anemia virus]
MARRARRPRGRFYAFRRGRWHHLKRLRRRYKFRHRRRQRYRRRAFRKAFHNPRPGTYSVRLPNPQSTMTI
RFQGVIFLTEGLILPKNSTAGGYADHMYGARVAKISVNLKEFLLASMNLTYVSKLGGPIAGELIADGSKS
QAAENWPNCWLPLDNNVPSATPSAWWRWALMMMQPTDSCRFFNHPKQMTLQDMGRMFGGWHLFRHIETRF
QLLATKNEGSFSPVASLLSQGEYLTRRDDVKYSSDHQNRWRKGEQPMTGGIAYATXKMRPDEQQYPAMPP
DPPIITSTTAQGTQVRCMNSTQAWWSWDTYMSFATLTALGAQWSFPPGQRSVSRRSFNHHKARGAGDPKG
QRWHTLVPLGTETITDSYMGAPASEIDTNFFTLYVAQGTNKSQQYKFGTATYALKEPVMKSDSWAVVRVQ
SVWQLGNRQRPYPWDVNWANSTMYWGSQP

>gi|1830516872|gb|QIZ16532.1| VP1 protein [Chicken anemia virus]
MARRARRPRGRFYAFRRGRWHHLKRLRRRYKFRHRRRQRYRRRAFRKAFHNPRPGTYSVRLPNPQSTMTI
RFQGVIFLTEGLILPKNSTAGGYADHMYGARVAKISVNLKEFLLASMNLTYVSKLGGPIAGELIADGSKS
QAAENWPNCWLPLDNNVPSATPSAWWRWALMMMQPTDSCRFFNHPKQMTLQDMGRMFGGWHLFRHIETRF
QLLATKNEGSFSPVASLLSQGEYLTRRDDVKYSSDHQNRWRKGEQPMTGGIAYATGKMRPDEQQYPAMPP
DPPIITSTTAQGTQVRCMNSTQAWWSWDTYMSFATLTALGAQWSFPPGQRSVSRRSFNHHKARGAGDPKG
QRWHTLVPLGTETITDSYMGAPASEIDTNFFTLYVAQGTNKSQQYKFGTATYALKEPVMKSDSWAVVRVQ
SVWQLGNRQRPYPWDVNWANSTMYWGSQP

>gi|1777083752|gb|QGL54751.1| VP1 protein [Chicken anemia virus]
MARRARRPRGRFYAFRRGRWHHLKRLRRRYKFRHRRRQRYRRRAFRKAFHNPRPGTYSVRLPNPQSTMTI
RFQGVIFLTEGLILPKNSTAGGYADHMYGARVAKISVNLKEFLLASMNLTYVSKLGGPIAGELIADGSKS
QAAENWPNCWLPLDNNVPSATPSAWWRWALMMMQPTDSCRFFNHPKQMTLQDMGRMFGGWHLFRHIETRF
QLLATKNEGSFSPVASLLSQGEYLTRRDDVKYSSDHQNRWRKGEQPMTGGIAYATGKMRPDEQQYPAMPP
DPPIITSTTAQGTQVRCMNSTQAWWSWDTYMSFATLTALGAQWSFPPGQRSVSRRSFNHHKARGAGDPKG
QRWHTLVPLGTETITDSYMGAPASEIDTNFFTLYVAQGTNKSQQYKFGTATYALKEPVMKSDSWAVVRVQ
SVWQLGNRQRPYPWDVNWANSTMYWESQP

>gi|1777083748|gb|QGL54748.1| VP1 protein [Chicken anemia virus]
MARRARRPRGRFYAFRRGRWHHLKRLRRRYKFRHRRRQRYRRRAFRKAFHNPRPGTYSVRLPNPQSTMTI
RFQGVIFLTEGLIVPKNSTAGGYADHMYGARVAKISVNLKEFLLASMNLTYVSKLGGPIAGELIADGSKS
QAAENWPNCWLPLDNNVPSATPSAWWRWALMMMQPTDSCRFFNHPKQMTLQDMGRMFGGWHLFRHIETRF
QLLATKNEGSFSPVASLLSQGEYLTRRDDVKYSSDHQNRWRKGEQPMTGGIAYATGKMRPDEQQYPAMPP
DPPIITSTTAQGTQVRCMNSTQAWWSWDTYMSFATLTALGAQWSFPPGQRSVSRRSFNHHKARGAGDPKG
QRWHTLVPLGTETITDSYMGAPASEIDTNFFTLYVAQGTNKSQQYKFGTATYALKEPVMKSDSWAVVRVQ
SVWQLGNRQRPYPWDVNWANSTMYWGQQP

>gi|1777083744|gb|QGL54745.1| VP1 protein [Chicken anemia virus]
MARRARRPRGRFYAFRRGRWHHLKRLRRRYKFRHRRRQRYRRRAFRKAFHNPRPGTYSVRLPNPQSTMTI
RFQGVIFLTEGLILPKNSTAGGYADHMYGARVAKISVNLKEFLLASMNLTYVSKLGGPIAGELIADGSKS
QAAENWPNCWLPLDNNVPSATPSAWWRWALMMMQPTDSCRFFNHPKQMTLQDMGRMFGGWHLFRHIETRF
QLLATKNEGSFSPVASLLSQGEYLTRRDDVKYSSDHQNRWRKGEQPMTGGIAYATGKMRPDEQQYPAMPP
DPPIITSTTAQGTQVRCMNSTQAWWSWDTYMSFATLTALGAQWSFPPGQRSVSRRSFNHHKARGAGDPKG
QRWHTLVPLGTETITDSYMGAPASEIDTNFFTLYVAQGTNKSQQYKFGTATYALKEPVMKSDSWAVVRVQ
SVWQLGNRQRPYPWDVNWANSTMYWGTQP

>gi|1777083740|gb|QGL54742.1| VP1 protein [Chicken anemia virus]
MARRARRPRGRFYAFRRGRWHHLKRLRRRYKFRHRRRQRYRRRAFRKAFHNPRPGTYSVRLPNPQSTMTI
RFQGVIFLTEGLIVPKNSTAGGYADHMYGARVAKISVNLKEFLLASMNLTYVSKLGGPIAGELIADGSKS
QAAENWPNCWLPLDNNVPSATPSAWWRWALMMMQPTDSCRFFNHPKQMTLQDMGRMFGGWHLFRHIETRF
QLLATKNEGSFSPVASLLSQGEYLTRRDDVKYSSDHQNRWRKGEQPMTGGIAYATGKMRPDEQQYPAMPP
DPPIITSTTAQGTQVRCMNSTQAWWSWDTYMSFATLTALGAQWSFPPGQRSVSRRSFNHHKARGAGDPKG
QRWHTLVPLGTETITDSYMGAPASEIDTNFFTLYVAQGTNKSQHYKFGTPTYALKEAVMKSDSWAVVRVQ
SVWQLGNRQRPYPWDVTWANSTMDWGSQP

>gi|1777083736|gb|QGL54739.1| VP1 protein [Chicken anemia virus]
MARRARRPRGRFYAFRRGRWHHLKRLRRRYKFRHRRRQRYRRRAFRKAFHNPRPGTYSVRLPNPQSTMTI
RFQGVIFLTEGLILPKNSTAGGYADHMYGARVAKISVNLKEFLLASMNLTYVSKLGGPIAGELIADGSKS
QAAENWPNCWLPLDNNVPSATPSAWWRWALMMMQPTDSCRFFNHPKQMTLQDMGRMFGGWHLFRHIETRF
QLLATKNEGSFSPVASLLSQGEYLTRRDDVKYSSDHQNRWRKGEQPMTGGIAYATGKMRPDEQQYPAMPP
DPPIITSTTAQGTQVRCMNSTQAWWSWDTYMSFATLTALGAQWSFPPGQRSVSRRSFNHHKARGAGDPKG
QRWHTLVPLGTETITDSYMGAPASEIDTNFFTLYVAQGTNKSQQYKFGTATYALKEPVMKSDSWAVVRVQ
SVWQLGNRQRPYPWDVNWANSTMYWGSRP

>gi|1777083732|gb|QGL54736.1| VP1 protein [Chicken anemia virus]
MARRARRPRGRFYAFRRGRWHHLKRLRRRYKFRHRRRQRYRRRAFRKAFHNPRPGTYSVRLPNPQSTMTI
RFQGVIFLTEGLILPKNSTAGGYADHMYGARVAKISVNLKEFLLASMNLTYVSKLGGPIAGELIADGSKS
QAAENWPNCWLPLDNNVPSATPSAWWRWALMMMQPTDSCRFFNHPKQMTLQDMGRMFGGWHLFRHIETRF
QLLATKNEGSFSPVASLLSQGEYLTRRDDVKYSSDHQNRWRKGEQPMTGGIAYATGKMRPDEQQYPAMPP
DPPIITSTTAQGTQVRCMNSTQAWWSWDTYMSFATLTALGAQWSFPPGQRSVSRRSFNHHKARGAGDPKG
QRWHTLVPLGTETITDSYMGAPASEIDTNFFTLYVAQGTNKSQQYKFGTATYALKEPVMKSDSWAVVRVQ
SVWQLGNRQRPYPWDVNWANSTMYWGSQP

>gi|1777083728|gb|QGL54733.1| VP1 protein [Chicken anemia virus]
MARRARRPRGRFYAFRRGRWHHLKRLRRRYKFRHRRRQRYRRRAFRKAFHNPRPGTYSVRLPNPQSTMTI
RFQGVIFLTEGLILPKNSTAGGYADHMYGARVAKISVNLKEFLLASMNLTYVSKLGGPIAGELIADGSKS
QAAENWPNCWLPLDNNVPSATPSAWWRWALMMMQPTDSCRFFNHPKQMTLQDMGRMFGGWHLFRHIETRF
QLLATKNEGSFSPVASLLSQGEYLTRRDDVKYSSDHQNRWRKGEQPMTGGIAYATGKMRPDEQQYPAMPP
DPPIITSTTAQGTQVRCMNSTQAWWSWDTYMSFATLTALGAQWSFPPGQRSVSRRSFNHHKARGAGDPKG
QRWHTLVPLGTETITDSYMGAPASEIDTNFFTLYVAQGTNKSQQYKFGTATYALKEPVMKSDSWAVVRVQ
SVWQLGNRQRPYPWDVNWANSTMYWVSQP

>gi|1777083724|gb|QGL54730.1| VP1 protein [Chicken anemia virus]
MARRARRPRGRFYAFRRGRWHHLKRLRRRYKFRHRRRQRYRRRAFRKAFHNPRPGTYSVRLPNPQSTMTI
RFQGVIFLTEGLILPKNSTAGGYADHMYGARVAKISVNLKEFLLASMNLTYVSKLGGPIAGELIADGSKS
QAAENWPNCWLPLDNNVPSATPSAWWRWALMMMQPTDSCRFFNHPKQMTLQDMGRMFGGWHLFRHIETRF
QLLATKNEGSFSPVASLLSQGEYLTRRDDVKYSSDHQNRWRKGEQPMTGGIAYATGKMRPDEQQYPAMPP
DPPIITSTTAQGTQVRCMNSTQAWWSWDTYMSFATLTALGAQWSFPPGQRSVSRRSFNHHKARGAGDPKG
QRWHTLVPLGTETITDSYMGAPASEIDTNFFTLYVAQGTNKSQQYKFGTATYALKEPVMKSDSWAVVRVQ
SVWQLGNRQRPYPWDVNWANSTMYWESQP

>gi|1586080951|gb|QBJ27534.1| VP1 protein [Chicken anemia virus]
MARRARRPRGRFYAFRRGRWHHLKRLRRRYKFRHRRRQRYRRRAFRKAFHNPRPGTYSVRLPNPQSTMTI
RFQGVIFLTEGLILPKNSTAGGYADHMYGARVAKISVNLKEFLLASMNLTYVSKLGGPIAGELIADGSKS
QAAENWPNCWLPLDNNVPSATPSAWWRWALMMMQPTDSCRFFNHPKQMTLQDMGRMFGGWHLFRHIETRF
QLLATKNEGSFSPVASLLSQGEYLTRRDDVKYSSDHLNRWRKGEQPMTGGIAYATGKMRPDEQQYPAMPP
DPPIITSTTAQGTQVRCMNSTQAWWSWDTYMSFATLTALGAQWSFPPGQRSVSRRSFNHHKARGAGDPKG
QRWHTLVPIGTETITDSYMGAPASEIDTNFFTLYVAQGTNKSQQYKFGTATYXLKEPVMKSDSWAVVRVQ
SVWQLGNRQRPYPWDVNWANSTMYWGSQP

>gi|1586080947|gb|QBJ27531.1| VP1 protein [Chicken anemia virus]
MARRARRPRGRFYAFRRGRWHHLKRLRRRYKFRHRRRQRYRRRAFRKAFHNPRPGTYSVRLPNPQSTMTI
RFQGIIFLTEGLILPKNSTAGGYADHLYGARVAKISVNLKEFLLASMNLTYVSKIGGPIAGELIADGSQS
QAAQNWPNCWLPLDNNVPSATPSAWWRWALMMMQPTDSCRFFNHPKQMTLQDMGRMFGGWHLFRHIETRF
QLLATKNEGSFSPVASLLSQGEYLTRRDDVKYSSDHLNRWRKGEQPMTGGIAYATGKMRPDEQQYPAMPP
DPPIITSTTPQGTHVRCMNSTQAWWSWDTYMSFATLTALGAQWSFPPGQRSVSRRSFNHHKARGAGDPKG
QRWHTLVPLGTETITDSYMTAPASELDTNFFTLYVAQGTNKSQQYKFGTATYALKEPVMKSDAWAVVRVQ
SVWQLGNRQRPYPWDVNWANSTMYWGSQP

>gi|1586080943|gb|QBJ27528.1| VP1 protein [Chicken anemia virus]
MARRARRPRGRFYAFRRGRWHHLKRLRRRYKFRHRRRQRYRRRAFRKAFHNPRPGTYSVRLPNPQSTMTI
RFQGIIFLTEGLILPKNSTAGGYADHLYGARVAKISVNLKEFLLASMNLTYVSKIGGPIAGELIADGSQS
QAAQNWPNCWLPLDNNVPSATPSAWWRWALMMMQPTDSCRFFNHPKQMTLQDMGRMFGGWHLFRHIETRF
QLLATKNEGSFSPVASLLSQGEYLTRRDDVKYSSDHQNRWRKGEQPMTGGIAYATGKMRPDEQQYPAMPP
DPPIITATTAQGTQVRCMNSTQAWWXWDTYMSFATLTALGAQWSFPPGQRSVSRRSFNHHKARGAGDPKG
QRWHTLVPLGTETITDSYMTAPASELDTNFFTLYVAQGTNKSQQYKFGTATYALKEPVMKSDAWAVVRVQ
SVWQLGNRQRPYPWDVNWANSTMYWGSQP

>gi|1240176118|gb|ASX97357.1| VP1 protein [Chicken anemia virus]
MARRARRPRGRFYAFRRGRWHQLKRLRRRYKFRHRRRQRYRRRAFRKAFHNPRPGTYSVRLPNPQSTMTI
RFQGIIFLTEGLILPKNSTAGGYADHLYGARVAKISVNLKEFLLASMNLTYVSKIGGPIAGELIADGSQS
QAAQNWPNCWLPLDNNVPSATPSAWWRWALMMMQPTDSCRFFNHPKQMTLQDMGRMFGGWHLFRHIETRF
QLLATKNEGSFSPVASLLSQGEYLTRRDDVKYSSDHQNRWRKGEQPMTGGIAYATGKMRPDEQQYPAMPP
DPPIITTTTAQGTQVRCMNSTQAWWSWDTYMSFATLTALGAQWSFPPGQRSVSRRSFNHHKARGAGDPKG
QRWHTLVPLGTETITDSYMSAPASELDTNFFTLYVAQGTNKSQQYKFGTATYALKEPVMKSDAWAVVRVQ
SVWQLGNRQRPYPWDVNWANSTMYWGTQP

>gi|1036392232|gb|ANJ89044.1| VP1 protein, partial [Chicken anemia virus]
RRARRPRGRFYAFRRGRWHHLKRLRRRYKFRHRRRQRYRRRAFRKAFHNPRPGTYSVRLPNPQSTMTIRF
QGVIFLTEGLILPKNSTAGDYADHMYGARVAKISVNLKEFLLASMNLTYVSKIGGPIAGELIADGSKSQA
AENWPNCWLPLDNNMPSATPSAWWRWALMMMQPTDSCRFFNHPKQMTLQDMGRMFGGWHLFRHIETRFQL
LATKNE

>gi|429510195|gb|AFZ94858.1| VP1 protein [Chicken anemia virus]
MARRARRPRGRFYAFRRGRWHHLKRLRRRYKFRHRRRQRYRRRAFRKAFHNPRPGTYSVRLPNPQSTMTI
RFQGVIFLTEGLILPKNSTAGGYADHMYGARVAKISVNLKEFLLASMNLTYVSKLGGPIAGELIADGSKS
QAAENWPNCWLPLDNNVPSATPSAWWRWALMMMQPTDSCRFFNHPKQMTLQDMGRMFGGWHLFRHIETRF
QLLATKNEGSFSPVASLLSQGEYLTRRDDVKYSSDHQNRWRKGEQPMTGGIAYATGKMRPDEQQYPAMPP
DPPIITSTTAQGTQVRCMNSTQAWWSWDTYMSFATLTALGAQWSFPPGQRSVSRRSFNHHKARGAGDPKG
QRWHTLVPLGTETITDSYMGAPASEIDTNFFTLYVAQGTNKSQQYKFGTATYALKEPVMKSDSWAVVRVQ
SVWQLGNRQRPYPWDVNWANSTMYWGSQP

>gi|11121182|emb|CAC14768.1| VP1 protein [Chicken anemia virus]
MARRARRPRGRFYAFRRGRWHHLKRLRRRYKFRHRRRQRYRRRAFRKAFHNPRPGTYSVRLPNPQSTMTI
RFQGIIFLTEGLILPKNSAAGGYADHMYGARVAKISVNLKEFLLASMNLTYVSKLGGPIAGELIADGSKS
LAAENWPNCWLPLDNNVPSATPSAWWRWALMMMQPTDSCRFFNHPKQMTLQDMGRMFGGWHLFRHIETRF
QLLATKNEGSFSPVASLLSQGEYLTRRDDVKYSSDHQNRWLKGGQPMTGGIAYATGKMRPDEQQYPAMPP
DPPIITATTAQGTQVRCMNSTQAWWSWDTYMSFATLTALGAQWSFPPGQRSVSRRSFNHHKARGAGDPKG
QRWHTLVPLGTETITDSYMSAPASELDTNFFTLYVAQGTNKSQQYKFGTATYALKEPVMKSDAWAVVRVQ
SVWQLGNRQRPYPWDVNWANSTMYWGTQP

>gi|11121178|emb|CAC14765.1| VP1 protein [Chicken anemia virus]
MARRARRPRGRFYAFRRGRWHHLKRLRRRYKFRHRRRQRYRRRAFRKAFHNPRPGTYSVRLPNPQSTMTI
RFQGIIFLTEGLILPKNSTAGGYADHMYGARVAKISVNLKEFLLASMNLTYVSKLGGPIAGELIADGSKS
LAAENWPNCWLPLDNNVPSATPSAWWRWALMMMQPTDSCRFFNHPKQMTLQDMGRMFGGWHLFRHIETRF
QLLATKNEGSFSPVASLLSQGEYLTRRDDVKYSSDHQNRWLKGGQPMTGGIAYATGKMRPDEQQYPAMPP
DPPIITATTAQGTQVRCMNSTQAWWSWDTYMSFATLTALGAQWSFPPGQRSVSRRSFNHHKARGAGDPKG
QRWHTLVPLGTETITDSYMSAPASELDTNFFTLYVAQGTNKSQQYKFGTATYALKEPVMKSDAWAVVRVQ
SVWQLGNRQRPYPWDVNWANSTMYWGTQP

>gi|11121190|emb|CAC14774.1| VP1 protein [Chicken anemia virus]
MARRARRPRGRFYAFRRGRWHHLKRLRRRYKFRHRRRQRYRRRAFRKAFHNPRPGTYSVRLPNPQSTMTI
RFQGIIFLTEGLILPKNSAAGGYADHMYGARVAKISVNLKEFLLASMNLTYVSKLGGPIAGELIADGSKS
LAAENWPNCWLPLDNNVPSATPSAWWRWALMMMQPTDSCRFFNHPKQMTLQDMGRMFGGWHLFRHIETRF
QLLATKNEGSFSPVASLLSQGEYLTRRDDVKYSSDHQNRWLKGGQPMTGGIAYATGKMRPDEQQYPAMPP
DPPIITATTAQGTQVRCMNSTQAWWSWDTYMSFATLTALGAQWSFPPGQRSVSRRSFNHHKARGAGDPKG
QRWHTLVPLGTETITDSYMSAPASELDTNFFTLYVAQGTNKSQQYKFGTATYALKEPVMKSDAWAVVRVQ
SVWQLGNRQRPYPWDVNWANSTMYWGTQP

>gi|11121186|emb|CAC14771.1| VP1 protein [Chicken anemia virus]
MARRARRPRGRFYAFRRGRWHHLKRLRRKYRFRHRRRQRYRRRAFRKAFHNPRPGTYSVRLPNPQSTMTI
RFQGVIFLTEGLILPKNSTAGGYADHMYGARVAKISVNLKEFLLASMNLTYVSKLGGPIAGELIADGSKS
LAAENWPNCWLPLDNNVPSATPSAWWRWALMMMQPTDSCRFFNHPKQMTLQDMGRMFGGWHLFRHIETRF
QLLATKNEGSFSPVASLLSQGEYLTRRDDVKYSSDHQNRWQKGQQPMTGGIAYATGKMRPDEQHYPAMPP
DPPIITATTAQGTQVRCMNSTQAWWSWDTYMSFATLTALGAQWSFPPGQRSVSRRSFNHHKARGAGDPKG
QRWHTLVPLGTETITDSYMSAPASELDTNFFTLYVAQGTNKSQQYKFGTATYALKEPVMKSDAWAVVRVQ
SVWQLGNRQRPYPWDVNWANSTMYWGTQP

>gi|11121174|emb|CAC14762.1| VP1 protein [Chicken anemia virus]
MARRARRPRGRFYAFRRGRWHHLKRLRRRYKFRHRRRQRYRRRAFRKAFHNPRPGTYSVRLPNPQSTMTI
RFQGIIFLTEGLILPKNSAAGGYADHMYGARVAKISVNLKEFLLASMNLTYVSKLGGPIAGELIADGSKS
LAAENWPNCWLPLDNNVPSATPSAWWRWALMMMQPTDSCRFFNHPKQMTLQDMGRMFGGWHLFRHIETRF
QLLATKNEGSFSPVASLLSQGEYLTRRDDVKYSSDHQNRWLKGGQPMTGGIAYATGKMRPDEQQYPAMPP
DPPIITATTAQGTQVRCMNSTQAWWSWDTYMSFATLTALGAQWSFPPGQRSVSRRSFNHHKARGAGDPKG
QRWHTLVPLGTETITDSYMSAPASELDTNFFTLYVAQGTNKSQQYKFGTATYALKEPVMKSDAWAVVRVQ
SVWQLGNRQRPYPWDVNWANSTMYWGTQP

>gi|11121170|emb|CAC14759.1| VP1 protein [Chicken anemia virus]
MARRARRPRGRFYAFRRGRWHHLKRLRRKYRFRHRRRQRYRRRAFRKAFHNPRPGTYSVRLPNPQSTMTI
RFQGVIFLTEGLILPKNSTAGGYADHMYGARVAKISVNLKEFLLASMNLTYVSKLGGPIAGELIADGSKS
QAADNWPNCWLPLDNNVPSATPSAWWRWALMMMQPTDSCRFFNHPKQMTLQDMGRMFGGWHLFRHIETRF
QLLATKNEGSFSPVASLLSQGEYLTRRDDVKYSSDHQNRWQKGQQPMTGGIAYATGKMRPDDQQYPAMPP
DPPIITATTAQGTQVRCMNSTQAWWSWDTYMSFATLTALGAQWSFPPGQRSVSRRSFNHHKARGAGDPKG
QRWHTLVPLGTETITDSYMSAPASELDTNFFTLYVAQGTNKSQQYKFGTATYALKEPVMKSDAWAVVRVQ
SVWQLGNRQRPYPWDVNWANSTMYWGTQP

>gi|11121166|emb|CAC14756.1| VP1 protein [Chicken anemia virus]
MARRARRPRGRFYAFRRGRWHHLKRLRRRYKFRHRRRQRYRRRAFRKAFHNPRPGTYSVRLPNPQSTMTI
RFQGIIFLTEGLILPKNSAAGGYADHMYGARVAKISVNLKEFLLASMNLTYVSKLGGPIAGELIADGSKS
LAAENWPNCWLPLDNNVPSATPSAWWRWALMMMQPTDSCRFFNHPKQMTLQDMGRMFGGWHLFRHIETRF
QLLATKNEGSFSPVASLLSQGEYLTRRDDVKYSSDHQNRWLKGGQPMTGGIAYATGKMRPDEQQYPAMPP
DPPIITATTAQGTQVRCMNSTQAWWSWDTYMSFATLTALGAQWSFPPGQRSVSRRSFNHHKARGAGDPKG
QRWHTLVPLGTETITDSYMSAPASELDTNFFTLYVAQGTNKSQQYKFGTATYALKEPVMKSDAWAVVRVQ
SVWQLGNRQRPYPWDVNWANSTMYWGTQP

>gi|11121130|emb|CAC14753.1| VP1 protein [Chicken anemia virus]
MARRARRPRGRFYAFRRGRWHHLKRLRRRYKFRHRRRQRYRRRAFRKAFHNPRPGTYSVRLPNPQSTMTI
RFQGIIFLTEGLILPKNSAAGGYADHMYGARVAKISVNLKEFLLASMNLTYVSKLGGPIAGELIADGSKS
LAAENWPNCWLPLDNNVPSATPSAWWRWALMMMQPTDSCRFFNHPKQMTLQDMGRMFGGWHLFRHIETRF
QLLATKNEGSFSPVASLLSQGEYLTRRDDVKYSSDHQNRWLKGGQPMTGGIAYATGKMRPDEQQYPAMPP
DPPIITATTAQGTQVRCMNSTQAWWSWDTYMSFATLTALGAQWSFPPGQRSVSRRSFNHHKARGAGDPKG
QRWHTLVPLGTETITDSYMSAPASELDTNFFTLYVAQGTNKSQQYKFGTATYALKEPVMKSDAWAVVRVQ
SVWQLGNRQRPYPWDVNWANSTMYWGTQP

>gi|11121126|emb|CAC14750.1| VP1 protein [Chicken anemia virus]
MARRARRPRGRFYAFRRGRWHHLKRLRRRYKFRHRRRQRYRRRAFRKAFHNPRPGTYSVRLPNPQSTMTI
RFQGIIFLTEGLILPKNSAAGGYADHMYGARVAKISVNLKEFLLASMNLTYVSKLGGPIAGELIADGSKS
LAAENWPNCWLPLDNNVPSATPSAWWRWALMMMQPTDSCRFFNHPKQMTLQDMGRMFGGWHLFRHIETRF
QLLATKNEGSFSPVASLLSQGEYLTRRDDVKYSSDHQNRWLKGGQPMTGGIAYATGKMRPDEQQYPAMPP
DPPIITATTAQGTQVRCMNSTQAWWSWDTYMSFATLTALGAQWSFPPGQRSVSRRSFNHHKARGAGDPKG
QRWHTLVPLGTETITDSYMSAPASELDTNFFTLYVAQGTNKSQQYKFGTATYALKEPVMKSDAWAVVRVQ
SVWQLGNRQRPYPWDVNWANSTMYWGTQP

>gi|11121122|emb|CAC14747.1| VP1 protein [Chicken anemia virus]
MARRARRPRGRFYAFRRGRWHHLKRLRRRYKFRHRRRQRYRRRAFRKAFHNPRPGTYSVRLPNPQSTMTI
RFQGIIFLTEGLILPKNSAAGGYADHMYGARVAKISVNLKEFLLASMNLTYVSKLGGPIAGELIADGSKS
LAAENWPNCWLPLDNNVPSATPSAWWRWALMMMQPTDSCRFFNHPKQMTLQDMGRMFGGWHLFRHIETRF
QLLATKNEGSFSPVASLLSQGEYLTRRDDVKYSSDHQNRWLKGGQPMTGGIAYATGKMRPDEQQYPAMPP
DPPIITATTAQGTQVRCMNSTQAWWSWDTYMSFATLTALGAQWSFPPGQRSVSRRSFNHHKARGAGDPKG
QRWHTLVPLGTETITDSYMSAPASELDTNFFTLYVAQGTNKSQQYKFGTATYALKEPVMKSDAWAVVRVQ
SVWQLGNRQRPYPWDVNWANSTMYWGTQP

>gi|1941828949|gb|QPP12011.1| VP1 protein [Chicken anemia virus]
MARRARRPRGRFYAFRRGRWHNLKRLRRRYKFRHRRRQRYRRRAFRKAFHSPRPGTYSVRLPNPQSTMTI
RFQGIIFLTEGLILPKNSTAGGYADHLYGARVAKISVNLKEFLLASMNLTYVSKIGGPIAGELIADGSQS
QAAQNWPNCWLPLDNNVPSATPSAWWRWALMMMQPTDSCRFFNHPKQMTLQDMGRMFGGWHLFRHIETRF
QLLATKNEGSFSPVASLLSQGEYLTRRDDVKYSSDHQNRWRKGEQPMTGGIAYATGKMRPDEQQYPAMPP
DPPIITATTAQGTQVRCMNSTQAWWSWDTYMSFATLTALGAQWSFPPGQRSVSRRSFNHHKARGAGDPKG
QKWHTLVPLGTETITDSYMSAPASELDTNFFTLYVAQGTNKSQQYKFGTATYALKEPVMKSDAWAVVRVQ
SVWQLGNRQRPYPWDVNWANSTMYWGSQP

>gi|1746541909|gb|QEQ90653.1| VP1 protein [Chicken anemia virus]
MARRARRPRGRFYAFRRGRWHHLKRLRRRYKFRHRRRQRYRRRAFRKAFHNPRPGTYSVRLPNPQSTMTI
RFQGVIFLTEGLILPKNSTAGGYADHLYGARVAKISVNLKEFLLASMNLTYVSKLGGPIAGELIADGSKS
QAAENWPNCWLPLDNNMPSATPSAWWRWALMMMQPTDSCRFFNHPKQMTLQDMGRMFGGWHLFRHIETRF
QLLATKNEGSFSPVASLLSQGEYLTRRDDVKYSSDHQNRWRKGEQPMTGGIAYATGKMRPDEQQYPAMPP
DPPIITTTTPQGTHVRCMNSTQAWWSWDTYMSFATLTALGAQWSFPPGQRSVSRRSFNHHKARGAGDPKG
QRWHTLVPLGTETITDSYMGAPASELDTNFFTLYVAQGTNKSQQYKFGTATYALKEPVMKSDAWAVVRVQ
SVWQLGNRQRPYPWDINWANSTMYWGSQP

>gi|1043642594|gb|ANS71234.1| VP1 protein, partial [Chicken anemia virus]
ARRARRPRGRFYAFRRGRWHHLKRLRRRYKFRHRRRQRYRRRAFRKAFHNPRPGTYSVRLPNPQSTMTIR
FQGIIFLTEGLILPKNSTAGGYADHLYGARVAKISVNLKEFLLASMNLTYVSKIGGPIAGELIADGSQSQ
AAQNWPNCWLPLDNNVPSATPSAWWRWALMMMQPTDSCRFFNHPKQMTLQDMGRMFGGWHLFRHIETRFQ
LLATKNE

>gi|1036392215|gb|ANJ89043.1| VP1 protein, partial [Chicken anemia virus]
RRARRPRGRFYAFRRGRWHQLKRLRRRYKFRHRRRQRYRRRAFRKAFHNPRPGTYSVRLPNPQSTMTIRF
QGIIFLTEGLILPKNSTAGGYADHLYGARVAKISVNLKEFLLASMNLTYVSKIGGPIAGELIADGSQSQA
AQNWPNCWLPLDNNVPSATPSAWWRWALMMMQPTDSCRFFNHPKQMTLQDMGRMFGGWHLFRHIETRFQL
LATKNEGSLQP

>gi|1036392213|gb|ANJ89042.1| VP1 protein, partial [Chicken anemia virus]
RRARRPRGRFYAFRRGRWHQLKRLRRRYKFRHRRRQRYRRRAFRKAFHNPRPGTYSVRLPNPQSTMTIRF
QGIIFLTEGLILPKNSTAGGYADHLYGARVAKISVNLKEFLLASMNLTYVSKIGGPIAGELIADGSQSQA
AQNWPNCWLPLDNNVPSATPSAWWRWALMMMQPTDSCRFFNHPKQMTLQDMGRMFGGWHLFRHIETRFQL
LATKNE

>gi|1036392211|gb|ANJ89041.1| VP1 protein, partial [Chicken anemia virus]
RRARRPRGRFYAFRRGRWHHLKRLRRRYKFRHRRRQRYRRRAFRKAFHNPRPGTYSVRLPNPQSTMTIRF
QGIIFLTEGLILPKNSTAGGYADHLYGARVAKISVNLKEFLLASMNLTYVSKIGGPIAGELIADGSQSQA
AQNWPNCWLPLDNNVPSATPSAWWRWALMMMQPTDSCRFFNHPKQMTLQDMGRMFGGWHLFRHIETRFQL
LATKNEGSF

>gi|116248477|gb|ABJ90436.1| VP1 [Chicken anemia virus]
MARRARRPRGRFYAFRRGRWHHLKRLRRRYKFRHRRRQRYRRRAFRKAFHNPRPGTYSVRLPNPQSTMTI
RFQGVIFLTEGLILPKNSTAGGYADHMYGARVAKISVNLKEFLLASMNLTYVSKIGGPIAGELIADGSKS
QAAENWPNCWLPLDNNVPSATPSAWWRWALMMMQPTDSCRFFNHPKQMTLQDMGRMFGGWHLFRHIETRF
QLLATKNEGSFSPVASLLSQGEYLTRRDDVKYSSDHQNRWRKGEQPMTGGIAYATGKMRPDEQQYPAMPP
DPPIITSTTAQGTQVRCMNSTQAWWSWDTYMSFATLTALGAQWSFPPGQRSVSRRSFNHHKARGAGDPKG
QRWHTLVPLGTETITDSYMGAPASELDTNFFTLYVAQGTNKSQQYKFGTATYALKEPVMKSDSWAVVRVQ
SVWQLGNRQRPYPWDVNWANSTMYWGGQP

>gi|50882085|gb|AAT85598.1| VP1, partial [Chicken anemia virus]
MARRARRPRGRFYAFRRGRWHHLKRLRRRYKFRHRRRQRYRRRAFRKAFHNPRPGTYSVRLPNPQSTMTI
RFQGIIFLTEGLILPKNSTAGGYADHLYGARVAKISVNLKEFLLASMNLTYVSKIGGPIAGELIADGSQS
QAAHNWPNCWLPLDNNVPSATPSAWWRWALMMMQPTDSCRFFNHPKQMTLQDMGRMFGGWHLFRHIETRF
QLLATKNEGSFSPVASLLSQGEYLTRRDDVKYSSDHQNRWRKGEQPMTGGIDYATGKMRPDEQQFPAMPP
DPPIITATTAQGTQVRCMNSTQAWWSWDTYMSFATLTALGAQWSFPPGQRSVSRRSFNHHKARGAGDPKG
QRWHTLVPLGTETITDSYMSAPASELDTNFFTLYVAQGTNKSQQYKFGTATYALKEPVMKSDAWAVVRVQ
SVWQLGNRQRP

>gi|50882081|gb|AAT85595.1| VP1, partial [Chicken anemia virus]
MARRARRPRGRFYAFRRGRWHHLKRLRRRYKFRHRRRQRYRRRAFRKAFHNPRPGTYSVRLPNPQSTMTI
RFQGIIFLTEGLILPKNSTAGGYADHLYGARVAKISVNLKEFLLASMNLTYVSKIGGPIAGELIADGSQS
QAAQNWPNCWLPLDNNVPSATPSAWWRWALMMMQPTDSCRFFNHPKQMTLQDMGRMFGGWHLFRHIETRF
QLLATKNEGSFSPVASLLSQGEYLTRRDDVKYSSDHQNRWRKGEQPMTGGIAYATGKMRPDEQQYPAMPP
DPPIITTTTPQGTQVRCMNSTQAWWSWDTYMSFATLTALGAQWSFPPGQRSVSRRSFNHHKARGAGDPKG
QRWHTLVPLGTETITDSYMSAPASELDTNFFTLYVAQGTNKSQQYKFGTATYALKEPVMKSDAWAVVRVQ
SVWQLGNRQRP

>gi|50882077|gb|AAT85592.1| VP1, partial [Chicken anemia virus]
MARRARRPRGRFYAFRRGRWHHLKRLRRRYKFRHRRRQRYRRRAFRKAFHNPRPGTYSVRLPNPQSTMTI
RFQGIIFLTEGLILPKNSTAGGYADHLYGARVAKISVNLKEFLLASMNLTYVSKIGGPIAGELIADGSQS
QAAQNWPNCWLPLDNNVPSATPSAWWRWALMMMQPTDSCRFFNHPKQMTLQDMGRMFGGWHLFRHIETRF
QLLATKNEGSFSPVASLLSQGEYLTRRDDVKYSSDHQNRWRKGEQPMTGGIAYATGKMRPDEQQYPAMPP
DPPIITATTAQGTQVRCMNSTQAWWSWDTYMSFATLTALGAQWSFPPGQRSVSRRSFNHHKARGAGDPKG
QRWHTLVPLGTETITDSYMTAPASELDTNFFTLYVAQGTNKSQQYKFGTATYALKEPVMKSDAWAVVRVQ
SVWQLGNRQRP

>gi|50882073|gb|AAT85589.1| VP1, partial [Chicken anemia virus]
MARRARRPRGRFYAFRRGRWHHLKRLRRRYKFRHRRRQRYRRRAFRKAFHNPRPGTYSVRLPNPQSTMTI
RFQGVIFLTEGLILPKNSTAGGYADHMYGARVAKISVNLKEFLLASMNLTYVSKLGGPIAGELIADGSKS
QAADNWPNCWLPLDNNVPSATPSAWWRWALMMMQPTDSCRFFNHPKQMTLQDMGRMFGGWHLFRHIETRF
QLLATKNEGSFSPVASLLSQGEYLTRRDDVKYSSDHQNRWQKGGQPMTGGIAYATGKMRPDEQQYPAMPP
DPPIITATTAQGTQVRCMNSTQAWWSWDTYMSFATLTALGAQWSFPPGQRSVSRRSFNHHKARGAGDPKG
QRWHTLVPLGTETITDSYMSAPASELDTNFFTLYVAQGTNKSQQYKFGTATYALKEPVMKSDAWAVVRVQ
SVWQLGNRQRP

>gi|1434150864|gb|AXF92409.1| VP1, partial [Chicken anemia virus]
CKMARRARRPRGRFYAFRRGRWHHLKRLRRRYKFRHRRRQRYRRRAFRKAFHNPRPGTYSVRLPNPQSTM
TIRFQGVIFLTEGLILPKNSTAGGYADHMYGARVAKISVNLKEFLLASMNLTYVSKLGGPIAGELIADGS
KSQAAENWPNCWLPLDNNVPSATPSAWWRWALMMMQPTDSCRFFNHPKQMTLQDMGRMFGGWHLFRHIET
RFQLLATKNEGSFSPVASLLSQGEYLTRRDDVKYSSDHQNRWRKGEQPMTGGIAYATGKMRPDEQQYPAM
PPDPPIITSTTAQGTQVRCMNSTQAWWSWDTYMSFATLTALGAQWSFPPGQRSVSRRSFNHHKARGAGDP
KGQRWHTLVPLGTETITDSYMGAPASEIDTNFFTLYVAQGTNKSQQYKFGTATYALKDPVMKSDSWAVER
VQSVWQLGN

>gi|1364863607|gb|AVO63737.1| VP1 [Chicken anemia virus]
MARRARRPRGRFYAFRRGRWHHLKRLRRRYKFRHRRRQRYRRRAFRKAFHNPRPGTYSVRLPNPQSTMTI
RFQGIIFLTEGLILPKNSTAGGYADHLYGARVAKISVNLKEFLLASMNLTYVSKIGGPIAGELIADGSQS
QAAQNWPNCWLPLDNNVPSATPSAWWRWALMMMQPTDSCRFFNHPKQMTLQDMGRMFGGWHLFRHIETRF
QLLATKNEGSFSPVASLLSQGEYLTRRDDVKYSSDHQNRWRKGEQPMTGGIAYATGKMRPDEQQYPAMPP
DPPIITTTTPQGTQVRCMNSTQAWWSWDTYMSFATLTALGAQWSFPPGQRSVSRRSFNHHKARGAGDPKG
QRWHTLVPLGTETITDSYMSAPASELDTNFFTLYVAQGTNKSQQYKFGTATYALKEPVMKSDAWAVVRVQ
SVWQLGNRQRPYPWDVNWANSTMYWGTQP

>gi|1364863603|gb|AVO63734.1| VP1 [Chicken anemia virus]
MARRARRPRGRFYAFRRGRWHHLKRLRRRYKFRHRRRQRYRRRAFRKAFHNPRPGTYSVRLPNPQSTMTI
RFQGVIFLTEGLILPKNSTAGGYADHMYGARVAKISVNLKEFLLASMNLTYVSKLGGPIAGELIADGSKS
QAAENWPNCWLPLDNNVPSATPSAWWRWALMMMQPTDSCRFFNHPKQMTLQDMGRMFGGWHLFRHIETRF
QLLATKNEGSFSPVASLLSQGEYLTRRDDVKYSSDHQNRWRKGEQPMTGGIAYATGKMRPDEQQYPAMPP
DPPIITSTTAQGTQVRCMNSTQAWWSWDTYMSFATLTALGAQWSFPPGQRSVSRRSFNHHKARGAGDPKG
QRWHTLVPLGTETITDSYMGAPASEIDTNFFTLYVAQGTNKSQQYKFGTATYALKEPVMKSDSWAVVRVQ
SVWQLGNRQRPYPWDVNWANSTMYWGTQP

>gi|1364863599|gb|AVO63731.1| VP1 [Chicken anemia virus]
MARRARRPRGRFYAFRRGRWHQLKRLRRRYKFRHRRRQRYRRRAFRKAFHNPRPGTYSVRLPNPQSTMTI
RFQGIIFLTEGLILPKNSTAGGYADHLYGARVAKISVNLKEFLLASMNLTYVSKIGGPIAGELIADGSQS
QAAQNWPNCWLPLDNNVPSATPSAWWRWALMMMQPTDSCRFFNHPKQMTLQDMGRMFGGWHLFRHIETRF
QLLATKNEGSFSPVASLLSQGEYLTRRDDVKYSSDHQNRWRKGEQPMTGGIAYATGKMRPDEQQYPAMPP
DPPIITTTTPQGTQVRCMNSTQAWWSWDTYMSFATLTALGAQWSFPPGQRSVSRRSFNHHKARGAGDPKG
QRWHTLVPLGTETITDSYMSAPASELDTNFFTLYVAQGTNKSQQYKFGTATYALKEPVMKSDAWAVVRVQ
SVWQLGNRQRPYPWDVNWANSTMYWGTQP

>gi|1364863595|gb|AVO63728.1| VP1 [Chicken anemia virus]
MARRARRPRGRFYAFRRGRWHQLKRLRRRYKFRHRRRQRYRRRAFRKAFHNPRPGTYSVRLPNPQSTMTI
RFQGIIFLTEGLILPKNSTAGGYADHLYGARVAKISVNLKEFLLASMNLTYVSKIGGPIAGELIADGSQS
QAAQNWPNCWLPLDNNVPSATPSAWWRWALMMMQPTDSCRFFNHPKQMTLQDMGRMFGGWHLFRHIETRF
QLLATKNEGSFSPVASLLSQGEYLTRRDDVKYSSDHQNRWRKGEQPMTGGIAYATGKMRPDEQQYPAMPP
DPPIITTTTPQGTQVRCMNSTQAWWSWDTYMSFATLTALGAQWSFPPGQRSVSRRSFNHHKARGAGDPKG
QRWHTLVPLGTETITDSYMSAPASELDTNFFTLYVAQGTNKSQQYKFGTATYALKEPVMKSDAWAVVRVQ
SVWQLGNRQRPYPWDVNWANSTMYWGTQP

>gi|1364863591|gb|AVO63725.1| VP1 [Chicken anemia virus]
MARRARRPRGRFYAFRRGRWHHLKRLRRRYKFRHRRRQRYRRRAFRKAFHNPRPGTYSVRLPNPQSTMTI
RFQGVIFLTEGLILPKNSTAGGYADHMYGARVAKISVNLKEFLLASMNLTYVSKLGGPIAGELIADGSKS
QAAENWPNCWLPLDNNVPSATPSAWWRWALMMMQPTDSCRFFNHPKQMTLQDMGRMFGGWHLFRHIETRF
QLLATKNEGSFSPVASLLSQGEYLTRRDDVKYSSDHQNRWRKGEQPMTGGIAYATGKMRPDEQQYPAMPP
DPPIITSTTAQGTQVRCMNSTQAWWSWDTYMSFATLTALGAQWSFPPGQRSVSRRSFNHHKARGAGDPKG
QRWHTLVPLGTETITDSYMGAPASEIDTNFFTLYVAQGTNKSQQYKFGTATYALKEPVMKSDSWAVVRVQ
SVWQLGNRQRPYPWVVNWANSTMYWGTQP

>gi|1364863587|gb|AVO63722.1| VP1 [Chicken anemia virus]
MARRARRPRGRFYAFRRGRWHHLKRLRRRYKFRHRRRQRYRRRAFRKAFHNPRPGTYSVRLPNPQSTMTI
RFQGVIFLTEGLILPKNSTAGGYADHMYGARVAKISVNLKEFLLASMNLTYVSKIGGPIAGELIADGSKS
QAAENWPNCWLPLDNNMPSATPSAWWRWALMMMQPTDSCRFFNHPKQMTLQDMGRMFGGWHLFRHIETRF
QLLATKNEGSFSPVASLLSQGEYLTRRDDVKYSSDHQNRWRKGEQPMTGGIAYATGKMRPDEQQYPAMPP
DPPIITTTTAQGTQVRCMNSTQAWWSWDTYMSFATLTALGAQWSFPPGQRSVSRRSFNHHKARGAGDPKG
QRWHTLVPLGTETITDSYMSAPASELDTNFFTLYVAQGTNKSQQYKFGTATYALKEPVMKSDAWAVVRVQ
SVWQLGNRQRPYPWDVNWANSTMYWGTQP

>gi|1364863583|gb|AVO63719.1| VP1 [Chicken anemia virus]
MARRARRPRGRFYAFRRGRWHHLKRLRRRYKFRHRRRQRYRRRAFRKAFHNPRPGTYSVRLPNPQSTMTI
RFQGVIFLTEGLILPKNSTAGGYADHMYGARVAKISVNLKEFLLASMNLTYVSKLGGPIAGELIADGSKS
QAAENWPNCWLPLDNNVPSATPSAWWRWALMMMQPTDSCRFFNHPKQMTLQDMGRMFGGWHLFRHIETRF
QLLATKNEGSFSPVASLLSQGEYLTRRDDVKYSSDHQNRWRKGEQPMTGGIAYATGKMRPDEQQYPAMPP
DPPIITSTTAQGTQVRCMNSTQAWWSWDTYMSFATLTALGAQWSFPPGQRSVSRRSFNHHKARGAGDPKG
QRWHTLVPLGTETITDSYMGAPASEIDTNFFTLYVAQGTNKSQQYKFGTATYALKEPVMKSDSWAVVRVQ
SVWQLGNRQRPYPWDVNWANSTMYWGTQP

>gi|1364863579|gb|AVO63716.1| VP1 [Chicken anemia virus]
MARRTRRPRGRFYAFRRGRWHHLKRLRRRYKFRHRRRQRYRRRAFRKAFHNPRPGTYSVRLPNPQSTMTI
RFQGIIFLTEGLILPKNSTAGGYADHLYGARVAKISVNLKEFLLASMNLTYVSKIGGPIAGELIADGSQS
QAAQNWPNCWLPLDNNVPSATPSAWWRWALMMMQPTDSCRFFNHPKQMTLQDMGRMFGGWHLFRHIETRF
QLLATKNEGSFSPVASLLSQGEYLTRRDDVKYSSDHRNRWRKGEQPMTGGIAYATGKMRPDEQQYPAMPP
DPPIITTTTPQGTQVRCMNSTQAWWSWDTYMSFATLTALGAQWSFPPGQRSVSRRSFNHHKARGAGDPKG
QRWHTLVPLGTETITDSYMSAPASELDTNFFTLYVAQGTNKSQQYKFGTATYALKEPVMKSDAWAVVRVQ
SVWQLGNRQRPYPWDVNWANSTMYWGSQP

>gi|1364863575|gb|AVO63713.1| VP1 [Chicken anemia virus]
MARRARRPRGRFYAFRRGRWHQLKRLRRRYKFRHRRRQRYRRRAFRKAFHNPRPGTYSVRLPNPQSTMTI
RFQGIIFLTEGLILPKNSTAGGYADHLYGARVAKISVNLKEFLLASMNLTYVSKIGGPIAGELIADGSQS
QAAQNWPNCWLPLDNNVPSATPSAWWRWALMMMQPTDSCRFFNHPKQMTLQDMGRMFGGWHLFRHIETRF
QLLATKNEGSFSPVASLLSQGEYLTRRDDVKYSSDHQNRWRKGEQPMTGGIAYATGKMRPDEQQYPAMPP
DPPIITTTTPQGTQVRCMNSTQAWWSWDTYMSFATLTALGAQWSFPPGQRSVSRRSFNHHKARGAGDPKG
QRWHTLVPLGTETITDSYMTAPASELDTNFFTLYVAQGTNKSQQYKFGTATYALKEPVMKSDAWAVVRVQ
SVWQLGNRQRPYPWDVNWANSTMYWETQP

>gi|1364863571|gb|AVO63710.1| VP1 [Chicken anemia virus]
MARRARRPRGRFYAFRRGRWHHLKRLRRRYKFRHRRRQRYRRRAFRKAFHNPRPGTYSVRLPNPQSTMTI
RFQGVIFLTEGLILPKNSTAGGYADHMYGARVAKISVNLKEFLLASMNLTYVSKLGGPIAGELIADGSKS
QAAENWPNCWLPLDNNVPSATPSAWWRWALMMMQPTDSCRFFNHPKQMTLQDMGRMFGGWHLFRHVETRF
QLLATKNEGSFSPVASLLSQGEYLTRRDDVKYSSDHQNRWRKGEQPMTGGIAYATGKMRPDEQQYPAMPP
DPPIITSTTAQGTQVRCMNSTQAWWSWDTYMSFATLTALGAQWSFPPGQRSVSRRSFNHHKARGAGDPKG
QRWHTLVPLGTETITDSYMGAPASEIDTNFFTLYVAQGTNKSQQYKFGTATYALKEPVMKSDSWAVVRVQ
SVWQLGNRQRPYPWDVNWANSTMYWGTQP

>gi|1364863567|gb|AVO63707.1| VP1 [Chicken anemia virus]
MARRARRPRGRFYAFRRGRWHHLKRLRRRYKFRHRRRQRYRRRAFRKAFHNPRPGTYSVRLPNPQSTMTI
RFQGVIFLTEGLILPKNSTAGGYADHMYGARVAKISVNLKEFLLASMNLTYVSKLGGPIAGELIADGSKS
QAAENWPNCWLPLDNNVPSATPSAWWRWALMMMQPTDSCRFFNHPKQMTLQDMGRMFGGWHLFRHIETRF
QLLATKNEGSFSPVASLLSQGEYLTRRDDVKYSSDHQNRWRKGEQPMTGGIAYATGKMRPDEQQYPAMPP
DPPIITSTTAQGTQVRCMNSTQAWWSWDTYMSFATLTALGAQWSFPPGQRSVSRRSFNHHKARGAGDPKG
QRWHTLVPLGTETITDSYMGAPASEIDTNFFTLYVAQGTNKSQQYKFGTATYALKEPVMKSDSWAVVRVQ
SVWQLGNRQRPYPWDVNWANSTMYWGTQP

>gi|1364863563|gb|AVO63704.1| VP1 [Chicken anemia virus]
MARRARRPRGRFYAFRRGRWHQLKRLRRRYKFRHRRRQRYRRRAFRKAFHNPRPGTYSVRLPNPQSTMTI
RFQGIIFLTEGLILPKNSTAGGYADHLYGARVAKISVNLKEFLLASMNLTYVSKIGGPIAGELIADGSQS
QAAQNWPNCWLPLDNNVPSATPSAWWRWALMMMQPTDSCRFFNHPKQMTLQDMGRMFGGWHLFRHIETRF
QLLATKNEGSFSPVASLLSQGEYLTRRDDVKYSSDHQNRWRKGEQPMTGGIAYATGKMRPDEQQYPAMPP
DPPIITATTAQGTQVRCMNSTQAWWSWDTYMSFATLTALGAQWSFPPGQRSVSRRSFNHHKARGAGDPKG
QRWHTLVPLGTETITDSYMSAPASELDTNFFTLYVAQGTNKSQQYKFGTATYALKEPVMKSDAWAVVRVQ
SVWQLGNRQRPYPWDVNWANSTMYWGTQP

>gi|1364863559|gb|AVO63701.1| VP1 [Chicken anemia virus]
MARRARRPRGRFYAFRRGRWHQLKRLRRRYKFRHRRRQRYRRRAFRKAFHNPRPGTYSVRLPNPQSTMTI
RFQGIIFLTEGLILPKNSTAGGYADHLYGARVAKISVNLKEFLLASMNLTYVSKIGGPIAGELIADGSQS
QAAQNWPNCWLPLDNNVPSATPSAWWRWALMMMQPTDSCRFFNHPKQMTLQDMGRMFGGWHLFRHIETRF
QLLATKNEGSFSPVASLLSQGEYLTRRDDVKYSSDHQNRWRKGEQPMTGGIAYATGKMRPDEQQYPAMPP
DPPIITTTTAQGTQVRCMNSTQAWWSWDTYMSFATLTALGAQWSFPPGQRSVSRRSFNHHKARGAGDPKG
QRWHTLVPLGTETITDSYMSAPASELDTNFFTLYVAQGTNKSQQYKFGTATYALKEPVMKSDAWAVVRVQ
SVWQLGNRQRPYPWDVNWANSTMYWGTQP

>gi|1364863555|gb|AVO63698.1| VP1 [Chicken anemia virus]
MSRRARRPRGRFYAFRRGRWHHLKRLRRRYKFRHRRRQRYRRRAFRKAFHNPRPGTYSVRLPNPQSTMTI
RFQGVIFLTEGLILPKNSTAGGYADHMYGARVAKISVNLKEFLLASMNLTYVSKLGGPIAGELIADGSKS
QAAENWPNCWLPLDNNVPSATPSAWWRWALMMMQSTDSCRFFNHPKQMTLQDMGRMFGGWHLFRHIETRF
QLLATKNEGSFSPVASLLSQGEYLTRRDDVKYSSDHQNRWRKGEQPMTGGIAYATGKMRPDEQQYPAMPP
DPPIITSTTAQGTQVRCMNSTQAWWSWDTYMSFATLTALGAQWSFPPGQRSVSRRSFNHHKARGAGDPKG
QRWHTLVPLGTETITDSYMGAPASEIDTNFFTLYVAQGTNKSQQYKFGTATYALKEPVMKSDSWAVVRVQ
SVWQLGNRQRPYPWDVNWANSTMYWGTQP

>gi|1364863551|gb|AVO63695.1| VP1 [Chicken anemia virus]
MARRARRPRGRFYAFRRGRWHHLKRLRRRYKFRHRRRQRYRRRAFRKAFHNPRPGTYSVRLPNPQSTMTI
RFQGVIFLTEGLILPKNSTAGGYADHMYGARVAKISVNLKEFLLASMNLTYVSKLGGPIAGELIADGSKS
QAAENWPNCWLPLDNNVPSATPSAWWRWALMMMHPTDSCRFFNHPKQMTLQDMGRMFGGWHLFRHIETRF
QLLATKNEGSFSPVASLLSQGEYLTRRDDVKYSSDHQNRWRKGEQPMTGGIAYATGKMRPDEQQYPAMPP
DPPIITSTTAQGTQVRCMNSTQAWWSWDTYMSFATLTALGAQWSFPPGQRSVSRRSFNHHKARGAGDPKG
QRWHTLVPLGTETITDSYMGAPASEIDTNFFTLYVAQGTNKSQQYKFGTATYALKEPVMKSDSWAVVRVQ
SVWQLGNRQRPYPWDVNWANSTMYWGTQP

>gi|1364863547|gb|AVO63692.1| VP1 [Chicken anemia virus]
MARRARRPRGRFYAFRRGRWHQLKRLRRRYKFRHRRRQRYRRRAFRKAFHNPRPGTYSVRLPNPQSTMTI
RFQGIIFLTEGLILPKNSTAGGYADHLYGARVAKISVNLKEFLLASMNLTYVSKIGGPIAGELIADGSQS
QAAQNWPNCWLPLDNNVPSATPSAWWRWALMMMQPTDSCRFFNHPKQMTLQDMGRMFGGWHLFRHIETRF
QLLATKNEGSFSPVASLLSQGEYLTRRDDVKYSSDHQNRWRKGEQPMTGGIAYATGKMRPDEQQYPAMPP
DPPIITTTTPQGTQVRCMNSTQAWWSWDTYMSFATLTALGAQWSFPPGQRSVSRRSFNHHKARGAGDPKG
QRWHTLVPLGTETITDSYMSAPASELDTNFFTLYVAQGTNKSQQYKFGTATYALKEPVMKSDAWAVVRVQ
SVWQLGNRQRPYPWDVNWANSTMYWGTQP

>gi|1364863543|gb|AVO63689.1| VP1 [Chicken anemia virus]
MARRARRPRGRFYAFRRGRWHHLKRLRRRYKFRHRRRQRYRRRAFRKAFHNPRPGTYSVRLPNPQSTMTI
RFQGVIFLTEGLILPKNSTAGGYADHMYGARVAKISVNLKEFLLASMNLTYVSKLGGPIAGELIADGSKS
QAAENWPNCWLPLDNNVPSATPSAWWRWALMMMQPTDSCRFFNHPKQMTLQDMGRMFGGWHLFRHIETRF
QLLATKNEGSFSPVASLLSQGEYLTRRDDVKYSSDHQNRWRKGEQPMTGGIAYATGKMRPDEQQYPAMPP
DPPIITSTTAQGTQVRCMNSTQAWWSWDTYMSFATLTALGAQWSFPPGQRSVSRRSFNHHKARGAGDPKG
QRWHTLVPLGTETITDSYMGAPASEIDTNFFTLYVAQGTNKSQQYKFGTATYALKEPVMKSDSWAVVRVQ
SVWQLGNRQRPYPWDVNWANSTMYWDTQP

>gi|1364863539|gb|AVO63686.1| VP1 [Chicken anemia virus]
MAGRARRPRGRFYAFRRGRWHQLKRLRRRYKFRHRRRQRYRRRAFRKAFHNPRPGTYSVRLPNPQSTMTI
RFQGIIFLTEGLILPKNSTAGGYADHLYGARVAKISVNLKEFLLASMNLTYVSKIGGPIAGELIADGSQS
QAAQNWPNCWLPLDNNVPSATPSAWWRWALMMMQPTDSCRFFNHPKQMTLQDMGRMFGGWHLFRHIETRF
QLLATKNEGSFSPVASLLSQGEYLTRRDDVKYSSDHQNRWRKGEQPMTGGIAYATGKMRPDEQQYPAMPP
DPPIITSTTAQGTQVRCMNSTQAWWSWDTYMSFATLTALGAQWSFPPGQRSVSRRSFNHHKARGAGDPKG
QRWHTLVPLGTETITDSYMSAPASELDTNFFTLYVAQGTNKSQQYKFGTATYALKEPVMKSDAWAVVRVQ
SVWQLGNRQRPYPWDVNWANSTMYWETQP

>gi|1364863535|gb|AVO63683.1| VP1 [Chicken anemia virus]
MARRARRPRGRFYTFRRGRWHQLKRLRRRYKFRHRRRQRYRRRAFRKAFHNPRPGTYSVRLPNPQSTMTI
RFQGIIFLTEGLILPKNSTAGGYADHLYGARVAKISVNLKEFLLASMNLTYVSKIGGPIAGELIADGSQS
QAAQNWPNCWLPLDNNVPSATPSAWWRWALMMMQPTDSCRFFNHPKQMTLQDMGRMFGGWHLFRHIETRF
QLLATKNEGSFSPVASLLSQGEYLTRRDDVKYSSDHQNRWRKGEQPMTGGIAYATGKMRPDEQQYPAMPP
DPPIITTTTPQGTQVRCMNSTQAWWSWDTYMSFATLTALGAQWSFPPGQRSVSRRSFNHHKARGAGDPKG
QRWHTLVPLGTETITDSYMSAPASELDTNFFTLYVAQGTNKSQQYKFGTATYALKEPVMKSDAWAVVRVQ
SVWQLGNRQRPYPWDVNWANSTMYWGTQP

>gi|1364863531|gb|AVO63680.1| VP1 [Chicken anemia virus]
MARRARRPRGRFYAFRRGRWHHLKRLRRRYKFRHRRRQRYRRRAFRKAFHNPRPGTYSVRLPNPQSTMTI
RFQGVIFLTEGLILPKNSTAGGYADHMYGARVAKISVNLKEFLLASMNLTYVSKLGGPIAGELIADGSKS
QAAENWPNCWLPLDNNVPSATPSAWWRWALMMMQPTDSCRFFNHPKQMTLQDMGRMFGGWHLFRHIETRF
QLLATKNEGSFSPVASLLSQGEYLTRRDDVKYSSDHQNRWRKGEQPMTGGIAYATGKMRPDEQQYPAMPP
DPPIITSTTAQGTQVRCMNSTQAWWSWDTYMSFATLTALGAQWSFPPGQRSVSRRSFNHHKARGAGDPKG
QRWHTLVPLGTETITDSYMGAPASEIDTNFFTLYVAQGTNKSQQYKFGTATYALKEPVMKSDSWAVVRVQ
SVWQLGNRQRPYPWDVNWANSTMYWDGQP

>gi|1364863527|gb|AVO63677.1| VP1 [Chicken anemia virus]
MARRARRPRGRFYAFRRGRWHHLKRLRRRYKFRHRRRQRYRRRAFRKAFHNPRPGTYSVRLPNPQSTMTI
RFQGVIFLTEGLILPKNSTAGDYADHMYGARVAKISVNLKEFLLASMNLTYVSKIGGPIAGELIADGSKS
QAAENWPNCWLPLDNNMPSATPSAWWRWALMMMQPTDSCRFFNHPKQMTLQDMGRMFGGWHLFRHIETRF
QLLATKNEGSFSPVASLLSQGEYLTRRDDVKYSSDHQNRWRKGGQPMTGGIAYATGKMRPDEQQYPAMPP
DPPIITTTTAQGTQVRCMNSTQAWWSWDTYMSFATLTALGAQWSFPPGQRSVSRRSFNHHKARGAGDPKG
QRWHTLVPLGTETITDSYMSAPASELDTNFFTLYVAQGTNKSQQYKFGTATYALKEPVMKSDAWAVVRVQ
SVWQLGNRQRPYPWDVNWANSTMYWERQP

>gi|1364863523|gb|AVO63674.1| VP1 [Chicken anemia virus]
MARRARRPRGRFYAFRRGRWHHLKRLRRRYKFRHRRRQRYRRRAFRKAFHNPRPGTYSVRLPNPQSTMTI
RFQGVIFLTEGLILPKNSTAGGYADHMYGARVAKISVNLKEFLLASMNLTYASKLGGPIAGELIADGSKS
QAAENWPNCWLPLDNNVPSATPSAWWRWALMMMQPTDSCRFFNHPKQMTLQDMGRMFGGWHLFRHIETRF
QLLATKNEGSFSPVASLLSQGEYLTRRDDVKYSSDHQNRWRKGEQPMTGGIAYATGKMRPDEQQYPAMPP
DPPIITSTTAQGTQVRCMNSTQAWWSWDTYMSFATLTALGAQWSFPPGQRSVSRRSFNHHKARGAGDPKG
QRWHTLVPLGTETITDSYMGAPASEIDTNFFTLYVAQGTNKSQQYKFGTATYALKEPVMKSDSWAVVRVQ
SVWQLGNRQRPYPWDVNWANSTMYWGTQP

>gi|1364863519|gb|AVO63671.1| VP1 [Chicken anemia virus]
MARRARRPRGRFYAFRRGRWHQLKRLRRRYKFRHRRRQRYRRRAFRKAFHNPRPGTYSVRLPNPQSTMTI
RFQGIIFLTEGLILPKNSTAGGYADHLYGARVAKISVNLKEFLLASMNLTYVSKIGGPIAGELIADGSQS
QAAQNWPNCWLPLDNNVPSATPSAWWRWALMMMQPTDSCRFFNHPKQMTLQDMGRMFGGWHLFRHIETRF
QLLATKNEGSFSPVASLLSQGEYLTRRDDVKYSSDHQNRWRKGEQPMTGGIAYATGKMRPDEQQYPAMPP
DPPIITATTAQGTQVRCMNSTQAWWSWDTYMSFATLTALGAQWSFPPGQRSVSRRSFNHHKARGAGDPKG
QRWHTLVPLGTETITDSYMSAPASELDTNFFTLYVAQGTNKSQQYKFGTATYALKEPVMKSDAWAVVRVQ
SVWQLGNRQRPYPWDVNWANSTMYWGTQP

>gi|1364863515|gb|AVO63668.1| VP1 [Chicken anemia virus]
MARRARRPRGRFYAFRRGRWHHLKRLRRRYKFRHRRRQRYRRRAFRKALHNPRPGTYSVRLPNPQSTMTI
RFQGVIFLTEGLILPKNSTAGGYADHMYGARVAKISVNLKEFLLASMNLTYVSKLGGPIAGELIADGSKS
QAAENWPNCWLPLDNNVPSATPSAWWRWALMMMQPTDSCRFFNHPKQMTLQDMGRMFGGWHLFRHIETRF
QLLATKNEGSFSPVASPLSQGEYLTRRDDVKYSSDHQNRWRKGEQPMTGGIAYATGKMRPDEQQYPAMPP
DPPIITSTTAQGTQVRCMNSTQAWWSWDTYMSFATLTALGAQWSFPPGQRSVSRRSFNHHKARGAGDPKG
QRWHTLVPLGTETITDSYMGAPASEIDTNFFTLYVAQGTNKSQQYKFGTATYALKEPVMKSDSWAVVRVQ
SVWQLGNRQRPYPWDVNWANSTMYWDTQP

>gi|1364863511|gb|AVO63665.1| VP1 [Chicken anemia virus]
MARRARRPRGRFYAFRRGRWHHLKRLRRRYKFRHRRRQRYRRRAFRKAFHNPRPGTYSVRLPNPQSTMTI
RFQGVIFLTEGLILPKNSTAGGYADHMYGARVAKISVNLKEFLLASMNLTYVSKLGGPIAGELIADGSKS
QAAENWPNCWLPLDNNVPSATPSAWWRWALMMMQPTDSCRFFNHPKQMTLQDMGRMFGGWHLFRHIETRF
QLLATKNEGSFSPVASLLSQGEYLTRRDDVKYSSDHQNRWRKGEQPMTGGIAYATGKMRPDEQQYPAMPP
DPPIITSTTAQGTQVRCMNSTQAWWSWDTYMSFATLTALGAQWSFPPGQRSVSRRSFNHHKARGAGDPKG
QRWHTLVPLGTETITDSYMGAPASEIDTNFFTLYVAQGTNKSQQYKFGTATYALKEPVMKSDSWAVVRVQ
SVWQLGNRQRPYPWDVNWANSTMYWGTQP

>gi|1364863507|gb|AVO63662.1| VP1 [Chicken anemia virus]
MARRARRPRGRFHAFRRGRWHHLKRLRRRYKFRHRRRQRYRRRAFRKAFHNPRPGTYSVRLPNPQSTMTI
RFQGVIFLTEGLILPKNSTAGGYADHMYGARVAKISVNLKEFLLASMNLTYVSKLGGPIAGELIADGSKS
QAAENWPNCWLPLDNNVPSATPSAWWRWALMMMQPTDSCRFFNHPKQMTLQDMGRMFGGWHLFRHIETRF
QLLATKNEGSFSPVASLLSQGEYLTRRDDVKYSSDHQNRWRKGEQPMTGGIAYATGKMRPDEQQYPAMPP
DPPIITSTTAQGTQVRCMNSTQAWWSWDTYMSFATLTALGAQWSFPPGQRSVSRRSFNHHKARGAGDPKG
QRWHTLVPLGTETITDSYMGAPASEIDTNFFTLYVAQGTNKSQQYKFGTATYALKKPVMKSDSWAVVRVQ
SVWQLGNRQRPYPWDVNWANSTMYWGTQP

>gi|1364863503|gb|AVO63659.1| VP1 [Chicken anemia virus]
MARRARRPRGRFYAFRRGRWHHLKRLRRRYKFRHRRRQRYRRRAFRKAFHNPRPGTYSVRLPNPQSTMTI
RFQGVIFLTEGLILPKNSTAGGYADHMYGARVAKISVNLKEFLLASMNLTYVSKLGGPIAGELIADGSKS
QAAENWPNCWLPLDNNVPSATPSAWWRWALMMMQPTDSCRFFNHPKQMTLQDMGRMFGGWHLFRHIETRF
QLLATKNEGSFSPVASLLSQGEYLTRRDDVKYSSDHQNRWRKGEQPMTGGIAYATGKMRPDEQQYPAMPP
DPPIITSTTAQGTQVRCMNSTQAWWSWDTYMSFATLTALGAQWSFPPGQRSVSRRSFNHHKARGAGDPKG
QRWHTLVPLGTETITDSYMGAPASEIDTNFFTLYVAQGTNKSQQYKFGTATYALKEPVMKSDSWAVVRVQ
SVWQLGNRQRPYPWDVNWANSTMYWGTQP

>gi|1364863499|gb|AVO63656.1| VP1 [Chicken anemia virus]
MARRARRPRGRFYAFRRGRWHHLKRLRRRYKFRHRRRQRYRRRAFRKAFHNPRPGTYSVRLPNPQSTMTI
RFQGVIFLTEGLILPKNSTAGGYADHMYGARVAKISVNLKEFLLASMNLTYVSKLGGPIAGELIADGSKS
QAAENWPNCWLPLDNNVPSATPSAWWRWALMMMQPTDSCRFFNHPKQMTLQDMGRMFGGWHLFRHIETRF
QLLATKNEGSFSPVASLLSQGEYLTRRDDVKYSSDHQNRWRKGEQPMTGGIAYATGKMRPDEQQYPAMPP
DPPIITSTTAQGTQVRCMNSTQAWWSWDTYMSFATLTALGAQWSFPPGQRSVSRRSFNHHKARGAGDPKG
QRWHTLVPLGTETITDSYMGAPASEIDTNFFTLYVAQGTNKSQQYKFGTATYALKEPVMKSDSWAVVRVQ
SVWQLGNRQRPYPWDVNWANSTMYWGTQP

>gi|1364863495|gb|AVO63653.1| VP1 [Chicken anemia virus]
MARRARRPRGRFYAFRRGRWHHLKRLRRRYKFRHRRRQRYRRRAFRKAFHNPRPGTYSVRLPNPQSTMTI
RFQGVIFLTEGLILPKNSTAGGYADHMYGARVAKISVNLKEFLLASMNLTYVSKLGGPIAGELIADGSKS
QAAENWPNCWLPLDNNVPSATPSAWWRWALMMMQPTDSCRFFNHPKQMTLQDMGRMFGGWHLFRHIETRF
QLLATKNEGSFSPVASLLSQGEYLTRRDDVKYSSDHQNRWRKGEQPMTGGIAYATGKMRPDEQQYPAMPP
DPPIITSTTAQGTQVRCMNSTQAWWSWDTYMSFATLTALGAQWSFPPGQRSVSRRSFNHHKARGAGDPKG
QRWHTLVPLGTETITDSYMGAPASEIDTNFFTLYVAQGTNKSQQYKFGTATYALKEPVMKSDSWAVVRVQ
SVWQLGNRQRPYPWDVNWANSTMYWGTQP

>gi|1364863491|gb|AVO63650.1| VP1 [Chicken anemia virus]
MARRARRPRGRFYAFRRGRWHQLKRLRRRYKFRHRRRQRYRRRAFRKAFHNPRPGTYSVRLPNPQSTMTI
RFQGVIFLTEGLILPKNSTAGGYADHMYGARVAKISVNLKEFLLASMNLTYVSKIGGPIAGELIADGSKS
QAAENWPNMWLPLDNNVPSATPSAWWRWALMMMQPTDSCRFFNHPKQMTLQDMGRMFGGWHLFRHIETRF
QLLATKNEGSFSPVASLLSQGEYLTRRDDVKYSSDHQNRWRKGEQPMTGGIAYATGKMRPDEQQYPAMPP
DPPIITSTTAQGTQVRCMNSTQAWWSWDTYMSFATLTALGAQWSFPPGQRSVSRRSFNHHKARGAGDPKG
QRWHTLVPLGTETITDSYMGAPASELDTNFFTLYVAQGTNKSQQYKFGTATYALKEPVMKSDSWAVVRVQ
SVWQLGNRQRPYPWDVNWANSTMYWGTQP

>gi|1364863487|gb|AVO63647.1| VP1 [Chicken anemia virus]
MARRARRPRGRFYAFRRGRWHHLKRLRRRYKFRHRRRQRYRRRAFRKAFHNPRPGTYSVRLPNPQSTMTI
RFQGVIFLTEGLILPKNSTAGGYADHMYGARVAKISVNLKEFLLASMNLTYVSKLGGPIAGELIADGSKS
QAAENWPNCWLPLDNNVPSATPSAWWRWALMMMQPTDSCRFFNHLKQMTLQDMGRMFGGWHLFRHIETRF
QLLATKNEGSFSPVASLLSQGEYLTRRDDVKYSSDHQNRWRKGEQPMTGGIAYATGKMRPDEQQYPAMPP
DPPIITSTTAQGTQVRCMNSTQAWWPWDTYMSFATLTALGAQWSFPPGQRSVSRRSFNHHKARGAGDPKG
QRWHTLVPLGTETITDSYMGAPASEIDTNFFTLYVAQGTNKSQQYKFGTATYALKEPVTKSDSWAVVRVQ
SVWQLGNRQRPYPWDVNWANSTMYWGTQP

>gi|1364863483|gb|AVO63644.1| VP1 [Chicken anemia virus]
MARRARRPRGRFYAFRRGRWHHLKRLRRRYKFRHRRRQRYRRRAFRKAFHNPRPGTYSVRLPNPQSTMTI
RFQGVIFLTEGLILPKNSTAGGYADHMYGARVAKISVNLKEFLLASMNLTYVSKIGGPIAGELIADGSKS
EAAENWPNCWLPLDNNVPSATPSAWWRWALMMMQPTDSCRFFNHPKQMTLQDMGRMFGGWHLFRHIETRF
QLLATKNEGSFSPVASLLSQGEYLTRRDDVKYSSDHQNRWRKGEQPMTGGIAYATGKMRPDEQQYPAMPP
DPPIITSTTAQGTQVRCMNSTQAWWSWDTYMSFATLTALGAQWSFPPGQRSVSRRSFNHHKARGAGDPKG
QRWHTLVPLGTETITDSYMGAPASELDTNFFTLYVAQGTNKSQQYKFGTATYALKEPVMKSDSWAVVRVQ
SVWQLGNRQRPYPWDVNWTNSTMYWGTQP

>gi|1364863479|gb|AVO63641.1| VP1 [Chicken anemia virus]
MARRARRPRGRFYAFRRGRWHHLKRLRRRYKFRHRRRQRYRRRAFRKAFHNPRPGTYSVRLPNPQSTMTI
RFQGVIFLTEGLILPKNSTAGGYADHMYGARVAKISVNLKEFLLASMNLTYVSKLGGPIAGELIADGSKS
QAAENWPNCWLPLDNNVPSATPSAWWRWALMMMQPTDSCRFFNHPKQMTLQDMGRMFGGWHLFRHIETRF
QLLATKNEGSFSPVASLLSQGEYLTRRDDVKYSSDHQNRWRKGEQPMTGGIAYATGKMRPDEQQYPAMPP
DPPIITSTTAQGTQVRCMNSTQAWWSWDTYMSFATLTALGAQWSFPPGQRSVSRRSFNHHKARGAGDPKG
QRWHTLVPLGTETITDSYMGAPASEIDTNFFTLYVAQGTNKSQQYKFGTATYALKEPVMKSDSWAVVRVQ
SVWQLGNRQRPYPWDVNWANSTMYWGTQP

>gi|1364863475|gb|AVO63638.1| VP1 [Chicken anemia virus]
MARRARRPRGRFYAFRRGRWHHLKRLRRRYKFRHRRRQRYRRRAFRKAFHNPRPGTYSVRLPNPQSTMTI
RFQGVIFLTEGLILPKNSTAGGYADHMYGARVAKISVNLKEFLLASMNLTYVSKIGGPIAGELIADGSKS
QAAENWPNCWLPLDNNVPSATPSAWWRWALMMMQPTDSCRFFNHPKQMTLQDMGRMFGGWHLFRHIETRF
QLLATKNEGSFSPVASLLSQGEYLTRRDDVKYSSDHQNRWRKGEQPMTGGIAYATGKMRPDEQQYPAMPP
DPPIITSTTAQGTQVRCMNSTQAWWSWDTYMSFATLTALGAQWSFPPGQRSVSRRSFNHHKARGAGDPKG
QRWHTLVPLGTETITDSYMGAPASELDTNFFTLYIAQGTSKSQQYKFGTATYALKEPVMKSDSWAVVRVQ
SVWQLGNRQRPYPWDVNWANSTMYWGTQP

>gi|1364863471|gb|AVO63635.1| VP1 [Chicken anemia virus]
MARRARRPRGRFYAFRRGRWHHLKRLRRRYKFRHRRRQRYRRRAFRKAFHSPRPGTYSVRLPNPQSTMTI
RFQGVTFLTEGLILPKNSTAGGYADHMYGARVAKISVNLKEFLLASMNLTYVSKLGGPIAGELIADGSKS
QAAENWPNCWLPLDNNVPSATPSAWWRWALMMMQPTDSCRFFNHPKQMTLQDMGRMFGGWHLFRHIETRF
QLLATKNEGSFSPVASLLSQGEYLTRRDDVKYSSDHQNRWRKGEQPMTGGIAYATGKMRPDEQQYPAMPP
DPPIITSTTAQGTQVRCMNSTQAWWSWDTYMSFATLTALGAQWSFPPGQRSVSRRSFNHHKARGAGDPKG
QRWHTLVPLGTVTITDSYMGAPASEIDTNFFTLYVAQGTNKSQQYKFGTATYALKEPVMKSDSWAVVRVQ
SVWQLGNRQRPYPWDVNWANSTMYWGSHP

>gi|1364863467|gb|AVO63632.1| VP1 [Chicken anemia virus]
MARRARRPRGRFYAFRRGRWHHLKRLRRRYKFRHRRRQRYRRRAFRKAFHNPRPGTYSVRLPNPQSTMTI
RFQGVIFLTEGLILPKNSTSGGYADHMYGARVAKISVNLKEFLLASMNLTYVSKLGGPIAGELIADGSKS
QAAENWPNCWLPLDNNVPSATPSAWWRWALMMMQPTDSCRFFNHPKQMTLQDMGRMFGGWHLFRHIETRF
QLLATKNEGSFSPVASLLSQGEYLTRRDDVKYSSDHQNRWRKGEQPMTGGIAYATGKMRPDEQQYPAMPP
DPPIITSTTAQGTQVRCMNSTQAWWSWDTYMSFATLTALGAQWSFPPGQRSVSRRSFNHHKARGAGDPKG
QRWHTLVPLGTETITDSYMGAPASEIDTNFFTLYVAQGTNKSQQYKFGTATYALKEPVMKSDSWAVVRVQ
SVWQLGNRQRPYPWDVNWANSTMYWGSQP

>gi|1364863463|gb|AVO63629.1| VP1 [Chicken anemia virus]
MARRARRPRGRFYAFRRGRWHHLKRLRRRYKFRHRRRQRYRRRAFRKAFHNLRPGTYSVRLPNPQSTMTI
RFQGVIFLTEGLILPKNSTAGGYADHMYGARVAKISVNLKEFLLASMNLTYVSKLGGPIAGELIADGSKS
QAAENWPNCWLPLDNNVPSATPSAWWRWALMMMQPTDSCRFFNHPKQMTLQDMGRMFGGWHLFRHIETRF
QLLATKNEGSFSPVASLLSQGEYLTRRDDVKYSSDHQNRWRKGEQPMTGGIAYATGKMRPDEQQYPAMPP
DPPIITSTTAQGTQVRCMNSTQAWWSWDTYMSFATLTALGAQWSFPPGQRSVSRRSFNHHKARGAGDPKG
QRWHTLVPLGTETITDSYMGAPASEIDTNFFTLYVAQGTNKSQQYKFGTATYALKEPVMKSDSWAVVRVQ
SVWQLGNRQRPYPWDVNWANSTMYWGSQP

>gi|1364863459|gb|AVO63626.1| VP1 [Chicken anemia virus]
MARRARRPRGRFYAFRRGRWHQLKRLRRRYKFRHRRRQRYRRRAFRKAFHNPRPGTYSVRLPNPQSTMTI
RFQGIIFLTEGLILPKNSTAGGYADHLYGARVAKISVNLKEFLLASMNLTYVSKIGGPIAGELIADGSQS
QAAQNWPNCWLPLDNNVPSATPSAWWRWALMMMQPTDSCRFFNHPKQMTLQDMGRMFGGWHLFRHIETRF
QLLATKNEGSFSPVASLLSQGEYLTRRDDVKYSSDHQNRWRKGEQPMTGGIAYATGKMRPDEQQYPAMPP
DPPIITATTAQGTQVRCMNSTQAWWSWDTYMSFATLTALGAQWSFPPGQRSVSRRSFNHHKARGAGDPKG
QRWHTLVPLGTETITDSYMSAPASELDTNFFTLYVAQGTNKSQQYKFGTATYALKEPVMKSDAWAVVRVQ
SVWQLGNRQRPYPWDVNWANSTMYWGPHP

>gi|1364863455|gb|AVO63623.1| VP1 [Chicken anemia virus]
MARRARRPRGRFYTFRRGRWHHLKRLRRRYKFRHRRRQRYRRRAFRKAFHNPRPGTYSVRLPNPQSTMTI
RFQGVIFLTEGLILPKNSTAGGYADHMYGARVAKISVNLKEFLLASMNLTYVSKLGGPIAGELIADGSKS
QAAENWPNCWLPLDNNVPSATPSAWWRWALMMMQPTDSCRFFNHPKQMTLQDMGRMFGGWHLFRHIETRF
QLLATKNEGSFSPVASLLSQGEYLTRRDDVKYSSDHQNRWRKGEQPMTGGIAYATGKMRPDEQQYPAMPP
DPPIITSTTAQGTQVRCMNSTQAWWSWDTYMSFATLTALGAQWSFPPGQRSVSRRSFNHHKARGAGDPKG
QRWHTLVPLGTETITDSYMGAPASEIDTNFFTLYVAQGTNKSQQYKFGTATYALKEPVMKSDSWAVVRVQ
SVWQLGNRQRPYPWDVNWANSTMYWGSHP

>gi|1364863451|gb|AVO63620.1| VP1 [Chicken anemia virus]
MARRARRPRGRFYAFRRGRWHHLKRLRRRYKFRHRRRQRYRRRAFRKAFHNPRPGTYSVRLPNPQSTMTI
RFQGVIFLTEGLILPKNSTAGGYADHMYGARVAKISVNLKEFLLASMNLTYVSKLGGPIAGELIADGSKS
QAAENWPNCWLPLDNNAPSATPSAWWRWALMMMQPTDSCRFFNHPKQMTLQDMGRMFGGWHLFRHIETRF
QLLATKNEGSFSPVASLLSQGEYLTRRDDVKYSSDHQNRWRKGEQPMTGGIAYATGKMRPDEQQYPAMPP
DPPIITSTTAQGTQVRCMNSTQAWWSWDTYMSFATLTALGAQWSFPPGQRSVSRRSFNHHKARGAGDPKG
QRWHTLVPLGTETITDSYMGAPASEIDTNFFTLYVAQGTNKSQQYKFGTATYALKEPVMKSDSWAVVRVQ
SVWQLGNRQRPYPWDVNWANSTMYWGSQP

>gi|1364863447|gb|AVO63617.1| VP1 [Chicken anemia virus]
MARRARRPRGRFYAFRRGRWHHLKRLRRRYKFRHRRRQRYRRRAFRKAFHNPRPGTYSVRLPNPQSTMTI
RFQGVIFLTEGLILPKNSTAGGYADHMYGARVAKISVNLKEFLLASMNLTYVSKLGGPIAGELIADGSKS
QAAENWPNCWLPLDNNVPSATPSAWWRWALMMMQPTDSCRFFNHPKQMTLQDMGRMFGGWHLFRHIETRF
QLLATKNEGSFSPVASLLSQGEYLTRRDDVKYSSDHQNRWRKGEQPMTGGIAYATGKMRPDEQQYPAMPP
DPPIITSTTAQGTQVRCMNSTQAWWSWDTYMSFATLTALGAQWSFPPGQRSVSRRSFNHHKARGAGDPKG
QRWHTLVPLGTESITDSYMGAPASEIDTNFFTLYVAQGTNKSQQYKFGTATYALKEPVMKSDSWAVVRVQ
SVWQLGNRQRPYPWDVNWANSTMYWGSHP

>gi|1364863443|gb|AVO63614.1| VP1 [Chicken anemia virus]
MARRARRPRGRFYAFRRGRWHHLKRLRRRYKFRHRRRQRYRRRAFRKAFHNPRPGTYSVRLPNPQSTMTI
RFQGVIFLTEGLILPKNSTAGGYADHMYGARVAKISVNLKEFLLASMNLTYVSKLGGPIAGELIADGSKS
QAAENWPNCWLPLDNNAPSATPSAWWRWALMMMQPTDSCRFFNHPKQMTLQDMGRMFGGWHLFRHIETRF
QLLATKNEGSFSPVASLLSQGEYLTRRDDVKYSSDHQNRWRKGEQPMTGGIAYATGKMRPDEQQYPAMPP
DPPIITSTTAQGTQVRCMNSTQAWWSWDTYMSFATLTALGAQWSFPPGQRSVSRRSFNHHKARGAGDPKG
QRWHTLVPLGTETITDSYMGAPASEIDTNFFTLYVAQGTNKSQQYKFGTATYALKEPVMKSDSWAVVRVQ
SVWQLGNRQRPYPWDVNWANSTMYWGSQP

>gi|1364863439|gb|AVO63611.1| VP1 [Chicken anemia virus]
MARRARRPRGRFYAFRRGRWHNLKRLRRRYKFRHRRRQRYRRRAFRKAFHNPRPGTYSVRLPNPQSTMTI
RFQGIIFLTEGLILPKNSTAGGYADHLYGARVAKISVNLKEFLLASMNLTYVSKIGGPIAGELIADGSQS
QAAQNWPNCWLPLDNNVPSATPSAWWRWALMMMQPTDSCRFFSHPKQMTLQDMGRMFGGWHLFRHIETRF
QLLATKNEGSFSPVASLLSQGEYLTRRDDVKYSSDHQNRWRKGEQPMTGGIAYATGKMRPDEQQYPAMPP
DPPIITATTAQGTQVRCMNSTQAWWSWDTYMSFATLTALGAQWSFPPGQRSVSRRSFNHHKARGAGDPKG
QRWHTLVPLGTETITDSYMSAPASELDTNFFTLYVAQGTNKSQQYKFGTATYALKEPVMKSDAWAVVRVQ
SVWQLGNRQRPYPWDVNWANSTMYWGSHP

>gi|1364863435|gb|AVO63608.1| VP1 [Chicken anemia virus]
MARRARRPRGRFYAFRRGRWHHLKRLRRRYKFRHRRRQRYRRRAFRKAFHNPRPGTYSVRLPNPQSTMTI
RFQGVIFLTEGLILPKNSTAGGYADHMYGARVAKISVNLKEFLLASMNLTYVSKLGGPIAGELIADGSKS
QAAENWPNCWLPLDNNVPSATPSAWWRWALMMMQPTDSCRFFNHPKQMTLQDMGRMFGGWHLFRHIETRF
QLLATKNEGSFSPVASLLSQGEYLTRRDDVKYSSDHQNRWRKGEQPMTGGIAYATGKMRPDEQQYPAMPP
DPPIITSTTAQGTQVRCMNSTQAWWSWDTYMSFATLTALGAQWSFPPGQRSVSRRSFNHHKARGAGDPKG
QRWHTLVPLGTETITDSYMGAPASEIDTNFFTLYVAQGTNKSQQYKFGTATYALKEPVMKSDSWAVVRVQ
SVWQLGNRQRPYPWDVNWANSTMYWGSQP

>gi|1364863431|gb|AVO63605.1| VP1 [Chicken anemia virus]
MARRARRPRGRFYAFRRGRWHNLKRLRRRYKFRHRRRQRYRRRAFRKAFHNPRPGTYSVRLPNPQSTMTI
RFQGIIFLTEGLILPKNSTAGGYADHLYGARVAKISVNLKEFLLASMNLTYVSKIGGPIAGELIADGSQS
QAAQNWPNCWLPLDNNVPSATPSAWWRWALMMMQPTDSCRFFNHPKQMTLQDMGRMFGGWHLFRHIETRF
QLLATKNEGSFSPVASLLSQGEYLTRRDDVKYSSDHQNRWRKGEQPMTGGIAYATGKMRPDEQQYPAMPP
DPPIITATTAQGTQVRCMNSTQAWWSWDTYMSFATLTALGAQWSFPPGQRSVSRRSFNHHKARGAGDPKG
QRWHTLVPLGTETITDSYMSAPASELDTNFFTLYVAQGTNRSQQYKFGTATYALKEPVMKSDAWAVVRVQ
SVWQLGNRQRPYPWDVNWANSTMYWGTQP

>gi|1364863427|gb|AVO63602.1| VP1 [Chicken anemia virus]
MARRARRPRGRFYAFRRGRWHHLKRLRRRYKFRHRRRQRYRRRAFRKAFHSPRPGTYSVRLPNPQSTMTI
RFQGVTFLTEGLILPKNSTAGGYADHMYGARVAKISVNLKEFLLASMNLTYVSKLGGPIAGELIADGSKS
QAAENWPNCWLPLDNNVPSATPSAWWRWALMMMQPTDSCRFFNHPKQMTLQDMGRMFGGWHLFRHIETRF
QLLATKNEGSFSPVASLLSQGEYLTRRDDVKYSSDHQNRWRKGEQPMTGGIAYATGKMRPDEQQYPAMPP
DPPIITATTAQGTQVRCMNSTQAWWSWDTYMSFATLTALGAQWSFPPGQRSVSRRSFNHHKARGVGDPKG
QRWHTLVPLGTETITDSYMSAPASELDTNFFTLYVAQGTNKSQQYKFGTATYALKEPVMKSDAWAVVRVQ
SVWQLGNRQRPYPWDVNWANSTMYWGSQP

>gi|1364863423|gb|AVO63599.1| VP1 [Chicken anemia virus]
MARRARRPRGRFYAFRRGRWHHLKRLRRRYKFRHRRRQRYRRRAFRKAFHNPRPGTYSVRLPNPQSTMTI
RFQGVIFLTEGLILPKNSTAGGYADHMYGARVAKISVNLKEFLLASMNLTYVSKLGGPIAGELIADGSKS
QAAENWPNCWLPLDNNVPSATPSAWWRWALMMMQPTDSCRFFNHPKQMTLQDMGRMFGGWHLFRHIETRF
QLLATKNEGSFSPVASLLSQGEYLTRRDDVKYSSDHQNRWRKGEQPMTGGIAYATGKMRPDEQQYPAMPP
DPPIITSTTAQGTQVRCMNSTQAWWSWDTYMSFATLTALGAQWSFPPGQRSVSRRSFNHHKARGAGDPKG
QRWHTLVPLGTETITDSYMGAPASEIDTNFFTPYVAQGTNKSQQYKFGTATYALKEPVMKSDSWAVVRVQ
SVWQLGNRQRPYPWDVNWANSTMYWGSQP

>gi|1364863419|gb|AVO63596.1| VP1 [Chicken anemia virus]
MARRARRPRGRFYAFRRGRWHHLKRLRRRYKFRHRRRQRYRRRAFRKAFHSPRPGTYSVRLPNPQSTMTI
RFQGVTFLTEGLILPKNSTAGGYADHMYGARVAKISVNLKEFLLASMNLTYVSKLGGPIAGELIADGSKS
QAAENWPNCWLPLDNNVPSATPSAWWRWALMMMQPTDSCRFFNHPKQMTLQDMGRMFGGWHLFRHIETRF
QLLATKNEGSFSPVASLLSQGEYLTRRDDVKYSSDHQNRWRKGEQPMTGGIAYATGKMRPDEQQYPAMPP
DPPIITATTAQGTQVRCMNSTQAWWSWDTYMSFATLTALGAQWSFPPGQRSVSRRSFNHHKARGAGDPKG
QRWHTLVPLGTETITDSYMSAPASELDTNFFTLYVAQGTNKSQQYKFGTATYALKEPVMKSDAWAVVRVQ
SVWQLGNRQRPYPWDVNWANSTMYWGSHP

>gi|1364863415|gb|AVO63593.1| VP1 [Chicken anemia virus]
MARRARRPRGRFYAFRRGRWHHLKRLRRRYKFRHRRRQRYRRRAFRKAFHSPRPGTYSVRLPNPQSTMTI
RFQGVTFLTEGLILPKNSTAGGYADHMYGARVAKISVNLKEFLLASMNLTYVSKLGGPIAGELIADGSKS
QAAENWPNCWLPLDNNVPSATPSAWWRWALMMMQPTDSCRFFNHPKQMTLQDMGRMFGGWHLFRHIETRF
QLLATKNEGSFSPVASLLSQGEYLTRRDDVKYSSDHQNRWRKGEQPMTGGIAYATGKMRPDEQQYPAMPP
DPPIITSTTAQGTQVRCMNSTQAWWSWDTYMSFATLTALGAQWSFPPGQRSVSRRSFNHHKARGAGDPKG
QRWHTLVPLGTETITDSYMGAPASEIDTNFFTLYVAQGTNKSQQYKFGTATYALKEPVMKSDSWAVVRVQ
SVWQLGNRQRPYPWDVNWANSTMYWGSQP

>gi|1364863411|gb|AVO63590.1| VP1 [Chicken anemia virus]
MARRARRPRGRFYAFRRGRWHHLKRLRRRYKFRHRRRQRYRRRAFRKAFHSPRPGTYSVRLPNPQSTMTI
RFQGVTFLTEGLILPKNSTAGGYADHMYGARVAKISVNLKEFLLASMNLTYVSKLGGPIAGELIADGSKS
QAAENWPNCWLPLDNNVPSATPSAWWRWALMMMQPTDSCRFFNHPKQMTLQDMGRMFGGWHLFRHIETRF
QLLATKNEGSFSPVASLLSQGEYLTRRDDVKYSSDHQNRWRKGEQPMTGGIAYATGKMRPDEQQYPAMPP
DPPIITSTTAQGTQVRCMNSTQAWWSWDTYMSFATLTALGAQWSFPPGQRSVSRRSFNHHKARGAGDPKG
QRWHTLVPLGTETITDSYMGAPASEIDTNFFTLYVAQGTNKSQQYKFGTATYALKEPVMKSDSWAVVRVQ
SVWQLGNRQRPYPWDVNWANSTMYWGSHP

>gi|1249091117|gb|ATG84570.1| VP1 [Chicken anemia virus]
MARRARRPRGRFYAFRRGRWHHLKRLRRRYKFRHRRRQRYRRRAFRKAFHNPRPGTYSVKLPSPQSTMTI
RFQGVIFLTEGLILPKNSTAGGYADHMYGARVAKISVNLKEFLLASMNLTYVSKIGGPIAGELIADGSKS
QAADNWPNCWLPLDNNVPSATPSAWWRWALMMMQPTDSCRFFNHPKQMTLQDMGRMFGGWHLFRHIETRF
QLLATKNEGSFSPVASLLSQGEYLTRRDDVKYSSDHQNRWRKGEQPMTGGIAYATGKMRPDEQQYPAMPP
DPPIITATTAQGTQVRCMNSTQAWWSWDTYMSFATLTALGAQWSFPPGQRSVSRRSFNHHKARGAGDPKG
QRWHTLVPLGTETITDSYMSAPASELDTNFFTLYVAQGTNKSQQYKFGTATYALKEPVMKSDAWAVVRVQ
SVWQLGNRQRPYPWDVNWANSTMYWGTQP

>gi|557879784|gb|AHA41710.1| VP1, partial [Chicken anemia virus]
MARRARRPRGRFYAFRRGRWHHLKRLRRRYKFRHRRRQRYRRRAFRKAFHNPRPGTYSVRLPNPQSTMTI
RFQGVIFLTEGLILPKNSTAGGYADHLYGARVAKISVNLKEFLLASMNLTYVSKLGGPIAGELIADGSKS
QAAENWPNCWLPLDNNMPSATPSAWWRWALMMMQPTDSCRFFNHPKQMTLQDMGRMFGGWHLFRHIETRF
QLLATKNEGSFSQ

>gi|557879782|gb|AHA41709.1| VP1, partial [Chicken anemia virus]
MARRARRPRGRFYAFRRGRWHHLKRLRRRYKFRHRRRQRYRRRAFRKAFHNPRPGTYSVRLPNPQSTMTI
RFQGVIFLTEGLILPKNSTAGGYADHMYGARVAKISVNLKEFLLASMNLTYVSKIGGPIAGELIADGSKS
QAAENWPNCWLPLDNNMPSATPSAWWRWALMMMQPTDSCRFFNHPKQMTLQDMGRMFGGWHLFRHIETRF
QLLATKNEGSFSQ

>gi|557879779|gb|AHA41707.1| VP1, partial [Chicken anemia virus]
MARRARRPRGRFYAFRRGRWHHLKRLRRRYKFRHRRRQRYRRRAFRKAFHNPRPGTYSVRLPNPQSTMTI
RFQGVIFLTEGLILPKNSTAGGYADHLYGARVAKISVNLKEFLLASMNLTYVSKIGGPIAGELIADGSKS
QAAENWPNCWLPLDNNMPSATPSAWWRWALMMMQPTDSCRFFNHPKQMTLQDMGRMFGGWHLFRHIETRF
QLLATKNEG

>gi|557879773|gb|AHA41702.1| VP1, partial [Chicken anemia virus]
MARRARRPRGRFYAFRRGRWHHLKRLRRRYKFRHRRRQRYRRRAFRKAFHNPRPGTYSVRLPNPQSTMTI
RFQGVIFLTEGLILPKNSTAGGYADHLYGARVAKISVNLKEFLLASMNLTYVSKLGGPIAGELIADGSKS
QAAENWPNCWLPLDNNMPSATPSAWWRWALMMMQPTDSCRFFNHPKQMTLQDMGRMFGGWHLFRHIETRF
QLLATKNEG

>gi|557879771|gb|AHA41701.1| VP1, partial [Chicken anemia virus]
MARRARRPRGRFYAFRRGRWHHLKRLRRRYKFRHRRRQRYRRRAFRKAFHNPRPGTYSVRLPNPQSTMTI
RFQGIIFLTEGLILPKNSTAGGYADHLYGARVAKISVNLKEFLLASMNLTYVSKIGGPIAGELIADGSQS
QAAQNWPNCWLPLDNNVPSATPSAWWRWALMMMQPTDSCRFFNHPKQMTLQDMGRMFGGWHLFRHIETRF
QLLATKNEG

>gi|557879767|gb|AHA41698.1| VP1, partial [Chicken anemia virus]
MARRARRPRGRFYAFRRGRWHHLKRLRRRYKFRHRRRQRYRRRAFRKAFHNPRPGTYSVRLPNPQSTMTI
RFQGVIFLTEGLILPKNSTAGGYADHLYGARVAKISVNLKEFLLASMNLTYVSKLGGPIAGELIADGSKS
QAAENWPNCWLPLDNNMPSATPSAWWRWALMMMQPTDSCRFFNHPKQMTLQDMGRMFGGWHLFRHIETRF
QLLATKNEGSF

>gi|557879765|gb|AHA41697.1| VP1, partial [Chicken anemia virus]
MARRARRPRGRFYAFRRGRWHHLKRLRRRYKFRHRRRQRYRRRAFRKAFHNPRPGTYSVRLPNPQSTMTI
RFQGVIFLTEGLILPKNSTAGGYADHLYGARVAKISVNLKEFLLASMNLTYVSKLGGPIAGELIADGSKS
QAAENWPNCWLPLDNNMPSATPSAWWRWALMMMQPTDSCRFFNHPKQMTLQDMGRMFGGWHLFRHIETRF
QLLATKNEG

>gi|557879762|gb|AHA41695.1| VP1, partial [Chicken anemia virus]
MARRARRPRGRFYAFRRGRWHHLKRLRRRYKFRHRRRQRYRRRAFRKAFHNPRPGTYSVRLPNPQSTMTI
RFQGVIFLTEGLILPKNSTAGGYADHLYGARVAKISVNLKEFLLASMNLTYVSKLGGPIAGELIADGSKS
QAAENWPNCWLPLDNNMPSATPSAWWRWALMMMQPTDSCRFFNHPKQMTLQDMGRMFGGWHLFRHIETRF
QLLATKNE

>gi|557879760|gb|AHA41694.1| VP1, partial [Chicken anemia virus]
MARRARRPRGRFYAFRRGRWHHLKRLRRRYKFRHRRRQRYRRRAFRKAFHNPRPGTYSVRLPNPQSTMTI
RFQGVIFLTEGLILPKNSTAGGYADHLYGARVAKISVNLKEFLLASMNLTYVSKLGGPIAGELIADGSKS
QAAENWPNCWLPLDNNMPSATPSAWWRWALMMMQPTDSCRFFNHPKQMTLQDMGRMFGGWHLFRHIETRF
QLLATKNEG

>gi|557879757|gb|AHA41692.1| VP1, partial [Chicken anemia virus]
MARRARRPRGRFYAFRRGRWHHLKRLRRRYKFRHRRRQRYRRRAFRKAFHNPRPGTYSVRLPNPQSTMTI
RFQGVIFLTEGLILPKNSTAGGYADHLYGARVAKISVNLKEFLLASMNLTYVSKLGGPIAGELIADGSKS
QAAENWPNCWLPLDNNMPSATPSAWWRWALMMMQPTDSCRFFNHPKQMTLQDMGRMFGGWHLFRHIETRF
QLLATKNEG

>gi|557879753|gb|AHA41689.1| VP1, partial [Chicken anemia virus]
MARRARRPRGRFYAFRRGRWHHLKRLRRRYKFRHRRRQRYRRRAFRKAFHNPRPGTYSVRLPNPQSTMTI
RFQGVIFLTEGLILPKNSTAGGYADHLYGARVAKISVNLKEFLLASMNLTYVSKLGGPIAGELIADGSKS
QAAENWPNCWLPLDNNMPSATPSAWWRWALMMMQPTDSCRFFNHPKQMTLQDMGRMFGGWHLFRHIETRF
QLLATKNEG

>gi|557879749|gb|AHA41686.1| VP1, partial [Chicken anemia virus]
MARRARRPRGRFYAFRRGRWHHLKRLRRRYKFRHRRRQRYRRRAFRKAFHNPRPGTYSVRLPNPQSTMTI
RFQGVIFLTEGLILPKNSTAGGYADHLYGARVAKISVNLKEFLLASMNLTYVSKLGGPIAGELIADGSKS
QAAENWPNCWLPLDNNMPSATPSAWWRWALMMMQPTDSCRFFNHPKQMTLQDMGRMFGGWHLFRHIETRF
QLLATKNEG

>gi|557879746|gb|AHA41684.1| VP1, partial [Chicken anemia virus]
MARRARRPRGRFYAFRRGRWHHLKRLRRRYKFRHRRRQRYRRRAFRKAFHNPRPGTYSVRLPNPQSTMTI
RFQGLIFLTEGLILPKNSTAGGYADHLYGARVAKISVNLKEFLLASMNLTYVSKLGGPIAGELIADGSKS
QAAENWPNCWLPLDNNMPSATPSAWWRWALMMMQPTDSCRFFNHPKQMTLQDMGRMFGGWHLFRHIETRF
QLLATKNEG

>gi|406857009|gb|AFS64110.1| VP1, partial [Chicken anemia virus]
MARRARRPRGRFYAFRRGRWHNLKRLRRRYKFRHRRRQRYRRRAFRKAFHNPRPGTYSVRLPNPQSTMTI
RFQGIIFLTEGLILPKNSTAGGYADHLYGARVAKISVNLKEFLLASMNLTYVSKIGGPIAGELIADGSKS
QAAENWPNCWLPLDNNVPSATPSAWWRWALMMMQPTDSCRFFNHPKQMTLQDMGRMFGGWHLFRHIETRF
QLLATKNEGSFSPVA

>gi|406857007|gb|AFS64109.1| VP1, partial [Chicken anemia virus]
MARRARRPRGRFYAFRRGRWHHLKRLRRRYKFRHRRRQRYRRRAFRKAFHNPRPGTYSVRLPNPQSTMTI
RFQGIIFLTEGLILPKNSTAGGYADHLYGARVAKISVNLKEFLLASMNLTYVSKIGGPIAGELIADGSKS
QAAENWPNCWLPIDNNVPSATPSAWWRWALMMMQPTDSCRFFNHPKQMTLQDMGRMFGGWHLFRHIETRF
QLLATKNEGSFSPVA

>gi|406857005|gb|AFS64108.1| VP1, partial [Chicken anemia virus]
MARRARRPRGRFYAFRRGRWHNLKRLRRRYKFRHRRRQRYRRRAFRKAFHNPRPGTYSVRLPNPQSTMTI
RFQGIIFLTEGLILPKNSTAGGYADHLYGARVAKISVNLKEFLLASMNLTYVSKIGGPIAGELIADGSKS
QAAENWPNCWLPIDNNVPSATPSAWWRWALMMMQPTDSCRFFNHPKQMTLQDMARMFGGWHLFRHIETRF
QLLATKNEGSFSPVA

>gi|121592428|gb|ABM63335.1| VP1 [Chicken anemia virus]
MARRARRPRGRFYAFRRGRWHHLKRLRRRYKFRHRRRQRYRRRAFRKAFHNPRPGTYSVRLPNPQSTMTI
RFQGVIFLTEGLILPKNSTAGGYADHMYGARVAKISVNLKEFLLASMNLTYVSKIGGPIAGELIADGSKS
QAAENWPNCWLPLDNNVPSATPSAWWRWALMMMQPTDSCRFFNHPKQMTLQDMGRMFGGWHLFRHIETRF
QLLATKNEGSFSPVASLLSQGEYLTRRDDVKYSSDHQNRWRKGEQPMTGGIAYATGKMRPDEQQYPAMPP
DPPIITTTTAQGTQVRCMNSTQAWWSWDTYMSFATLTALGAQWSFPPGQRSVSRRSFNHHKARGAGDPKG
QRWHTLVPLGTETITDSYMSAPASELDTNFFTLYVAQGTNKSQQYKFGTATYALKEPVMKSDAWAVVRVQ
SVWQLGNRQRPYPWDVNWANSTMYWGSQP

>gi|205364146|gb|ACI04531.1| VP1 [Chicken anemia virus]
MARRARRPRGRFYAFRRGRWHNLKRLRRRYKFRHRRRQRYRRRAFRKAFHNPRPGTYSVRLPNPQSTMTI
RFQGVIFLTEGPILPKNSTAGGYADHMYGARVAKISVNLKEFLLASMNLTYVSKIGGPIAGELIADGSKS
RAAENWPNCWLPLDNNVPSATPSAWWRWALMMMQPTDSCRFFNHPKQMTLQDMGRMFGGWHLFRHIKTRF
QLLATKNEGSFSPVASLLSQGEYLTRRDDVKYSSDHQNRWRKGEQPMTGGIAYATGKMRPDEQQYPAMPP
DPPIITSTTAQGTQVRCMNSTQAWWSWDTYMSFATLTALGAQWSFPPGQRSVSRRSFNHHKARGAGDPKG
QRWHTLVPLGTETITDSYMGAPASELDTNFFTLYVAQGTNKSQQYKFGTATYALKEPVMKSDSWAVVRVQ
SVWQLGNRQRPYPWDVNWANSTMYWGTQP

>gi|1658264362|gb|QCT05705.1| VP1 [Chicken anemia virus]
MARRARRPRGRFYAFRRGRWHNLKRLRRRYKFRHRRRQRYRRRAFRKAFHNPRPGTYSVRLPNPQSTMTI
RFQGVIFLTEGLILPKNSTAGGYADHMYGARVAKISVNLKEFLLASMNLTYVSKIGGPIAGELIADGSKS
QAAENWPNCWLPLDNNVPSATPSAWWRWALMMMQPTDSCRFFNHPKQMTLQDMGRMFGGWHLFRHIETRF
QLLATKNEGSFSPVASLLSQGEYLTRRDDVKYSSDHQNRWRKGEQPMTGGIAYATGKMRPDEQQYPAMPP
DPPIITSTTAQGTQVRCMNSTQAWWSWDTYMSFATLTALGAQWSFPPGQRSVSRRSFNHHKARGAGDPKG
QRWHTLVPLGTETITDSYMGAPASELDTNFFTLYVAQGTNKSQQYKFGTATYALKEPVMKSDSWAVVRVQ
SVWQLGNRQRPYPWDVNWANSTMYWGSQP

>gi|1658264358|gb|QCT05702.1| VP1 [Chicken anemia virus]
MARRARRPRGRFYAFRRGRWHHLKRLRRRYKFRHRRRQRYRRRAFRKAFHNPRPGTYSVRLPNPQSTMTI
RFQGVIFLTEGLILPKNSTAGGYADHMYGARVAKISVNLKEFLLASMNLTYVSKLGGPIAGELIADGSKS
QAAENWPNCWLPLDNNVPSATPSAWWRWALMMMQPTDSCRFFNHPKQMTLQDMGRMFGGWHLFRHIETRF
QLLATKNEGSFSPVASLLSQGEYLTRRDDVKYSSDHQNRWRKGEQPMTGGIAYATGKMRPDEQQYPAMPP
DPPIITSTTAQGTQVRCMNSTQAWWSWDTYMSFATLTALGAQWSFPPGQRSVSRRSFNHHKARGAGDPKG
QRWHTLVPLGTETITDSYMGAPASELDTNFFTLYVAQGTNKSQQYKFGTATYALKEPVMKSDSWAVVRVQ
SVWQLGNRQRPYPWDVNWANSTMYWGSPP

>gi|1658264354|gb|QCT05699.1| VP1 [Chicken anemia virus]
MARRARRPRGRFYAFRRGRWHNLKRLRRRYKFRHRRRQRYRRRAFRKAFHNPRPGTYSVRLPNPQSTMTI
RFQGIIFLTEGLILPKNSTAGGYADHLYGARVAKISVNLKEFLLASMNLTYVSKIGGPIAGELIADGSQS
QAAQNWPNCWLPLDNNVPSATPSAWWRWALMMMQPTDSCRFFNHPKQMTLQDMGRMFGGWHLFRHIETRF
QLLATKNEGSFSPVASLLSQGEYLTRRDDVKYSSDHQNRWRKGEQPMTGGIAYATGKMRPDEQQYPAMPP
DPPIITSTTAQGTQVRCMNSTQAWWSWDTYMSFATLTALGAQWSFPPGQRSVSRRSFNHHKARGAGDPKG
QRWHTLVPLGTETITDSYMGAPASELDTNFFTLYVAQGTNKSQQYKFGTATYALKEPVMKSDSWAVVRVQ
SVWQLGDRQRPYPWDVNWANSTMYWGSQP

>gi|1658264350|gb|QCT05696.1| VP1 [Chicken anemia virus]
MARRARRPRGRFYAFRRGRWHHLKRLRRRYKFRHRRRQRYRRRAFRKAFHNPRPGTYSVRLPNPQSTMTI
RFQGVIFLTEGLILPKNSTAGGYADHMYGARVAKISVNLKEFLLASMNLTYVSKLGGPIAGELIADGSQS
QAAQNWPNCWLPLDNNVPSATPSAWWRWALMMMQPTDSCRFFNHPKQMTLQDMGRMFGGWHLFRHIETRF
QLLATKNEGSFSPVASLLSQGEYLTRRDDVKYSSDHQNRWRKGEQPMTGGIAYATGKMRPDEQQYPAMPP
DPPIITATTAQGTQVRCMNSTQAWWSWDTYMSFATLTALGAQWSFPPGQRSVSRRSFNHHKARGAGDPKG
QRWHTLVPLGTETITDSYMSAPASELDTNFFTLYVAQGTNKSQQYKFGTATYALKEPVMKSDAWAVVRVQ
SVWQLDNRQRPYPWDVNWANSIMYWGSPP

>gi|379061453|gb|AFC89546.1| VP1, partial [Chicken anemia virus]
MARRARRPRGRFYSFRRGRWHHLKRLRRRYKFRHRRRQRYRRRAFRKAFHNPRPGTYSVRLPNPQSTMTI
RFQGIIFLTEGLILPKNSTAGGYADHLYGARVAKISVNLKEFLLASMNLTYVSKIGGPIAGELIADGSQS
QAAQNWPNCWLPLDNNVPSATPSAWWRWALMMMQPTDSCRFFNHPKQMTLQDMGRMFGGWHLFRHIETRF
QLLATKNEGSFSPVASLLSQGEYLTRRDDVKYSSDHQNRWRKGEQPMTGGIAYATGKMRPDEQQYPAMPP
DPPI

>gi|379061451|gb|AFC89545.1| VP1, partial [Chicken anemia virus]
MARRARIPRGRFYAFRRGRWHHLKRLRRIYKFRHRRRQRYRRRAFRKAFHNPRPGTYSVRLPNPQSTMTI
RFQGIIFLTEGLILPKNSTAGGYADHLYGARVAKISVNLKEFLLASMNLTYVSKIGGPIAGELIADGSQS
QAAQNWPNCWLPLDNNVPSATPSAWWRWALMMMQPTDSCRFFNHPKQMTLQDMGRMFGGWHLFRHIETRF
QLLATKNEGSFSPVASLLSQGEYLTRRDDVKYSSDHQNRWRKGEQPMTGGIAYATGKMRPDEQQYPAMPP
DPPI

>gi|379061449|gb|AFC89544.1| VP1, partial [Chicken anemia virus]
MARRARRPRGRFYAFRRGRWHHLKRLRRRYKFRHRRRQRYRRRAFRKAFHNPRPGTYSVRLPNPQSTMTI
RFQGIIFLTEGLILPKNSTAGGYADHLYGARVAKISVNLKEFLLASMNLTYVSKIGGPIAGELIADGSQS
QAAQNWPNCWLPLDNNVPSATPSAWWRWALMMMQPTDSCRFFNHPKQMTLQDMGRMFGGWHLFRHIETRF
QLLATKNEGSFSPVASLLSQGEYLTRRDDVKYSSDHQNRWRKGEQPMTGGIAYATGKMRPDEQQYPAMPP
DPPI

>gi|6863046|dbj|BAA90491.1| VP1 [Chicken anemia virus]
MARRARRPRGRFYAFRRGRWHHLKRLRRRYKFRHRRRQRYRRRAFRKAFHNPRPGTYSVRLPNPQSTMTI
RFQGVIFLTEGLILPKNSTAGGYADHMYGARVAKISVNLKEFLLASMNLTYVSKIGGPIAGELIADGSKS
EAAENWPNCWLPLDNNMPSATPSAWWRWALMMMQPTDSCRFFNHPKQMTLQDMGRMFGGWHLFRHIETRF
QLLATKNEGSFSPVASLLSQGEYLTRRDDVKYSSDHQNRWRKGEQPMTGGIAYATGKMRPDEQQYPAMPP
DPPIITSTTAQGTQVRCMNSTQAWWSWDTYMSFATLTALGAQWSFPPGQRSVSRRSFNHHKARGAGDPKG
QRWHTLVPLGTETITDSYMGAPASELDTNFFTLYVAQGTNKSQQYKFGTATYALKEPVMKSDAWAVVRVQ
SVWQLGNRQRPYPWDVNWANSTMYWGTQP

>gi|1784305209|gb|QGW99383.1| VP1, partial [Chicken anemia virus]
MARRARRPRGRFYAFRRGRWHHLKRLRRRYKFRHRRRQRYRRRAFRKAFHNPRPGTYSVRLPNPQSTMTI
RFQGVIFLTEGLILPKNSTAGDYADHMYGARVAKISVNLKEFLLASMNLTYVSKIGGPIAGELIADGSKS
QAAENWPNCWLPLDNNMPSATPSAWWRWALMMMQPTDSCRFFNHPKQMTLQDMGRMFGGWHLFRHIETRF
QLLATKNEGSFSPVASLLSQGEYLTRRDDVKYSSDHQNRWRKGGQPMTGGIAYATGKMRPDEQQYPAMPP
DPPIITTTTAQGTQVRCMNSTQAWWSWDTYMSFATLTALGAQWSFPPGQRSVSRRSFNHHKARGAGDPKG
QRWHTLVPLGTETITDSYMSAPASELDTNFFTLYVAQGTNKSQQYKFGTATYALKEPVMKSDAWAVVRVQ
SVWQLGNRQRPYP

>gi|1784305207|gb|QGW99382.1| VP1, partial [Chicken anemia virus]
MARRARRPRGRFYAFRRGRWHHLKRLRRRYKFRHRRRQRYRRRAFRKAFHNPRPGTYSVRLPNPQSTMTI
RFQGVIFLTEGLILPKNSTAGGYADHMYGARVAKISVNLKEFLLASMNLTYVSKIGGPIAGELIADGSKS
QAAENWPNCWLPLDNNVPSATPSAWWRWALMMMQPTDSCRFFNHPKQMTLQDMGRMFGGWHLFRHIETRF
QLLATKNEGSFSPVASLLSQGEYLTRRDDVKYSSDHQNRWRKGEQPMTGGIAYATGKMRLDEQQYPAMPP
DPPIITSTTAQGTQVRCMNSTQAWWSWDTYMSFATLTALGAQWSFPPGQRSVSRRSFNHHKARGAGDPKG
QRWHTLVPLGTETITDSYMGAPASELDTNFFTLYVAQGTNKSQQYKFGTATYALKEPVMKSDSWAVVRVQ
SVWQLGNRQRPYP

>gi|1784305205|gb|QGW99381.1| VP1, partial [Chicken anemia virus]
MARRARRPRGRFYAFRRGRWHHLKRLRRRYKFRHRRRQRYRRRAFRKAFHNPRPGTYSVRLPNPQSTMTI
RFQGVIFLTEGLILPKNSTAGGYADHMYGARVAKISVNLKEFLLASMNLTYVSKIGGPIAGELIADGSKS
QAAENWPNCWLPLDNNMPSATPSAWWRWALMMMQPTDSCRFFNHPKQMTLQDMGRMFGGWHLFRHIETRF
QLLATKNEGSFSPVASLLSQGEYLTRRDDVKYSSDHQNRWRKGEQPMTGGIAYATGKMRPDEQQYPAMPP
DPPIITTTTAQGTQVRCMNSTQAWWSWDTYMSFATLTALGAQWSFPPGQRSVSRRSFNHHKARGAGDPKG
QRWHTLVPLGTETITDSYMSAPASELDTNFFTLYVAQGTNKSQQYKFGTATYALKEPVMKSDAWAVVRVQ
SVWQLGNRQRPYP

>gi|1784305203|gb|QGW99380.1| VP1, partial [Chicken anemia virus]
MGRRARRPRGRFYAFRRGRWHHLKRLRRRYKFRHRRRQRYRRRAFRKAFHNPRPGTYSVRLPNPQSTMTI
RFQGIIFLTEGLILPKNSTAGGYADHLYGARVAKISVNLKEFLLASMNLTYVSKIGGPIAGELIADGSQS
QAAQNWPNCWLPLDNNVPSATPSAWWRWALMMMQPTDSCRFFNHPKQMTLQDMGRMFGGWHLFRHIETRF
QLLATKNEGSFSPVASLLSQGEYLTRRDDVKYSSDHQNRWRKGEQPMTGGIAYATGKMRPDEQQYPAMPP
DPPIITTTTPQGTQVRCMNSTQAWWSWDTYMSFATLTALGAQWSFPPGQRSVSRRSFNHHKARGAGDPKG
QRWHTLVPLGTETITDSYMSAPASELDTNFFTLYVAQGTNKSQQYKFGTATYALKEPVMKSDAWAVVRVQ
SVWQLGNRQRPYP

>gi|1784305201|gb|QGW99379.1| VP1, partial [Chicken anemia virus]
MARRARRPRGRFYAFRRGRWHHLKRLRRRYKFRHRRRQRYRRRAFRKAFHNPRPGTYSVRLPNPQSTMTI
RFQGIIFLTEGLILPKNSTAGGYADHLYGARVAKISVNLKEFLLASMNLTYVSKIGGPIAGELIADGSQS
QAAQNWPNCWLPLDNNVPSATPSAWWRWALMMMQPTDSCRFFNHPKQMTLQDMGRMFGGWHLFRHIETRF
QLLATKNEGSFSPVASLLSQGEYLTRRDDVKYSSDHQNRWRKGEQPMTGGIAYATGKMRPDEQQYPAMPP
DPPIITTTTPQGTQVRCMNSTQAWWSWDTYMSFATLTALGAQWSFPPGQRSVSRRSFNHHKARGAGDPKG
QRWHTLVPLGTETITDSYMSAPASELDTNFFTLYVAQGTNKSQQYKFGTATYALKEPVMKSDAWAVVRVQ
SVWQLGNRQRPYP

>gi|1784305199|gb|QGW99378.1| VP1, partial [Chicken anemia virus]
MARRARRPRGRFYAFRRGRWHHLKRLRRRYKFRHRRRQRYRRRAFRKAFHNPRPGTYSVRLPNPQSTMTI
RFQGIIFLTEGLILPKNSTAGGYADHLYGARVAKISVNLKEFLLASMNLTYVSKIGGPIAGELIADGSQS
QAAQNWPNCWLPLDNNVPSATPSAWWRWALMMMQPTDSCRFFNHPKQMTLQDMGRMFGGWHLFRHIETRF
QLLATKNEGSFSPVASLLSQGEYLTRRDDVKYSSDHQNRWRKGEQPMTGGIAYATGKMRPDEQQYPAMPP
DPPIITTTTPQGTQVRCMNSTQAWWSWDTYMSFATLTALGAQWSFPPGQRSVSRRSFNHHKARGAGDPKG
QRWHTLVPLGTETITDSYMSAPASELDTNFFTLYVAQGTNKSQQYKFGTATYALKEPVMKSDAWAVVRVQ
SVWQLGNRQRPYP

>gi|1784305197|gb|QGW99377.1| VP1, partial [Chicken anemia virus]
MARRARRPRGRFYAFRRGRWHHLKRLRRRYKFRHRRRQRYRRRAFRKAFHNPRPGTYSVRLPNPQSTMTI
RFQGIIFLTEGLILPKNSTAGGYADHLYGARVAKISVNLKEFLLASMNLTYVSKIGGPIAGELIADGSQS
QAAQNWPNCWLPLDNNVPSATPSAWWRWALMMMQPTDSCRFFNHPKQMTLQDMGRMFGGWHLFRHIETRF
QLLATKNEGSFSPVASLLSQGEYLTRRDDVKYSSDHQNRWRKGEQPMTGGIAYATGKMRPDEQQYPAMPP
DPPIITTTTPQGTQVRCMNSTQAWWSWDTYMSFATLTALGAQWSFPPGQRSVSRRSFNHHKARGAGDPKG
QRWHTLVPLGTETITDSYMSAPASELDTNFFTLYVAQGTNKSQQYKFGTATYALKEPVMKSDAWAVVRVQ
SVWQLGNRQRPYP

>gi|1784305195|gb|QGW99376.1| VP1, partial [Chicken anemia virus]
MARRARRPRGRFYAFRRGRWHHLKRLRRRYKFRHRRRQRYRRRAFRKAFHNPRPGTYSVRLPNPQSTMTI
RFQGIIFLTEGLILPKNSTAGGYADHLYGARVAKISVNLKEFLLASMNLTYVSKIGGPIAGELIADGSQS
QAAQNWPNCWLPLDNNVPSATPSAWWRWALMMMQPTDSCRFFNHPKQMTLQDMGRMFGGWHLFRHIETRF
QLLATKNEGSFSPVASLLSQGEYLTRRDDVKYSSDHQNRWRKGEQPMTGGIAYATGKMRPDEQQYPAMPP
DPPIITTTTPQGTQVRCMNSTQAWWSWDTYMSFATLTALGAQWSFPPGQRSVSRRSFNHHKARGAGDPKG
QRWHTLVPLGTETITDSYMSAPASELDTNFFTLYVAQGTNKSQQYKFGTATYALKEPVMKSDAWAVVRVQ
SVWQLGNRQRPYP

>gi|1784305193|gb|QGW99375.1| VP1, partial [Chicken anemia virus]
MARRARRPRGRFYAFRRGRWHHLKRLRRRYKFRHRRRQRYRRRAFRKAFHNPRPGTYSVRLPNPQSTMTI
RFQGIIFLTEGLILPKNSTAGGYADHLYGARVAKISVNLKEFLLASMNLTYVSKIGGPIAGELIADGSQS
QAAQNWPNCWLPLDNNVPSATPSAWWRWALMMMQPTDSCRFFNHPKQMTLQDMGRMFGGWHLFRHIETRF
QLLATKNEGSFSPVASLLSQGEYLTRRDDVKYSSDHQNRWRKGEQPMTGGIAYATGKMRPDEQQYPAMPP
DPPIITTTTPQGTQVRCMNSTQAWWSWDTYMSFATLTALGAQWSFPPGQRSVSRRSFNHHKARGAGDPKG
QRWHTLVPLGTETITDSYMSAPASELDTNFFTLYVAQGTNKSQQYKFGTATYALKEPVMKSDAWAVVRVQ
SVWQLGNRQRPYP

>gi|1784305191|gb|QGW99374.1| VP1, partial [Chicken anemia virus]
MARRARRPRGRFYAFRRGRWHHLKRLRRRYKFRHRRRQRYRRRAFRKAFHNPRPGTYSVRLPNPQSTMTI
RFQGVIFLTEGLILPKNSTAGGYADHMYGARVAKISVNLKEFLLASMNLTYVSKIGGPIAGELIADGSKS
QAAENWPNCWLPLDNNMPSATPSAWWRWALMMMQPTDSCRFFNHPKQMTLQDMGRMFGGWHLFRHIETRF
QLLATKNEGSFSPVASLLSQGEYLTRRDDVKYSSDHXNRWRKGEQPMTGGIAYATGKMRPDEQQYPAMPP
DPPIITTXTAQGTQVRCMNNTQAWWSWDTYMXFATLXALGAQWSFPPGQRSVSRRSFNHHKARGAGDPKG
QRWHTLVPLGTETITDSYMSAPASELDTNFFTLYVAQGTNKSQQYKFGTATYALKEPVMKSDAWAVVRVQ
SVWQLGNRQRPYP

>gi|1784305189|gb|QGW99373.1| VP1, partial [Chicken anemia virus]
MARRARRPRGRFYAFRRGRWHHLKRLRRRYKFRHRRRQRYRRRAFRKAFHNPRPGTYSVRLPNPQSTMTI
RFQGIIFLTEGLILPKNSTAGGYADHLYGARVAKISVNLKEFLLASMNLTYVSKIGGPIAGELIADGSQS
QAAQNWPNCWLPLDNNVPSATPSAWWRWALMMMQPTDSCRFFNHPKQMTLQDMGRMFGGWHLFRHIETRF
QLLATKNEGSFSPVASLLSQGEYLTRRDDVKYSSDHQNRWRKGEQPRTGGIAYATGKMRPDEQQYPAMPP
DPPIITTTTPQGTQVRCMNSTQAWWSWDTYMSFATLTALGAQWSFPPGQRSVSRRSFNHHKARGAGDPKG
QRWHTLVPLGTETITDSYMSAPASELDTNFFTLYVAQGTNKSQQYKFGTATYALKEPVMKSDAWAVVRVQ
SVWQLGNRQRPYP

>gi|1784305187|gb|QGW99372.1| VP1, partial [Chicken anemia virus]
MARRARRPRGRFYAFRRGRWHHLKRLRRRYKFRHRRRQRYRRRAFRKAFHNPRPGTYSVRLPNPQSTMTI
RFQGIIFLTEGLILPKNSTAGGYADHLYGARVAKISVNLKEFLLASMNLTYVSKIGGPIAGELIADGSQS
QAAQNWPNCWLPLDNNVPSATPSAWWRWALMMMQPTDSCRFFNHPKQMTLQDMGRMFGGWHLFRHIETRF
QLLATKNEGSFSPVASLLSQGEYLTRRDDVKYSSDHQNRWRKGEQPMTGGIAYATGKMRPDEQQYPAMPP
DPPIITTTTPQGTQVRCMNSTQAWWSWDTYMSFATLTALGAQWSFPPGQRSVSRRSFNHHKARGAGDPKG
QRWHTLVPLGTETITDSYMSAPASELDTNFFTLYVAQGTNKSQQYKFGTATYALKEPVMKSDAWAVVRVQ
SVWQLGNRQRPYP

>gi|1784305185|gb|QGW99371.1| VP1, partial [Chicken anemia virus]
MARRARRPRGRFYAFRRGRWHHLKRLRRRYKFRHRRRQRYRRRAFRKAFHNPRPGTYSVRLPNPQSTMTI
RFQGIIFLTEGLILPKNSTAGGYADHLYGARVAKISVNLKEFLLASMNLTYVSKIGGPIAGELIADGSQS
QAAQNWPNCWLPLDNNVPSATPSAWWRWALMMMQPTDSCRFFNHPKQMTLQDMGRMFGGWHLFRHIETRF
QLLATKNEGSFSPVASLLSQGEYLTRRDDVKYSSDHQNRWRKGEQPMTGGIAYATGKMRPDEQQYPAMPP
DPPIITTTTPQGTQVRCMNSTQAWWSWDTYMSFATLTALGAQWSFPPGQRSVSRRSFNHHKARGAGDPKG
QRWHTLVPLGTETITDTYMSAPASELDTNFFTLYVAQGTNKSQQYKFGTATYALKEPVMKSDAWAVVRVQ
SVWQLGNRQRPYP

>gi|1784305183|gb|QGW99370.1| VP1, partial [Chicken anemia virus]
MARRARRPRGRFYAFRRGRWHHLKRLRRRYKFRHRRRQRYRRRAFRKAFHNPRPGTYSVRLPNPQSTMTI
RFQGIIFLTEGLILPKNSTAGGYADHLYGARVAKISVNLKEFLLASMNLTYVSKIGGPIAGELIADGSQS
QAAQNWPNCWLPLDNNVPSATPSAWWRWALMMMQPTDSCRFFNHPKQMTLQDMGRMFGGWHLFRHIETRF
QLLATKNEGSFSPVASLLSQGEYLTRRDDVKYSSDHQNRWRKGEQPMTGGIAYATGKMRPDEQQYPAMPP
DPPIITTTTPQGTQVRCMNSTQAWWSWDTYMSFATLTALGAQWSFPPGQRSVSRRSFNHHKARGAGDPKG
QRWHTLVPLGTETITDSYMSAPASELDTNFFTLYVAQGTNKSQQYKFGTATYALKEPVMKSDAWAVVRVQ
SVWQLGNRQRPYP

>gi|1941828952|gb|QPP12012.1| VP1 [Chicken anemia virus]
MARRARRPRGRFYAFRRGRWHHLKRLRRRYKFRHRRRQRYRRRAFRKAFHNPRPGTYSVRLPNPQSTMTI
RFQGVIFLTEGLILPKNSTAGGYADHMYGARVAKISVNLKEFLLASMNLTYVGKLGGPIAGELIADGSKS
QAAENWPNCWLPLDNNVPSATPSAWWRWALMMMQPTDSCRFFNHPKQMTLQDMGRMFGGWHLFRHIETRF
QLLATKNEGSFSPVASLLSQGEYLTRRDDVKYSSDHQNRWRKGEQPMTGGIAYATGKMRPDEQQYPAMPP
DPPIITSTTAQGTQVRCMNSTQAWWSWDTYMSFATLTALGVQWSFPPGQRSVSRRSFNHHKARGAGDPKG
QRWHTLVPLGTETITDSYMGAPASEIDTNFFTLYVAQGTNKSQQYKFGTATYALKEPVMKSDSWAVVRVQ
SVWQLGNRQRPYPWDVNWANSTMYWGSQP

>gi|1822029123|gb|QIM61707.1| VP1, partial [Chicken anemia virus]
QFRKHWFQECAGLEDRSTQASLEEAILRPLRVQGKRAKRKLDYHYSQPTPNRKKVYKTVRWQDELADREA
DFTPSEEDGGTTSSDFDEDINFDIGGDSGIVDELLGRPFTTPAPVR

>gi|1822029121|gb|QIM61706.1| VP1, partial [Chicken anemia virus]
KKVYKTVRWQDELADREADFTPSEEDAGTSSSDFDEDINFDIGGDSGIVDELLG

>gi|1822029119|gb|QIM61705.1| VP1, partial [Chicken anemia virus]
DRSTQASLEEAILRPLRVQGKRAKRKLDYHYSQPTPNRKKVYKTVRWQDELADREADFTPSEEDGGTSSS
DFDEDINFDIGGDSGIVDELLGRPFTTPAPVRI

>gi|1822029117|gb|QIM61704.1| VP1, partial [Chicken anemia virus]
EDRSTQASLEEAILRPLRVQGKRAKRKLDYHYSQPTPNRKKVYKTVRWQDELADREADFTPSEEDGGTSS
SDFDEDINFDIGGDSGIVDELLGRPFTTPAPVR

>gi|1822029115|gb|QIM61703.1| VP1, partial [Chicken anemia virus]
CAGLEDRSTQASLEEAILRPLRVQGKRAKRKLDYHYSQPTPNRKKVYKTVRWQDELADREADFTPSEEDG
GTSSSDFDEDINFDIGGDSGIVDE

>gi|83763737|emb|CAI65388.1| VP1 protein [Chicken anemia virus (Nobilis P4 vaccine)]
MARRARRPRGRFYAFRRGRWHHLKRLRRRYKFRHRRRQRYRRRAFRKAFHNPRPGTYSVRLPNPQSTMTI
RFQGVIFLTEGLILPKNSTAGDYADHMYGARVAKISVNLKEFLLASMNLTYVSKIGGPIAGELIADGSKS
QAAENWPNCWLPLDNNMPSATPSAWWRWALMMMQPTDSCRFFNHPKQMTLQDMGRMFGGWHLFRHIETRF
QLLATKNEGSFSPVASLLSQGEYLTRRDDVKYSSDHQNRWRKGGQPMTGGIAYATGKMRPDEQQYPAMPP
DPPIITTTTAQGTQVRCMNSTQAWWSWDTYMSFATLTALGAQWSFPPGQRSVSRRSFNHHKARGAGDPKG
QRWHTLVPLGTETITDSYMSAPASELDTNFFTLYVAQGTNKSQQYKFGTATYALKEPVMKSDAWAVVRVQ
SVWQLGNRQRPYPWDVNWANSTMYWGTQP

>gi|1729913540|gb|QEH60511.1| VP1 protein [Chicken anemia virus]
MARRARRPRGRFYAFRRGRWHHLKRLRRRYKFRHRRRQRYRRRAFRKAFHNPRPGTYSVRLPNPQSTMTI
RFQGVIFLTEGLILPKNSTAGGYADHMYGARVAKISVNLKEFLLASMNLTYVSKIGGPIAGELIADGSKS
QAAENWPNMWLPLDNNVPSATPSAWWRWALMMMQPTDSCRFFNHPKQMTLQDMGRMFGGWHLFRHIETRF
QLLATKNEGSFSPVASLLSQGEYLTRRDDVKYSSDHQNRWRKGEQPMTGGIAYATGKMRPDEQQYPAMPP
DPPIITSTTAQGTQVRCMNSTQAWWSWDTYMSFATLTALGAQWSFPPGQRSVSRRSFNHHKARGAGDPKG
QRWHTLVPLGTETITDSYMGAPASELDTNFFTLYVAQGTNKSQQYKFGTATYALKEPVMKSDSWAVVRVQ
SVWQLGNRQRPYPWDVNWANSTMYWGSQP

>gi|63376281|gb|AAY40788.1| VP1 protein [Chicken anemia virus]
MARRARRPRGRFYAFRRGRWHHLKRLRRRYKFRHRRRQRYRRRAFRKAFHNPRPGTYSVRLPNPQSTMTI
RFQGIIFLTEGLILPKNSTAGGYADHLYGARVAKISVNLKEFLLASMNLTYVSKIGGPIAGELIADGSQS
QAAQNWPNCWLPLDNNVPSATPSAWWRWALMMMQPTDSCRFFNHPKQMTLQDMGRMFGGWHLFRHIETRF
QLLATKNEGSFSPVASLLSQGEYLTRRDDVKYSSDHQNRWRKGEQPMTGGIAYATGKMRPDEQQYPAMPP
DPPIITATTAQGTQVRCMNSTQAWWSWDTYMSFATLTALGAQWSFPPGQRSVSRRSFNHHKARGAGDPKG
QRWHTLVPLGTETITDSYMTAPASELDTNFFTLYVAQGTNKSQQYKFGTATYALKEPVMKSDAWAVVRVQ
SVWQLGNRQRPYPWDVNWANSTMYWGSQP

>gi|63376263|gb|AAY40787.1| VP1 protein [Chicken anemia virus]
MARRARRPRGRFYAFRRGRWHHLKRLRRRYKFRHRRRQRYRRRAFRKAFHNPRPGTYSVRLPNPQSTMTI
RFQGIIFLTEGLILPKNSTAGGYADHLYGARVAKISVNLKEFLLASMNLTYVSKIGGPIAGELIADGSQS
QAAQNWPNCWLPLDNNVPSATPSAWWRWALMMMQPTDSCRFFNHPKQMTLQDMGRMFGGWHLFRHIETRF
QLLATKNEGSFSPVASLLSQGEYLTRRDDVKYSSDHQNRWRKGEQPMTGGIAYATGKMRPDEQQYPAMPP
DPPIITATTAQGTQVRCMNSTQAWWSWDTYMSFATLTALGAQWSFPPGQRSVSRRSFNHHKARGAGDPKG
QRWHTLVPLGTETITDSYMTAPASELDTNFFTLYVAQGTNKSQQYKFGTATYALKEPVMKSDAWAVVRVQ
SVWQLGNRQRPYPWDVNWANSTMYWGSQP

>gi|63376257|gb|AAY40786.1| VP1 protein [Chicken anemia virus]
MARRARRPRGRFYAFRRGRWHHLKRLRRRYKFRHRRRQRYRRRAFRKAFHNPRPGTYSVRLPNPQSTMTI
RFQGIIFLTEGLILPKNSTAGGYADHLYGARVAKISVNLKEFLLASMNLTYVSKIGGPIAGELIADGSQS
QAAQNWPNCWLPLDNNVPSATPSAWWRWALMMMQPTDSCRFFNHPKQMTLQDMGRMFGGWHLFRHIETRF
QLLATKNEGSFSPVASLLSQGEYLTRRDDVKYSSDHQNRWRKGEQPMTGGIAYATGKMRPDEQQYPAMPP
DPPIITATTAQGTQVRCMNSTQAWWSWDTYMSFATLTALGAQWSFPPGQRSVSRRSFNHHKARGAGDPKG
QRWHTLVPLGTETITDSYMTAPASELDTNFFTLYVAQGTNKSQQYKFGTATYALKEPVMKSDAWAVVRVQ
SVWQLGNRQRPYPWDVNWANSTMYWGSQP

>gi|1486560702|gb|AYF53057.1| VP1 protein, partial [Chicken anemia virus]
MARRARRPRGRFYAFRRGRWHQLKRLRRRYKFRHRRRQRYRRRAFRKAFHNPRP

>gi|1486558471|gb|AYF53053.1| VP1 protein, partial [Chicken anemia virus]
MARRARRPRGRFYAFRRGRWHQLKRLRRRYKFRHRRRQRYRRRAFRKAFHNPRPGTYS

>gi|507188312|gb|AGM39661.1| VP1 protein, partial [Chicken anemia virus]
MARRARRPRGRFYAFRRGRWHHLKRLRRRYKFRHRRRQRYRRRAFRKAFHNPRPGTYSVRLPNPQSTMTI
RFQGIIFLTEGLILPKNSTAGGYADHLYGARVAKISVNLKEFLLASMNLTYVSKIGGPIAGELIADGSQS
QAAQNWPNCWLPLDNNVPSATPSAWWRWALMMMQPTDSCRFFNHPKQMTLQDMGRMFGGWHLFRHIETRF
QLLATKNEGSFSPVASLLSQGEYLTRRDDVKYSSDHQNRWRKGEQPMTGGIAYATGKMRPDEQQYPAMPP
DPPIITTTTAQGTQVRCMNSTQAWWSWDTYMSFATLTALGAQWSFPPGQRSVSRRSFNHHKARGAGDPKG
QRWHTLVPLGTETITDSYMSAPASELDTNFFTLYVAQGTNKSQQYKFGTATYALKEPVMKSDAWAVVRVQ
SVWQLGNRQRP

>gi|507188304|gb|AGM39660.1| VP1 protein, partial [Chicken anemia virus]
MARRARRPRGRFYAFRRGRWHHLKRLRRRYKFRHRRRQRYRRRAFRKAFHNPRPGTYSVRLPNPQSTMTI
RFQGIIFLTEGLILPKNSTAGGYADHLYGARVAKISVNLKEFLLASMNLTYVSKIGGPIAGELIADGSQS
QAAQNWPNCWLPLDNNVPSATPSAWWRWALMMMQPTDSCRFFNHPKQMTLQDMGRMFGGWHLFRHIETRF
QLLATKNEGSFSPVASLLSQGEYLTRRDDVKYSSDHQNRWRKGEQPMTGGIAYATGKMRPDEQQYPAMPP
DPPIITTTTAQGTQVRCMNSTQAWWSWDTYMSFATLTALGAQWSFPPGQRSVSRRSFNHHKARGAGDPKG
QRWHTLVPLGTETITDSYMSAPASELDTNFFTLYVAQGTNKSQQYKFGTATYALKEPVMKSDAWAVVRVQ
SVWQLGNRQRP

>gi|507188297|gb|AGM39659.1| VP1 protein, partial [Chicken anemia virus]
MARRARRPRGRFYAFRRGRWHHLKRLRRRYKFRHRRRQRYRRRAFRKAFHNPRPGTYSVRLPNPQSTMTI
RFQGIIFLTEGLILPKNSTAGGYADHLYGARVAKISVNLKEFLLASMNLTYVSKIGGPIAGELIADGSQS
QAAQNWPNCWLPLDNNVPSATPSAWWRWALMMMQPTDSCRFFNHPKQMTLQDMGRMFGGWHLFRHIETRF
QLLATKNEGSFSPVASLLSQGEYLTRRDDVKYSSDHQNRWRKGEQPMTGGIAYATGKMRPDEQQYPAMPP
DPPIITTTTAQGTQVRCMNSTQAWWSWDTYMSFATLTALGAQWSFPPGQRSVSRRSFNHHKARGAGDPKG
QRWHTLVPLGTETITDSYMSAPASELDTNFFTLYVAQGTNKSQQYKFGTATYALKEPVMKSDAWAVVRVQ
SVWQLGNRQRP

>gi|471184485|gb|AGI05707.1| VP1 protein, partial [Chicken anemia virus]
MARRARRPRGRFYAFRRGRWHNLKRLRRRYKFRHRRRQRYRRRAFRKAFHNPRPGTYSVRLPNPQSTMTI
RFQGIIFLTEGLILPKNSTAGGYADHLYGARVAKISVNLKEFLLASMNLTYVSKIGGPIAGELIADGSQS
QAAQNWPNCWLPLDNNVPSATPSAWWRWALMMMQPTDSCRFFNHPKQMTLQDMGRMFGGWHLFRHIETRF
QLLATKNEG

>gi|471184483|gb|AGI05706.1| VP1 protein, partial [Chicken anemia virus]
MARRARRPRGRFYAFRRGRWHHLKRLRRRYKFRHRRRQRYRRRAFRKAFHNPRPGTYSVRLPNPQSTMTI
RFQGIIFLTEGLILPKNSTAGGYADHLYGARVAKISVNLKEFLLASMNLTYVSKIGGPIAGELIADGSQS
QAAQNWPNCWLPLDNNVPSATPSAWWRWALMMMQPTDSCRFFNHPKQMTLQDMGRMFGGWHLFRHIETRF
QLLATKNEG

>gi|471184481|gb|AGI05705.1| VP1 protein, partial [Chicken anemia virus]
MARRARRPRGRFYAFRRGRWHHLKRLRRRYKFRHRRRQRYRRRAFRKAFHNPRPGTYSVRLPNPQSTMTI
RFQGIIFLTEGLILPKNSTAGGYADHLYGARVAKISVNLKEFLLASMNLTYVSKIGGPIAGELIADGSQS
QAAQNWPNCWLPLDNNVPSATPSAWWRWALMMMQPTDSCRFFNHPKQMTLQDMGRMFGGWHLFRHIETRF
QLLATKNEG

>gi|471184479|gb|AGI05704.1| VP1 protein, partial [Chicken anemia virus]
MARRARRPRGRFYAFRRGRWHHLKRLRRRYKFRHRRRQRYRRRAFRKAFHNPRPGTYSVRLPNPQSTMTI
RFQGIIFLTEGLILPKNSTAGGYADHLYGARVAKISVNLKEFLLASMNLTYVSKIGGPIAGELIADGSQS
QAAQNWPNCWLPLDNNVPSATPSAWWRWALMMMQPTDSCRFFNHPKQMTLQDMGRMFGGWHLFRHIETRF
QLLATKNEG

>gi|8346740|emb|CAB93938.1| VP1 protein [Chicken anemia virus]
MARRARRPRGRFYAFRRGRWHHLKRLRRRYKFRHRRRQRYRRRAFRKAFHNPRPGTYSVRLPNPQSTMTI
RFQGIIFLTEGLILPKNSAAGGYADHMYGARVAKISVNLKEFLLASMNLTYVSKLGGPIAGELIADGSKS
LAAENWPNCWLPLDNNVPSATPSAWWRWALMMMQPTDSCRFFNHPKQMTLQDMGRMFGGWHLFRHIETRF
QLLATKNEGSFSPVASLLSQGEYLTRRDDVKYSSDHQNRWLKGGQPMTGGIAYATGKMRPDEQQYPAMPP
DPPIITATTAQGTQVRCMNSTQAWWSWDTYMSFATLTALGAQWSFPPGQRSVSRRSFNHHKARGAGDPKG
QRWHTLVPLGTETITDSYMSAPASELDTNFFTLYVAQGTNKSQQYKFGTATYALKEPVMKSDAWAVVRVQ
SVWQLGNRQRPYPWDVNWANSTMYWGTQP

>gi|1729913536|gb|QEH60508.1| VP1 protein [Chicken anemia virus]
MARRARRPRGRFYAFRRGRWHQLKRLRRRYKFRHRRRQRYRRRAFRKAFHNPRPGTYSVRLPNPQSTMTI
RFQGIIFLTEGLILPKNSTAGGYADHLYGARVAKISVNLKEFLLASMNLTYVSKIGGPIAGELIADGSQS
QAAQNWPNCWLPLDNNVPSATPSAWWRWALMMMQPTDSCRFFNHPKQMTLQDMGRMFGGWHLFRHIETRF
QLLATKNEGSFSPVASLLSQGEYLTRRDDVKYSSDHQNRWRKGEQPMTGGIAYATGKMRPDEQQYPAMPP
DPPIITSTTAQGTQVRCMNSTQAWWSWDTYMSFATLTALGAQWSFPPGQRSVSRRSFNHHKARGAGDPKG
QRWHTLVPLGTETITDSYMGAPASEIDTNFFTLYVAQGTNKSQQYKFGTATYALKEPVMKSDAWAVVRVQ
SVWQLGNRQRPYPWDVNWANSTMYWGSQP

>gi|1729913532|gb|QEH60505.1| VP1 protein [Chicken anemia virus]
MARRARRPRGRFYAFRRGRWHHLKRLRRRYKFRHRRRQRYRRRAFRKAFHNPRPGTYSVRLPNPQSTMTI
RFQGVIFLTEGLILPKNSTAGGYADHMYGARVAKISVNLKEFLLASMNLTYVSKLGGPIAGELIADGSKS
QAAENWPNCWLPLDNNVPSATPSAWWRWALMMMQPTDSCRFFNHPKQMTLQDMGRMFGGWHLFRHIETRF
QLLATKNEGSFSPVASLLSQGEYLTRRDDVKYSSDHQNRWRKGEQPMTGGIAYATGKMRPDEQQYPAMPP
DPPIITSTTAQGTQVRCMNSTQAWWSWDTYMSFATLTALGAQWSFPPGQRSVSRRSFNHHKARGAGDPKG
QRWHTLVPLGTETITDSYMGAPASEIDTNFFTLYVAQGTNKSQQYKFGTATYALKEPVMKSDSWAVVRVQ
SVWQLGNRQRPYPWDVNWANSTMYWGSQP

>gi|1729913528|gb|QEH60502.1| VP1 protein [Chicken anemia virus]
MARRARRPRGRFYAFRRGRWHHLKRLRRRYKFRHRRRQRYRRRAFRKAFHNPRPGTYSVRLPNPQSTMTI
RFQGVIFLTEGLILPKNSTAGGYADHMYGARVAKISVNLKEFLLASMNLTYVSKLGGPIAGELIADGSKS
QAAENWPNCWLPLDNNVPSATPSAWWRWALMMMQPTDSCRFFNHPKQMTLQDMGRMFGGWHLFRHIETRF
QLLATKNEGSFSPVASLLSQGEYLTRRDDVKYSSDHQNRWRKGEQPMTGGIAYATGKMRPDEQQYPAMPP
DPPIITSTTAQGTQVRCMNSTQAWWSWDTYMSFATLTALGAQWSFPPGQRSVSRRSFNHHKARGAGDPKG
QRWHTLVPLGTETITDSYMSAPASELDTNFFTLYVAQGTNKSQQYKFGTATYALKEPVMKSDSWAVVRVQ
SVWQLGNRQRPYPWDVNWANSTMYWGSQP

>gi|1729913524|gb|QEH60499.1| VP1 protein [Chicken anemia virus]
MARRARRPRGRFYAFRRGRWHHLKRLRRRYKFRHRRRQRYRRRAFRKAFHNPRPGTYSVRLPNPQSTMTI
RFQGVIFLTEGLILPKNSTAGGYADHMYGARVAKISVNLKEFLLASMNLTYVSKLGGPIAGELIADGSKS
QAAENWPNCWLPLDNNVPSATPSAWWRWALMMMQPTDSCRFFNHPKQMTLQDMGRMFGGWHLFRHIETRF
QLLATKNEGSFSPVASLLSQGEYLTRRDDVKYSSDHQNRWRKGEQPMTGGIAYATGKMRPDEQQYPAMPP
DPPIITSTTAQGTQVRCMNSTQAWWSWDTYMSFATLTALGAQWSFPPGQRSVSRRSFNHHKARGAGDPKG
QRWHTLVPLGTETITDSYMGAPASEIDTNFFTLYVAQGTNKSQQYKFGTATYALKEPVMKSDSWAVVRVQ
SVWQLGNRQRPYPWDVNWANSTMYWGSQP

>gi|1729913520|gb|QEH60496.1| VP1 protein [Chicken anemia virus]
MARRARRPRGRFYAFRRGRWHHLKRLRRRYKFRHRRRQRYRRRAFRKAFHNPRPGTYSVRLPNPQSTMTI
RFQGVIFLTEGLILPKNSTAGGYADHMYGARVAKISVNLKEFLLASMNLTYVSKLGGPIAGELIADGSKS
QAAENWPNCWLPLDNNVPSATPSAWWRWALMMMQPTDSCRFFNHPKQMTLQDMGRMFGGWHLFRHIETRF
QLLATKNEGSFSPVASLLSQGEYLTRRDDVKYSSDHQNRWRKGEQPMTGGIAYATGKMRPDEQQYPAMPP
DPPIITSTTAQGTQVRCMNSTQAWWSWDTYMSFATLTALGAQWSFPPGQRSVSRRSFNHHKARGAGDPKG
QRWHTLVPLGTETITDSYMGAPASEIDTNFFTLYVAQGTNKSQQYKFGTATYALKEPVMKSDSWAVVRVQ
SVWQLGNRQRPYPWDVNWANSTMYWGSQP

>gi|1729913516|gb|QEH60493.1| VP1 protein [Chicken anemia virus]
MARRARRPRGRFYAFRRGRWHHLKRLRRRYKFRHRRRQRYRRRAFRKAFHNPRPGTYSVRLPNPQSTMTI
RFQGVIFLTEGLILPKNSTAGGYADHMYGARVAKISVNLKEFLLASMNLTYVSKLGGPIAGELIADGSKS
QAAENWPNCWLPLDNNVPSATPSAWWRWALMMMQPTDSCRFFNHPKQMTLQDMGRMFGGWHLFRHIETRF
QLLATKNEGSFSPVASLLSQGEYLTRRDDVKYSSDHQNRWRKGEQPMTGGIAYATGKMRPDEQQYPAMPP
DPPIITSTTAQGTQVRCMNSTQAWWSWDTYMSFATLTALGAQWSFPPGQRSVSRRSFNHHKARGAGDPKG
QRWHTLVPIGTETITDSYMGAPASEIDTNFFTLYVAQGTNKSQQYKFGTATYALKEPVMKSDSWAVVRVQ
SVWQLGNRQRPYPWDVNWANSTMYWGSQP

>gi|1729913512|gb|QEH60490.1| VP1 protein [Chicken anemia virus]
MARRARRPRGRFYAFRRGRWHQLKRLRRRYKFRHRRRQRYRRRAFRKAFHNPRPGTYSVRLPNPQSTMTI
RFQGIIFLTEGLILPKNSTAGGYADHLYGARVAKISVNLKEFLLASMNLTYVSKIGGPIAGELIADGSQS
QAAQNWPNCWLPLDNNVPSATPSAWWRWALMMMQPTDSCRFFNHPKQMTLQDMGRMFGGWHLFRHIETRF
QLLATKNEGSFSPVASLLSQGEYLTRRDDVKYSSDHQNRWRKGEQPMTGGIAYATGKMRPDEQQYPAMPP
DPPIITATTAQGTQVRCMNSTQAWWSWDTYMSFATLTALGAQWSFPPGQRSVSRRSFNHHKARGAGDPKG
QRWHTLVPLGTETITDSYMSAPASELDTNFFTLYVAQGTNKSQQYKFGTATYALKEPVMKSDAWAVVRVQ
SVWQLGNRQRPYPWDVNWANSTMYWGSQP

>gi|1729913508|gb|QEH60487.1| VP1 protein [Chicken anemia virus]
MARRARRPRGRFYAFRRGRWHNLKRLRRRYKFRHRRRQRYRRRAFRKAFHNPRPGTYSVRLPNPQSTMTI
RFQGIIFLTEGLILPKNSTAGGYADHLYGARVAKISVNLKEFLLASMNLTYVSKIGGPIAGELIADGSQS
QAAQNWPNCWLPLDNNVPSATPSAWWRWALMMMQPTDSCRFFNHPKQMTLQDMGRMFGGWHLFRHIETRF
QLLATKNEGSFSPVASLLSQGEYLTRRDDVKYSSDHQNRWRKGEQPMTGGIAYATGKMRPDEQQYPAMPP
DPPIITATTAQGTQVRCMNSTQAWWSWDTYMSFATLTALGAQWSFPPGQRSVSRRSFNHHKARGAGDPKG
QRWHTLVPLGTETITDSYMSAPASELDTNFFTLYVAQGTNKSQQYKFGTATYALKEPVMKSDAWAVVRVQ
SVWQLGNRQRPYPWDVNWANSTMYWGSQP

>gi|1004125713|gb|AMP18912.1| VP1 protein [Chicken anemia virus]
MARRARRPRGRFYAFRRGRWHQLKRLRRRYKFRHRRRQRYRRRAFRKAFHNPRPGTYSVRLPNPQSTMTI
RFQGIIFLTEGLILPKNSTAGGYADHLYGARVAKISVNLKEFLLASMNLTYVSKIGGPIAGELIADGSQS
QAAQNWPNCWLPLDNNVPSATPSAWWRWALMMMQPTDSCRFFNHPKQMTLQDMGRMFGGWHLFRHIETRF
QLLATKNEGSFSPVASLLSQGEYLTRRDDVKYSSDHQNRWRKGEQPTTGGIAYATGKMRPDEQQYPAMPP
DPPIITTTTPQGTQVRCMNSTQAWWSWDTYMSFATLTALGAQWSFPPGQRSVSRRSFNHHKARGAGDPKG
QRWHTLVPLGTETITDSYMTAPASKLDTNFFTLYVAQGTNKSQQYKFGTATYALKEPVMKSDAWAVVRVQ
SVWQLGNRQRPYPWDVNWANSTMYWGSQP

>gi|22073880|gb|AAK82948.1| VP1 [Chicken anemia virus]
MARRARRPRGRFYAFRRGRWHHLKRLRRRYKFRHRRRQRYRRRAFRKAFHNPRPGTYSVRLPNPQSTMTI
RFQGVIFLTEGLILPKNSTAGGYADHMYGARVAKISVNLKEFLLASMNLTYVSKIGGPIAGELIADGSKS
EAAENWPNCWLPLDNNMPSATPSAWWRWALMMMQPTDSCRFFNHPKQMTLQDMGRMFGGWHLFRHIETRF
QLLATKNEGSFSPVASLLSQGEYLTRRDDVKYSSDHQNRWRKGEQPMTGGIAYATGRMRPDEQQYPAMPP
DPPIITSTTAQGTQVRCMNSTQAWWSWDTYMSFATLTALGAQWSFPPGQRSVSRRSFNHHKARGAGDPKG
QRWHTLVPLGTETITDSYMGAPASELDTNFFTLYVAQGTNKSQQYKFGTATYALKEPVMKSDAWAVVRVQ
SVWQLGNRQRPYQWDVNWANSTMYWGTQP

>gi|21666306|gb|AAM73652.1|AF390102_3 VP1 [Chicken anemia virus]
MARRARRPRGRFYAFRRGRWHHLKRLRRRYKFRHRRRQRYRRRAFRKAFHNPRPGTYSVRLPNPQSTMTI
RFQGVIFLTEGLLLPKNSTAGGYADHMYGARVAKISVNLKEFLLASMNLTYVSKIGGPIAGELIADGSKS
EAAENWPNCWLPLDNNMPSATPSAWWRWALMMMQPTDSCRFFNHPKQMTLQDMGRMFGGWHLFRHIETRF
QLLATKNEGSFSPVASLLSQGEYLTRRDDVKYSSDHQNRWRKGEQPMTGGIAYATGKMRPDEQQYPAMPP
DPPIITSTTAQGTQVRYMNSTQAWWSWDTYMSFATLTALGAQWSFPPGQRSVSRRSFNHHKARGAGDPKG
QRWHTLVPLGTETITDSYMGAPASELDTNFFTLYVAQGTNKSQQYKFGTATYALKEPVMKSDAWAVVRVQ
SVWQLGNRQRPYPWDVNWANSTMYWGTQP

>gi|19851828|gb|AAL99897.1|AF390038_3 VP1 [Chicken anemia virus]
MARRARRPRGRFYAFRRGRWHHLKRLRRRYKFRHRRRQRYRRRAFRKAFHNPRPGTYSVRLPNPQSTMTI
RFQGVIFLTEGLILPKNSTAGGYADHMYGARVAKISVNLKEFLLASMNLTYVSKIGGPIAGELIADGSKS
QAAENWPNCWPPLDNNVPSATPSAWWRWALMMMQPTDSCRFFNHPKQMTLQDMGRMFGGWHLFRHIETRF
QLLATKNEGSFSPVASLLSQGEYLTRRDDVKYSSNHQNRWQKGEQPMTGGIAYATGKMRPDEQQYPAMPP
DPPIITDTTAQGTQVRCMNSTQAWWSWDTYMSFATLTALGAQWSFPPGQRSVSRRSFNHHKARGAGDPKG
QRWHTLVPLGTETITDSYMSAPASELDTNFFTLYVAQGTNKSQQYKFGTATYALKEPVMKSDAWAVVRVQ
SVWQLGNRQRPYPWDVNWANSTMYWGTQP

>gi|1808996434|gb|QIA62029.1| VP1 [Chicken anemia virus]
MARRARRPRGRFYAFRRGRWHQLKRLRRRYKFRHRRRQRYRRRAFRKAFHNPRPGTYSVRLPNPQSTMTI
RFQGIIFLTEGLILPKNSTAGGYADHLYGARVAKISVNLKEFLLASMNLTYVSKIGGPIAGELIADGSQS
QAAQNWPNCWLPLDNNVPSATPSAWWRWALMMMQPTDSCRFFNHPKQMTLQDMGRMFGGWHLFRHIETRF
QLLATKNEGSFSPVASLLSQGEYLTRRDDVKYSSDHQNRWRKGEQPMTGGIAYATGKMRPDEQQYPAMPP
DPPIITATTAQGTQVRCMNSTQAWWSWDTYMSFATLTALGAQWSFPPGQRSVSRRSFNHHKARGAGDPKG
QRWHTLVPLGTETITDSYMSAPASELDTNFFTLYVAQGTNKSQQYKFGTATYALKEPVMKSDAWAVVRVQ
SVWQLGNRQRPYPWDVNWANSTMYWGSQP

>gi|1494611320|gb|AYN07295.1| VP1, partial [Chicken anemia virus]
ARRPRGRFYAFRRGRWHHLKRLRRRYKFLHRRRQRYRRRAFRRAFHNPRPGTYSVRLPNPQSTMTIRFQG
IIFLAEGFILPKNSTAGGYADHLYGARVAKISVNLKEFLLASMNLTYVSKIGGPIAGELIADGSQSQAAQ
NWPNCCLPLNNNVPSATPSAWWRWALMMMQPTDSCRFFNHPKQMTLQDMGRMFGGWHLFRHIETRFQLLA
T

>gi|1494611318|gb|AYN07294.1| VP1, partial [Chicken anemia virus]
ARRPRGRFYAFRRGRWHHLKRLRRRYKFLHRRRQRYRRRAFRRAFHNPRPGTYSVRLPNPQSTMTIRFQG
IIFLAEGFILPKNSTAGGYADHLYGARVAKISVNLKEFLLASMNLTYVSKIGGPIAGELIADGSQSQAAQ
NWPNCCLPLNNNVPSATPSAWWRWALMMMQPTDSCRFFNHPKQMTLQDMGRMFGGWHLFRHIETRFQLLA
T

>gi|1494611313|gb|AYN07293.1| VP1, partial [Chicken anemia virus]
ARRPRGRFYAFRRGRWHHLKRLRRRYKFRHRRRQRYRRRAFRKAFHNPRPGTYSVRLPNPQSTMTIRFQG
IIFLTEGFILPKNSTAGGYADHLYGARVAKISVNLKEFLLASMNLTYVSKIGGPIAGELIADGSQSQAAQ
NWPNCCLPLDNNVPSATPSAWWRWALMMMQPTDSCRFFNHPKQMTLQDMGRMFGGWHLFRHIETRFQLLA
T

>gi|1494611311|gb|AYN07292.1| VP1, partial [Chicken anemia virus]
ARRPRGRFYAFRRGRWHHLKRLRRRYKFLHRRRQRYRRRAFRKAFHNPRPGTYSVRLPNPQSTMTIRFQG
IIFLTEGLILPKNSTAGGYADHLSGARVAKVSVNLKEFLLASMNLTYVSKIGGPIAGELIADGSQSQTAQ
NWPNCCLPLDNNVPSATPSAWWRWALMMMQPTDSCRFFNHPKQMTLQDMGRMFGGWHLFRHIETRFQLLA
T

>gi|1494611308|gb|AYN07291.1| VP1, partial [Chicken anemia virus]
ARRPRGRFYAFRRGRWHHLKRLRRRYKFRHRRRQRYRRRAFRKAFHNPRPGTYSVRLPNPQSTMTIRFQG
IIFLTERFILPKNSTAGGYADHLYGARVAKISVNLKEFLLASMNLTYVSKIGGPIAGELIADGSQSQAAQ
NWPNCCLPLNNNVPSATPSAWWRWALMMMQPTDSCRFFNHPKQMTLQDMGRMFGGWHLFRHIETRFQLLA
T

>gi|1325381009|gb|AUN87666.1| VP1 [Chicken anemia virus]
MARRARRPRGRFYAFRRGRWHYLKRLRRRYKFRHRRRQRYRRRAFRKAFHNPRPGTYSVRLPNPQSTMTI
RFQGVIFLTEGLILPKNSTAGGYADHLYGARVAKISVNLKEFLLASMNLTYVSKLGGPIAGELIADGSKS
QAAENWPNCWLPLDNNMPSATPSAWWRWALMMMQPTDSCRFFNHPKQMTLQDMGRMFGGWHLFRHIETRF
QLLATKNEGSFSPVASLLSQGEYLTRRDDVKYSSDHQNRWRKGEQPMTGGIAYATGKMRPDEQQYPAMPP
DPPIITTTTPQGTHVRCMNSTQAWWSWDTYMSFATLTALGAQWSFPPGQRSVSRRSFNHHKARGAGDPKG
QRWHTLVPLGTETITDSYMAAPASELDTNFFTLYVAQGTNKSQQYKFGTATYALKEPVMKSDAWAVVRVQ
SVWQLGNRQRPYPWDINWANSTMYWGSQP

>gi|1325381005|gb|AUN87663.1| VP1 [Chicken anemia virus]
MARRARRPRGRFYAFRRGRWHHLKRLRRRYKFRHRRRQRYRRRAFRKAFHNPRPGTYSVRLPNPQSTMTI
RFQGVIFLTEGLILPKNSTAGGYADHMYGARVAKISVNLKEFLLASMNLTYVSKLGGPIAGELIADGSKS
QAAENWPNCWLPLDNNVPSATPSAWWRWALMMMQPTDSCRFFNHPKQMTLQDMGRMFGGWHLFRHIETRF
QLLATKNEGSFSPVASLLSQGEYLTRRDDVKYSSDHQNRWRKGEQPMTGGIAYATGKMRPDEQQYPAMPP
DPPIITSTTAQGTQVRCMNSTQAWWSWDTYMSFATLTALGAQWSFPPGQRSVSRRSFNHHKARGAGDPKG
QRWHTLVPLGTETITDSYMGAPASEIDTNFFTLYVAQGTNKSQQYKFGTATYALKEPVMKSDSWAVVRVQ
SVWQLGNRQRPYPWDVNWANSTMYWGSQP

>gi|1325381001|gb|AUN87660.1| VP1 [Chicken anemia virus]
MARRARRPRGRFYAFRRGRWHHLKRLRRRYKFRHRRRQRYRRRAFRKAFHNPRPGTYSVRLPNPQSTMTI
RFQGVIFLTEGLILPKNSTAGGYADHMYGARVAKISVNLKEFLLASMNLTYVSKLGGPIAGELIADGSKS
QAAENWPNCWLPLDNNVPSATPSAWWRWALMMMQPTDSCRFFNHPKQMTLQDMGRMFGGWHLFRHIETRF
QLLATKNEGSFSPVASLLSQGEYLTRRDDVKYSSDHQNRWRKGEQPMTGGIAYATGKMRPDEQQYPAMPP
DPPIITSTTAQGTQVRCMNSTQAWWSWDTYMSFATLTALGAQWSFPPGQRSVSRRSFNHHKARGAGDPKG
QRWHTLVPLGTETITDSYMGAPASEIDTNFFTLYVAQGTNKSQQYKFGTATYALKEPVMKSDSWAVVRVQ
SVWQLGNRQRPYPWDVNWANSTMYWGSQP

>gi|1325380997|gb|AUN87657.1| VP1 [Chicken anemia virus]
MARRARRPRGRFYAFRRGRWHHLKRLRRRYKFRHRRRQRYRRRAFRKAFHNPRPGTYSVRLPNPQSTMTI
RFQGVIFLTEGLILPKNSTAGGYADHMYGARVAKISVNLKEFLLASMNLTYVSKLGGPIAGELIADGSKS
QAAENWPNCWLPLDNNVPSATPSAWWRWALMMMQPTDSCRFFNHPKQMTLQDMGRMFGGWHLFRHIETRF
QLLATKNEGSFSPVASLLSQGEYLTRRDDVKYSSDHQNRWRKGEQPMTGGIAYATGKMRPDEQQYPAMPP
DPPIITSTTAQGTQVRCMNSTQAWWSWDTYMSFATLTALGAQWSFPPGQRSVSRRSFNHHKARGAGDPKG
QRWHTLVPLGTETITDSYMGAPASEIDTNFFTLYVAQGTNKSQQYKFGTATYALKEPVMKSDSWAVVRVQ
SVWQLGNRQRPYPWDVNWANSTMYWGSQP

>gi|1325380993|gb|AUN87654.1| VP1 [Chicken anemia virus]
MARRARRPRGRFYAFRRGRWHHLKRLRRRYKFRHRRRQRYRRRAFRKAFHNPRPGTYSVRLPNPQSTMTI
RFQGVIFLTEGLILPKNSTAGGYADHMYGARVAKISVNLKEFLLASMNLTYVSKLGGPIAGELIADGSKS
QAAENWPNCWLPLDNNVPSATPSAWWRWALMMMQPTDSCRFFNHPKQMTLQDMGRMFGGWHLFRHIETRF
QLLATKNEGSFSPVASLLSQGEYLTRRDDVKYSSDHQNRWRKGEQPMTGGIAYATGKMRPDEQQYPAMPP
DPPIITSTTAQGTQVRCMNSTQAWWSWDTYMSFATLTALGAQWSFPPGQRSVSRRSFNHHKARGAGDPKG
QRWHTLVPLGTETITDSYMGAPASEIDTNFFTLYVAQGTNKSQQYKFGTATYALKEPVMKSDSWAVVRVQ
SVWQLGNRQRPYPWDVNWANSTMYWGSQP

>gi|1325380989|gb|AUN87651.1| VP1 [Chicken anemia virus]
MARRARRPRGRFYAFRRGRWHHLKRLRRRYKFRHRRRQRYRRRAFRKAFHNPRPGTYSVRLPNPQSTMTI
RFQGVIFLTEGLILPKNSTAGGYADHLYGARVAKISVNLKEFLLASMNLTYVSKLGGPIAGELIADGSKS
QAAENWPNCWLPLDNNMPSATPSAWWRWALMMMQPTDSCRFFNHPKQMTLQDMGRMFGGWHLFRHIETRF
QLLATKNEGSFSPVASLLSQGEYLTRRDDVKYSSDHQNRWRKGEQPMTGGIAYATGKMRPDEQQYPAMPP
DPPIITSTTPQGTHVRCMNSTQAWWSWDTYMSFATLTALGAQWSFPPGQRSVSRRSFNHHKARGAGDPKG
QRWHTLVPLGTETITDSYMAAPASELDTNFFTLYVAQGTNKSQQYKFGTATYALKEPVMKSDAWAVVRVQ
SVWQLGNRQRPYPWDINWANSTMYWGSQP

>gi|1325380985|gb|AUN87648.1| VP1 [Chicken anemia virus]
MARRARRPRGRFYAFRRGRWHHLKRLRRRYKFRHRRRQRYRRRAFRKAFHNPRPGTYSVRLPNPQSTMTI
RFQGVIFLTEGLILPKNSTAGGYADHLYGARVAKISVNLKEFLLASMNLTYVSKLGGPIAGELIADGSKS
QAAENWPNCWLPLDNNMPSATPSAWWRWALMMMQPTDSCRFFNHPKQMTLQDMGRMFGGWHLFRHIETRF
QLLATKNEGSFSPVASLLSQGEYLTRRDDVKYSSDHQNRWRKGEQPMTGGIAYATGKMRPDEQQYPAMPP
DPPIITSTTPQGTHVRCMNSTQAWWSWDTYMSFATLTALGAQWSFPPGQRSVSRRSFNHHKARGAGDPKG
QRWHTLVPLGTETITDSYMAAPASELDTNFFTLYVAQGTNKSQQYKFGTATYALKEPVMKSDAWAVVRVQ
SVWQLGNRQRPYPWDINWANSTMYWGTQP

>gi|1325380981|gb|AUN87645.1| VP1 [Chicken anemia virus]
MARRARRPRGRFYAFRRGRWHHLKRLRRRYKFRHRRRQRYRRRAFRKAFHNPRPGTYSVRLPNPQSTMTI
RFQGVIFLTEGLILPKNSTAGGYADHMYGARVAKISVNLKEFLLASMNLTYVSKLGGPIAGELIADGSKS
QAAENWPNCWLPLDNNVPSATPSAWWRWALMMMQPTDSCRFFNHPKQMTLQDMGRMFGGWHLFRHIETRF
QLLATKNEGSFSPVASLLSQGEYLTRRDDVKYSSDHQNRWRKGEQPMTGGIAYATGKMRPDEQQYPAMPP
DPPIITSTTAQGTQVRCMNSTQAWWSWDTYMSFATLTALGAQWSFPPGQRSVSRRSFNHHKARGAGDPKG
QRWHTLVPLGTETITDSYMGAPASEIDTNFFTLYVAQGTNKSQQYKFGTATYALKEPVMKSDSWAVVRVQ
SVWQLGNRQRPYPWDVNWANSTMYWGSQP

>gi|1325380977|gb|AUN87642.1| VP1 [Chicken anemia virus]
MARRARRPRGRFYAFRRGRWHHLKRLRRRYKFRHRRRQRYRRRAFRKAFHNPRPGTYSVRLPNPQSTMTI
RFQGVIFLTEGLILPKNSTAGGYADHMYGARVAKISVNLKEFLLASMNLTYVSKLGGPIAGELIADGSKS
QAAENWPNCWLPLDNNMPSATPSAWWRWALMMMQPTDSCRFFNHPKQMTLQDMGRMFGGWHLFRHIETRF
QLLATKNEGSFSPVASLLSQGEYLTRRDDVKYSSDHQNRWRKGEQPMTGGIAYATGKMRPDEQQYPAMPP
DPPIITSTTAQGTQVRCMNSTQAWWSWDTYMSFATLTALGAQWSFPPGQRSVSRRSFNHHKARGAGDPKG
QRWHTLVPLGTETITDSYMGAPASEIDTNFFTLYVAQGTNKSQQYKFGTATYALKEPVMKSDSWAVVRVQ
SVWQLGNRQRPYPWDVNWANSTMYWGTQP

>gi|1325380973|gb|AUN87639.1| VP1 [Chicken anemia virus]
MARRARRPRGRFYAFRRGRWHHLKRLRRRYKFRHRRRQRYRRRAFRKAFHNPRPGTYSVRLPNPQSTMTI
RFQGVIFLTEGLILPKNSTAGGYADHMYGARVAKISVNLKEFLLASMNLTYVSKLGGPIAGELIADGSKS
QAAENWPNCWLPLDNNVPSATPSAWWRWALMMMQPTDSCRFFNHPKQMTLQDMGRMFGGWHLFRHIETRF
QLLATKNEGSFSPVASLLSQGEYLTRRDDVKYSSDHQNRWRKGEQPMTGGIAYATGKMRPDEQQYPAMPP
DPPIITSTTAQGTQVRCMNSTQAWWSWDTYMSFATLTALGAQWSFPPGQRSVSRRSFNHHKARGAGDPKG
QRWHTLVPLGTETITDSYMGAPASEIDTNFFTLYVAQGTNKSQQYKFGTATYALKEPVMKSDSWAVVRVQ
SVWQLGNRQRPYPWDVNWANSTMYWGTQP

>gi|1325380969|gb|AUN87636.1| VP1 [Chicken anemia virus]
MARRARRPRGRFYAFRRGRWHHLKRLRRRYKFRHRRRQRYRRRAFRKAFHNPRPGTYSVRLPNPQSTMTI
RFQGVIFLTEGLILPKNSTAGGYADHMYGARVAKISVNLKEFLLASMNLTYVSKLGGPIAGELIADGSKS
QAAENWPNCWLPLDNNVPSATPSAWWRWALMMMQPTDSCRFFNHPKQMTLQDMGRMFGGWHLFRHIETRF
QLLATKNEGSFSPVASLLSQGEYLTRRDDVKYSSDHQNRWRKGEQPMTGGIAYATGKMRPDEQQYPAMPP
DPPIITSTTAQGTQVRCMNSTQAWWSWDTYMSFATLTALGAQWSFPPGQRSVSRRSFNHHKARGAGDPKG
QRWHTLVPLGTETITDSYMGAPASEIDTNFFTLYVAQGTNKSQQYKFGTATYALKEPVMKSDSWAVVRVQ
SVWQLGNRQRPYPWDVNWANSTMYWGSQP

>gi|1325380965|gb|AUN87633.1| VP1 [Chicken anemia virus]
MARRARRPRGRFYAFRRGRWHYLKRLRRRYKFRHRRRQRYRRRAFRKAFHNPRPGTYSVRLPNPQSTMTI
RFQGVIFLTEGLILPKNSTAGGYADHLYGARVAKISVNLKEFLLASMNLTYVSKLGGPIAGELIADGSKS
QAAENWPNCWLPLDNNMPSATPSAWWRWALMMMQPTDSCRFFNHPKQMTLQDMGRMFGGWHLFRHIETRF
QLLATKNEGSFSPVASLLSQGEYLTRRDDVKYSSDHQNRWRKGEQPMTGGIAYATGKMRPDEQQYPAMPP
DPPIITTTTPQGTHVRCMNSTQAWWSWDTYMSFATLTALGAQWSFPPGQRSVSRRSFNHHKARGAGDPKG
QRWHTLVPLGTETITDSYMAAPASELDTNFFTLYVAQGTNKSQQYKFGTATYALKEPVMKSDAWAVVRVQ
SVWQLGNRQRPYPWDINWANSTMYWGSQP

>gi|1325380961|gb|AUN87630.1| VP1 [Chicken anemia virus]
MARRARRPRGRFYAFRRGRWHHLKRLRRRYKFRHRRRQRYRRRAFRKAFHNPRPGTYSVRLPNPQSTMTI
RFQGVIFLTEGLILPKNSTAGGYADHMYGARVAKISVNLKEFLLASMNLTYVSKLGGPIAGELIADGSKS
QAAENWPNCWLPLDNNVPSATPSAWWRWALMMMQPTDSCRFFNHPKQMTLQDMGRMFGGWHLFRHIETRF
QLLATKNEGSFSPVASLLSQGEYLTRRDDVKYSSDHQNRWRKGEQPMTGGIAYATGKMRPDEQQYPAMPP
DPPIITSTTAQGTQVRCMNSTQAWWSWDTYMSFATLTALGAQWSFPPGQRSVSRRSFNHHKARGAGDPKG
QRWHTLVPLGTETITDSYMGAPASEIDTNFFTLYVAQGTNKSQQYKFGTATYALKEPVMKSDSWAVVRVQ
SVWQLGNRQRPYPWDVNWANSTMYWGSQP

>gi|1325380957|gb|AUN87627.1| VP1 [Chicken anemia virus]
MARRARRPRGRFYAFRRGRWHHLKRLRRRYKFRHRRRQRYRRRAFRKAFHNPRPGTYSVRLPNPQSTMTI
RFQGVIFLTEGLILPKNSTAGGYADHMYGARVAKISVNLKEFLLASMNLTYVSKLGGPIAGELIADGSKS
QAAENWPNCWLPLDNNVPSATPSAWWRWALMMMQPTDSCRFFNHPKQMTLQDMGRMFGGWHLFRHIETRF
QLLATKNEGSFSPVASLLSQGEYLTRRDDVKYSSDHQNRWRKGEQPMTGGIAYATGKMRPDEQQYPAMPP
DPPIITSTTAQGTQVRCMNSTQAWWSWDTYMSFATLTALGAQWSFPPGQRSVSRRSFNHHKARGAGDPKG
QRWHTLVPLGTETITDSYMGAPASEIDTNFFTLYVAQGTNKSQQYKFGTATYALKEPVMKSDSWAVVRVQ
SVWQLGNRQRPYPWDVNWANSTMYWGSQP

>gi|1325380952|gb|AUN87623.1| VP1 [Chicken anemia virus]
MARRARRPRGRFYAFRRGRWHHLKRLRRRYKFRHRRRQRYRRRAFRKAFHNPRPGTYSVRLPNPQSTMTI
RFQGVIFLTEGLILPKNSTAGGYADHMYGARVAKISVNLKEFLLASMNLTYVSKLGGPIAGELIADGSKS
QAAENWPNCWLPLDNNVPSATPSAWWRWALMMMQPTDSCRFFNHPKQMTLQDMGRMFGGWHLFRHIETRF
QLLATKNEGSFSPVASLLSQGEYLTRRDDVKYSSDHQNRWRKGEQPMTGGIAYATGKMRPDEQQYPAMPP
DPPIITSTTAQGTQVRCMNSTQAWWSWDTYMSFATLTALGAQWSFPPGQRSVSRRSFNHHKARGAGDPKG
QRWHTLVPLGTETITDSYMGAPASEIDTNFFTLYVAQGTNKSQQYKFGTATYALKEPVMKSDSWAVVRVQ
SVWQLGNRQRPYPWDVNWANSTMYWGSQP

>gi|1325380949|gb|AUN87621.1| VP1 [Chicken anemia virus]
MARRARRPRGRFYAFRRGRWHHLKRLRRRYKFRHRRRQRYRRRAFRKAFHNPRPGTYSVRLPNPQSTMTI
RFQGVIFLTEGLILPKNSTAGGYADHMYGARVAKISVNLKEFLLASMNLTYVSKLGGPIAGELIADGSKS
QAAENWPNCWLPLDNNVPSATPSAWWRWALMMMQPTDSCRFFNHPKQMTLQDMGRMFGGWHLFRHIETRF
QLLATKNEGSFSPVASLLSQGEYLTRRDDVKYSSDHQNRWRKGEQPMTGGIAYATGKMRPDEQQYPAMPP
DPPIITSTTAQGTQVRCMNSTQAWWSWDTYMSFATLTALGAQWSFPPGQRSVSRRSFNHHKARGAGDPKG
QRWHTLVPLGTETITDSYMGAPASEIDTNFFTLYVAQGTNKSQQYKFGTATYALKEPVMKSDSWAVVRVQ
SVWQLGNRQRPYPWDVNWANSTMYWGSQP

>gi|1325380945|gb|AUN87618.1| VP1 [Chicken anemia virus]
MARRARRPRGRFYAFRRGRWHHLKRLRRRYKFRHRRRQRYRRRAFRKAFHNPRPGTYSVRLPNPQSTMTI
RFQGVIFLTEGLILPKNSTAGGYADHMYGARVAKISVNLKEFLLASMNLTYVSKLGGPIAGELIADGSKS
QAAENWPNCWLPLDNNMPSATPSAWWRWALMMMQPTDSCRFFNHPKQMTLQDMGRMFGGWHLFRHIETRF
QLLATKNEGSFSPVASLLSQGEYLTRRDDVKYSSDHQNRWRKGEQPMTGGIAYATGKMRPDEQQYPAMPP
DPPIITSTTAQGTQVRCMNSTQAWWSWDTYMSFATLTALGAQWSFPPGQRSVSRRSFNHHKARGAGDPKG
QRWHTLVPLGTETITDSYMGAPASEIDTNFFTLYVAQGTNKSQQYKFGTATYALKEPVMKSDSWAVVRVQ
SVWQLGNRQRPYPWDVNWANSTMYWGTQP

>gi|1325380941|gb|AUN87615.1| VP1 [Chicken anemia virus]
MARRARRPRGRFYAFRRGRWHHLKRLRRRYKFRHRRRQRYRRRAFRKAFHNPRPGTYSVRLPNPQSTMTI
RFQGVIFLTEGLILPKNSTAGGYADHMYGARVAKISVNLKEFLLASMNLTYVSKLGGPIAGELIADGSKS
QAAENWPNCWLPLDNNVPSATPSAWWRWALMMMQPTDSCRFFNHPKQMTLQDMGRMFGGWHLFRHIETRF
QLLATKNEGSFSPVASLLSQGEYLTRRDDVKYSSDHQNRWRKGEQPMTGGIAYATGKMRPDEQQYPAMPP
DPPIITSTTAQGTQVRCMNSTQAWWSWDTYMSFATLTALGAQWSFPPGQRSVSRRSFNHHKARGAGDPKG
QRWHTLVPLGTETITDSYMGAPASEIDTNFFTLYVAQGTNKSQQYKFGTATYALKEPVMKSDSWAVVRVQ
SVWQLGNRQRPYPWDVNWANSTMYWGSQP

>gi|1325380935|gb|AUN87610.1| VP1 [Chicken anemia virus]
MARRARRPRGRFYAFRRGRWHNLKRLRRRYKFRHRRRQRYRRRAFRKAFHNPRPGTYSVRLPNPQSTMTI
RFQGIIFLTEGLILPKNSTAGGYADHLYGARVAKISVNLKEFLLASMNLTYVSKIGGPIAGELIADGSQS
QAAQNWPNCWLPLDNNVPSATPSAWWRWALMMMQPTDSCRFFNHPKQMTLQDMGRMFGGWHLFRHIETRF
QLLATKNEGSFSPVASLLSQGEYLTRRDDVKYSSDHQNRWRKGEQPMTGGIAYATGKMRPDEQQYPAMPP
DPPIITATTAQGTQVRCMNSTQAWWSWDTYMSFATLTALGAQWSFPPGQRSVSRRSFNHHKARGAGDPKG
QRWHTLVPLGTETITDSYMSAPASELDTNFFTLYVAQGTNKSQQYKFGTATYALKEPVMKSDAWAVVRVQ
SVWQLGNRQRPYPWDVNWANSTMYWGSQP

>gi|1325380931|gb|AUN87607.1| VP1 [Chicken anemia virus]
MARRARRPRGRFYAFRRGRWHHLKRLRRRYKFRHRRRQRYRRRAFRKAFHNPRPGTYSVRLPNPQSTMTI
RFQGVIFLTEGLILPKNSTAGGYADHMYGARVAKISVNLKEFLLASMNLTYVSKLGGPIAGELIADGSKS
QAAENWPNCWLPLDNNVPSATPSAWWRWALMMMQPTDSCRFFNHPKQMTLQDMGRMFGGWHLFRHIETRF
QLLATKNEGSFSPVASLLSQGEYLTRRDDVKYSSDHQNRWRKGEQPMTGGIAYATGKMRPDEQQYPAMPP
DPPIITSTTAQGTQVRCMNSTQAWWSWDTYMSFATLTALGAQWSFPPGQRSVSRRSFNHHKARGAGDPKG
QRWHTLVPLGTETITDSYMGAPASEIDTNFFTLYVAQGTNKSQQYKFGTATYALKEPVMKSDSWAVVRVQ
SVWQLGNRQRPYPWDVNWANSTMYWGSQP

>gi|152207653|gb|ABS30920.1| VP1, partial [Chicken anemia virus]
MARRARRPRGRYYAFRRGRWQPLKRLRRRYKFRHRRRQRYRRRAFRKAFHNPRPGTYSVRLPNPQSTMTI
RFQGIIFLTEGLILPKNSTAGGYADHLYGARVAKISVNLKEFLLASMNLTYVSKIGGPIAGELIADGSQS
QAAQNWPNCWLPLDNNVPSATPSAWWRWALMMMQPTDSCRFFNHPKQMTL

>gi|152207649|gb|ABS30917.1| VP1, partial [Chicken anemia virus]
MARRARRPRGRFYAFRRGRWHHLKRLRRRYKFRHRRRQRYRRRAFRKAFHNPRPGTYSVRLPNPQSTMTI
RFQGIIFLTEGLILPKNSTAGGYADHLYGARVAKISVNLKEFLLASMNLTYVSKIGGPIAGELIADGSQS
QAAQNWPNCWLPPDNNVPSATPSAWWRWALMMMQPTDSCRFFNHPKQMTL

>gi|152207645|gb|ABS30914.1| VP1, partial [Chicken anemia virus]
MARRARRPRGRFYAFRRGRWHHLKRLRRRYKFRHRRRQRYRRRAFRKAFHNPRPGTYSVRLPNPQSTMTI
RFQGVIFLTEGLILPKNSTAGGYADHMYGARVAKISVNLKEFLLASMNLTYVSKIGGPIAGELIANGSKS
EAAENWPNCWLPLDNNVPSATPSAWWRWALMMMQPTDSCRFFNHPKQMTL

>gi|152207641|gb|ABS30911.1| VP1, partial [Chicken anemia virus]
MARRARRPRGRFYAFRRGRWHNLKRLRRRYKFRHRRRQRYRRRAFRKAFHNPRPGTYSVRLPNPQSTMTI
RFQGVIFLTEGLILPKNSTAGGYADHMYGARVAKISVNLKEFLLASMNLTYVSKIGGPIAGELIADGSKS
QAAENWPNCWLPLDNNVPSATPSAWWRWALMMMQPTDSCRFFNHPKQMTL

>gi|152207637|gb|ABS30908.1| VP1, partial [Chicken anemia virus]
MARRARRPRGRFYAFRRGRWHHLKRLRRRYKFRHRRRQRYRRRAFRKAFHNPRPGTYSVRLPNPQSTMTI
RFQGIIFLTEGLILPKNSTAGGYADHLYGARVAKISVNLKEFLLASMNLTYVSKIGGPIAGELIADGSQS
QAAQNWPNCWLPLDNNVPSATPSAWWRWALMMMQPTDSCRFFNHPKQMTL

>gi|152207633|gb|ABS30905.1| VP1, partial [Chicken anemia virus]
MARRARRPRGRFYAFRRGRWHHLKRLRRRYKFRHRRRQRYRRRAFRKAFHNPRPGTYSVRLPNPQSTMTI
RFQGIIFLTEGLILPKNSTAGGYADHLYGARVAKISVNLKEFLLASMNLTYVSKIGGPIAGELIADGSQS
QAAQNWPNCWLPLDNNVPSATPSAWWRWALMMMQPTDSCRFFNHPKQMTL

>gi|152207629|gb|ABS30902.1| VP1, partial [Chicken anemia virus]
MARRARRPRGRFYAFRRGRWHHLKRLRRRYKFRHRRRQRYRRRAFRKAFHNPRPGTYSVRLPNPQSTMTI
RFQGIIFLTEGLILPKNSTAGGYADHLYGARVAKISVNLKEFLLASMNLTYVSKIGGPIAGELIADGSQS
QAAQNWPNCWLPLDNNVPSATPSAWWRWALMMMQPTDSCRFFNHPKQMTL

>gi|148763236|gb|ABR10397.1| VP1, partial [Chicken anemia virus]
MARRARRPRGRFYAFRRGRWHHLKRLRRRYKFRHRRRQRYRRRAFRKAFHNPRPGTYSVRLPNPQSTMTI
RFQGIIFLTEGLILPKNSTAGGYADHLYGARVAKISVNLKEFLLASMNLTYVSKIGGPIAGELIADGSQS
QAAQNWPNCWLPLDNNVPSATPSAWWRWALMMMQPTDSCRSFNHPKQMTL

>gi|32527862|gb|AAK70847.2|AF311900_1 VP1 [Chicken anemia virus]
MARRARRPRGRFYAFRRGRWHQLKRLRRRYKFRHRRRQRYRRRAFRKAFHNPRPGTYSVRLPNPQSTMTI
RFQGIIFLTEGLILPKNSTAGGYADHLYGARVAKISVNLKEFLLASMNLTYVSKIGGPIAGELIADGSQS
QAAQNWPNCWLPLDNNVPSATPSAWWRWALMMMQPTDSCRFFNHPKQMTLQDMGRMFGGWHLFRHIETRF
QLLATKNEGSFSPVASLLSQGEYLTRRDDVKYSSDHQNRWRKGEQPMTGGIAYATGKMRPDEQQYPAMPP
DPPIITATTAQGTQVRCMNSTQAWWSWDTYMSFATLTALGAQWSFPPGQRSVSRRSFNHHKARGAGDPKG
QRWHTLVPLGTETITDSYMSAPASELDTNFFTLYVAQGTNKSQQYKFGTATYALKEPVMKSDAWAVVRVQ
SVWQLGNRQRPYPWDVNWANSTMYWGSQP

>gi|32527858|gb|AAK70823.2|AF311892_1 VP1 [Chicken anemia virus]
MARRARRPRGRFYAFRRGRWHHLKRLRRRYKFRHRRRQRYRRRAFRKAFHNPRPGTYSVRLPNPQSTMTI
RFQGVIFLTEGLILPKNSTAGGYADHMYGARVAKISVNLKEFLLASMNLTYVSKIGGPIAGELIADGSKS
QAAENWPNCWLPLDNNVPSATPSAWWRWALMMMQPTDSCRFFNHPKQMTLQDMGRMFGGWHLFRHIETRF
QLLATKNEGSFSPVASLLSQGEYLTRRDDVKYSSDHQNRWRKGEQPMTGGIAYATGKMRPDEQQYPAMPP
DPPIITSTTAQGTQVRCMNSTQAWWSWDTYMSFATLTALGAQWSFPPGQRSVSRRSFNHHKARGAGDPKG
QRWHTLVPLGTETITDSYMGAPASELDTNFFTLYVAQGTNKSQQYKFGTATYALKEPVMKSDSWAVVRVQ
SVWQLGNRQRPYPWDVNWANSTMYWGTQP

>gi|14595237|gb|AAK70820.1|AF311891_1 VP1, partial [Chicken anemia virus]
MARRARRPRGRFYAFRRGRWHNLKRLRRRYKFRHRRRQRYRRRAFRKAFHNPRPGTYSVRLPNPQSTMTI
RFQGIIFLTEGLVLPKNSTAGGYADHLYGARVAKISVNLKEFLLASMNLTYVSKIGGPIAGELIADGSQS
QAAQNWPNCWLPLDNNVPSATPSAWWRWALMMMQPTDSCRFFNHPKQMTLQDMGRMFGGWHLFRHIETRF
QLLATKNEGS

>gi|22671634|gb|AAN04456.1|AF527037_1 VP1 [Chicken anemia virus]
MARRARRPRGRFYAFRRGRWHHLKRLRRRYKFRHRRRQRYRRRAFRKAFHNPRPGTYSVRLPNPQSTMTI
RFQGVIFLTEGLILPKNSTAGGYADHMYGARVAKISVNLKEFLLASMNLTYVSKIGGPIAGELIADGSKS
QAAENWPNCWLPLDNNVPSATPSAWWRWALMMMQPTDSCRFFNHPKQMTLQDMGRMFGGWHVFRHIETRF
HLLATKNEGSFSPAASLLSQGEYLTRRDDVKYSSDHQNRWRKGEQPMTGGIAYATGKMRPDEQQYPAMPP
DPPIITTTTAQGTQVRCMNSTQAWWSWDTYMSFAPLTALGAQWSFPPGQRSVSRRSFNHHKARGAGDPKG
QRWHTLVPLGTETITDSYMGAPASELDTNFFTLYVAQGTNKSQQYKFGTATYALKEPVMKSDSWAVVRVQ
SVWQLGNRQRPYPWDVNWANSTMYWGSQP

>gi|20378215|gb|AAM20899.1|AF395114_3 VP1 [Chicken anemia virus]
MARRARRPRGRFYAFRRGRWHHLKRLRRRYKFRHRRRQRYRRRAFRKAFHNPRPGTYSVRLPNPQSTMTI
RFQGIIFLTEGLILPKNSTAGGYADHLYGARVAKISVNLKEFLLASMNLTYVSKIGGPIAGELIADGSQS
QAAQNWPNCWLPLDNNVPSATPSAWWRWALMMMQPTDSCRFFNHPKQMTLQDMGRMFGGWHLFRHIETRF
QLLATKNEGSFSPVASLLSQGEYLTRRDDVKYSSDHQNRWRKGEQPMTGGIAYATGKMRPDEQQYPAMPP
DPPIITATTAQGTQVRCMNSTQAWWSWDTYMSFATLTALGAQWSFPPGQRSVSRRSFNHHKARGAGDPKG
QRWHTLVPLGTETITDSYMTAPASELDTNFFTLYVAQGTNKSQQYKFGTATYALKEPVMKSDAWAVVRVQ
SVWQLGNRQRPYPWDVNWANSTMYWGTQP

>gi|17046491|gb|AAL34543.1|AF441488_1 VP1, partial [Chicken anemia virus]
RYRRRAFRKAFHNPRPGTYSVRLPNPQSTMTIRFQGIIFLTEGLILPKNSTAGGYADHLYGARVAKIS

>gi|15076982|gb|AAK83008.1|AF285882_3 VP1 [Chicken anemia virus]
MARRARRPRGRFYAFRRGRWHHLKRLRRRYKFRHRRRQRYRRRAFRKAFHNPRPGTYSVRLPNPQSTMTI
RFQGIIFLTEGLILPKNSTAGEYADHLYGARVAKISVNLKEFLLASMNLTYVSKIGGPIAGELIADGSQS
QAAQNWPNCWLPLDNNVPSATPSAWWRWALMMMQPTDSCRFFNHPKQMTLQDMGRMFGGWHLFRHIETRF
QLLATKNEGSFSPVASLLSQGEYLTRRDDVKYSSDHQNRWRKGEQPMTGGIAYATGKMRPDEQQYPAMPP
DPPIITTTTPQGTPVRCMNSTQAWWSWDTYMSFATLTALGAQWSFPPGQRSVSRRSFNHHKARGAGDPKG
QRWHTLVPLGTETITDSYMSAPASELDTNFFTLYVAQGTNKSQQYKFGTATYALKEPVMKSDAWAVVRVQ
SVWQLGNRQRPYPWDVNWANSTMYWGSQP

>gi|929653214|gb|ALF12305.1| VP1 [Chicken anemia virus]
MARRARRPRGRFYAFRRGRWHHLKRLRRRYKFRHRRRQRYRRRAFRKAFHNPRPGTYSVRLPNPQSTMTI
RFQGIIFLTEGLILPKNSTAGGYADHLYGARVAKISVNLKEFLLASMNLIYVSKIGGPIAGELIADGSQS
QAAQNWPNCWLPLDNNVPSATPSAWWRWALMMMQPTDSCRFFNHPKQMTLQDMGRMFGGWHLFRHIEARF
QLLATKNEGSFSPVASLLSQGEYLTRRDDVKYSSDHQNRWRKGEQPMTGGIAYATGKMRPDEQLYPAMPP
DPPIITATTAQGTQVRCMNSTQAWWSWDTYMSFATLTALGAQWSFPPGQRSVSRRSFNHHKARGAGDPKG
QRWHTLVPLGTETITDSYMTAPASELDTNFFTLYVAQGTNKSQQYKFGTATYALKEPVMKSDAWAVVRVQ
SVWQLGNRQRPYPWDVNWANSTMYWGSQP

>gi|765204456|gb|AJR29326.1| VP1 [Chicken anemia virus]
MARRARRPRGRFYSFRRGRWHHLKRLRRRYKFRHRRRQRYRRRAFRKAFHNPRPGTYSVRLPNPQSTMTI
RFQGVIFLTEGLILPKNSTAGGYADHMYGARVAKISVNLKEFLLASMNLTYVSKIGGPIAGELIADGSKS
QAADNWPNCWLPLDNNVPSATPSAWWRWALMMMQPTDSCRFFNHPKQMTLQDMGRMFGGWHLFRHIETRF
QLLATKNEGSFSPVASLLSQGEYLTRRDDVKYSSDHQNRWQKGGQPMTGGIAYATGKMRPDEQQYPAMPP
DPPIITATTAQGTQVRCMNSTQAWWSWDTYMSFATLTALGAQWSFPPGQRSVSRRSFNHHKARGAGDPKG
QRWHTLVPLGTETITDSYMSAPASELDTNFFTLYVAQGTNKSQQYKFGTATYALKEPVMKSDAWAVVRVQ
SVWQLGNRQRPYPWDVNWANSTMYWGTQP

>gi|765204454|gb|AJR29325.1| VP1 [Chicken anemia virus]
MARRARRPRGRFYSFRRGRWHHLKRLRRRYKFRHRRRQRYRRRAFRKAFHNPRPGTYSVRLPNPQSTMTI
RFQGVIFLTEGLILPKNSTAGGYADHMYGARVAKISVNLKEFLLASMNLTYVSKIGGPIAGELIADGSKS
QAADNWPNCWLPLDNNVPSATPSAWWRWALMMMQPTDSCRFFNHPKQMTLQDMGRMFGGWHLFRHIETRF
QLLATKNEGSFSPVASLLSQGEYLTRRDDVKYSSDHQNRWQKGGQPMTGGIAYATGKMRPDEQQYPAMPP
DPPIITATTAQGTQVRCMNSTQAWWSWDTYMSFATLTALGAQWSFPPGQRSVSRRSFNHHKARGAGDPKG
QRWHTLVPLGTETITDSYMSAPASELDTNFFTLYVAQGTNKSQQYKFGTATYALKEPVMKSDAWAVVRVQ
SVWQLGNRQRPYPWDVNWANSTMYWGTQP

>gi|765204452|gb|AJR29324.1| VP1 [Chicken anemia virus]
MARRARRPRGRFYSFRRGRWHHLKRLRRRYKFRHRRRQRYRRRAFRKAFHNPRPGTYSVRLPNPQSTMTI
RFQGVIFLTEGLILPKNSTAGGYADHMYGARVAKISVNLKEFLLASMNLTYVSKIGGPIAGELIADGSKS
QAAENWPNCWLPLDNNVPSATPSAWWRWALMMMQPTDSCRFFNHPKQMTLQDMGRMFGGWHLFRHIETRF
QLLATKNEGSFSPVASLLSQGEYLTRRDDVKYSSDHQNRWRKGEQPMTGGIAYATGKMRPDEQQYPAMPP
DPPIITSTTAQGTQVRCMNSTQAWWSWDTYMSFATLTALGAQWSFPPGQRSVSRRSFNHHKARGAGDPKG
QRWHTLVPLGTETITDSYMGAPASEIDTNFFTLYVAQGTNKSQQYKFGTATYALKEPVMKSDSWAVVRVQ
SVWQLGNRQRPYPWDVNWANSTMYWGTQP

>gi|765204450|gb|AJR29323.1| VP1 [Chicken anemia virus]
MARRARRPRGRFYSFRRGRWHHLKRLRRRYKFRHRRRQRYRRRAFRKAFHNPRPGTYSVRLPNPQSTMTI
RFQGVIFLTEGLILPKNSTAGGYADHMYGARVAKISVNLKEFLLASMNLTYVSKIGGPIAGELIADGSKS
QAAENWPNCWLPLDNNVPSATPSAWWRWALMMMQPTDSCRFFNHPKQMTLQDMGRMFGGWHLSRLIETRF
QLLATKNEGSFSPVASLLSQGEYLTRRDDVKYSSDHQNRWRKGEQPMTGGIAYATGKMRPDEQQYPAMPP
DPPIITATTAQGTQVRCMNSTQAWWSWDTYMSFATLTALGAQWSFPPGQRSVSRRSFNHHKARGAGDPKG
QRWHTLVPLGTETITDSYMTAPASELDTNFFTLYVAQGTNKSQQYKFGTATYALKEPVMKSDAWAVVRVQ
SVWQLGNRQRPYPWDVNWANSTMYWGTQT

>gi|765204448|gb|AJR29322.1| VP1 [Chicken anemia virus]
MARRARRPRGRFYSFRRGRWHHLKRLRRRYKFRHRRRQRYRRRAFRKAFHNPRPGTYSVRLPNPQSTMTI
RFQGVIFLTEGLILPKNSTAGGYADHLYGARVAKISVNLKEFLLASMNLTYVSKIGGPIAGELIADGSKS
QAAENWPNCWLPLDNNVPSATPSAWWRWALMMMQPTDSCRFFNHPKQMTLQDMGRMFGGWHLSRLIETRF
QLLATKNEGSFSPVASLLSQGEYLTRRDDVKYSSDHQNRWRKGEQPMTGGIAYATGKMRPDEQQYPAMPP
DPPIITATTAQGTQVRCMNSTQAWWSWDTYMSFATLTALGAQWSFPPGQRSVSRRSFNHHKARGAGDPKG
QRWHTLVPLGTETITDSYMTAPASELDTNFFTLYVAQGTNKSQQYKFGTATYALKEPVMKSDAWAVVRVQ
SVWQLGNRQRPYPWDVNWANSTMYWGTQT

>gi|765204446|gb|AJR29321.1| VP1 [Chicken anemia virus]
MARRARRPRGRFYSFRRGRWHHLKRLRRRYKFRHRRRQRYRRRAFRKAFHNPRPGTYSVRLPNPQSTMTI
RFQGVIFLTEGLILPKNSTAGGYADHMYGARVAKISVNLKEFLLASMNLTYVSKLGGPIAGELIADGSKS
QAADNWPNCWLPLDNNVPSATPSAWWRWALMMMQPTDSCRFFNHPKQMTLQDMGRMFGGWHLFRHIETRF
QLLATKNEGSFSPVASLLSQGEYLTRRDDVKYSSDHQNRWRKGEQPMTGGIAYATGKMRPDEQQYPAMPP
DPPIITSTTAQGTQVRCMNSTQAWWSWDTYMSFATLTALGAQWSFPPGQRSVSRRSFNHHKARGAGDPKG
QRWHTLVPLGTETITDSYMGAPASEIDTNFFTLYVAQGTNKSQQYKFGTATYALKEPVMKSDAWAVVRVQ
SVWQLGNRQRPYPWDVNWANSTMYWGTQP

>gi|563354856|gb|AHB50471.1| VP1, partial [Chicken anemia virus]
GRFYAFRRGRWHHLKRLRRRYKFRHRRRQRYRRRAFRKAFHNPRPGTYSVRLPNPQSTMTIRFQGIIFLT
EGLILPKNSTAGGYADHLYGARVAKISVNLKEFLLASMNLTYVSKIGGPIAGELIADGSQSQAAQNWPNC
WLPLDNNVPSATPSAWWRWALMMMQPTDSCRFFNHPKQMTLQDMGRMFGGWHLFRHIETSFQLL

>gi|334880277|emb|CBZ41795.1| VP1 protein [Human gyrovirus 1]
MARLRRRRPRGRFGFYHRGRWHWRHRLRRRRYSRRGKFRYARRRSFDRRVKRRIFNPHPGSYVVRLPNPY
NKLTLFFQGIVFIPEAQAFVKSTYKKTNLTVCHVASINVNLREFMLATMPLDAKSKIGGPNPYPQHLQGC
QWSAQTTQDAWPYAAGMSETKRPSVPPSEWWRWALLVMHPRAPGRFYNAPKLMTLDAMGDLLGGWQLFRH
VKTKFRVLATMGQGAFSPVASLLVQNDYWSRRHLEGFPVKGAPPMCTMQRKTQQYGNVESNAPADEQWLP
VNPPDPPVYPNQGGCSQNVAPGIYRLAGLEDSSRCFYSKACFPSFAALSAMGAPWSFPSTQKPIQRGSFN
KHSITGTGDPQGRRWLTLVPKGVEWITDDTMEPTQLDTDIATLFLAQGSPVWAPYKFGTFHKAMALTAMQ
TTPWCVVKVRSIWQLGNQRQPYPWQVNWYNEHTATDRYNPPPVNK

>gi|167596065|gb|ABZ86159.1| VP1 [Chicken anemia virus]
MARRARRPRGRFYAFRRGRWHHLKRLRRRYKFRHRRRQRYRRRAFRKAFHNPRPGTYSVRLPNPQSTMTI
RFQGIIFLTEGLILPKNSTAGGYADHLYGARVAKISVNLKEFLLASMNLTYVSKIGGPIAGELIADGSQS
QAAQNWPNCWLPLDNNVPSATPSAWWRWALMMMQPTDSCRFFNHPKQMTLQDMGRMFGGWHLFRHIETRF
QLLATKNEGSFSPVASLLSQGEYLTRRDDVKYSSDHQNRWRKGEQPMTGGIAYATGKMRPDEQQYPAMPP
DPPIITTTTAQGTQVRCMNSTQAWWSWDTYMSFATLTALGAQWSFPPGQRSVSRRSFNHHKARGAGDPKG
QRWHTLVPLGTETITDSYMSAPASELDTNFFTLYVAQGTNKSQQYKFGTATYALKEPVMKSDAWAVVRVQ
SVWQLGNRQRPYPWDVNWANSTMYWGTQP

>gi|122937834|gb|ABM68648.1| VP1 [Chicken anemia virus]
MARRARRPRGRFYAFRRGRWHHLKRLRRRYKFRHRRRQRYRRRAFRKAFHNPRPGTYSVRLPNPQSTMTI
RFQGIIFLTEGLILPKNSTAGGYADHLYGARVAKISVNLKEFLLASMNLTYVSKIGGPIAGELIADGSQS
QAAQNWPNCWLPLDNNVPSATPSAWWRWALMMMQPTDSCRFFNHPKQMTLQDMGRMFGGWHLFRHIETRF
QLLATKNEGSFSPVASLLSQGEYLTRRDDVKYSSDHQNRWRKGEQPMTGGIAYATGKMRPDEQQYPAMPP
DPPIITATTAQGTQVRCMNSTQAWWSWDTYMSFATLTALGAQWSFPPGQRSVSRRSFNHHKARGAGDPKG
QRWHTLVPLGTETITDSYMTAPASELDTNSFTLYVAQGTNKSQQYKFGTATYALKEPVMKSDAWAVVRVQ
SVWQLGNRQRPYPWDVNWANSTMYWGTQP

>gi|122937832|gb|ABM68647.1| VP1 [Chicken anemia virus]
MARRARRPRGRFYAFKRGRWHHLKRLRRRYKFRHRRRQRYRRRAFRKAFHNPRPGTYSVRLPNPQSTMTI
RFQGVIFLTEGLILPKNSTAGGYADHMYGARVAKISVNLKEFLLASMNLTYVSKLGGPIAGELIADGSKS
QAAENWPNCWLPLDNNVPSATPSAWWRWALMMMQPTDSCRFFNHPKQMTLQDMGRMFGGWHLFRHIETRF
QLLATKNEGSFSPRGESSLPGRVPHASGRCKVQQRSPEPVAKRRTTDDGGYCLCDRENETRRATVPCYAP
RPPDNHQYYSARHASPLHESTQAWWSWDTYMSFATLTALGAQWSFPPGQRSVSRRSFNHHKARGAGDPKG
QRWHTLVPLGTETITDSYMGAPASEIDTNFFTLYVAQGTNKSQQYKFGTATYALKEPVMKSDSWAVVRVQ
SVWQLGNRQRPYPWDVNWANSTMYWGTQP

>gi|152207657|gb|ABS30923.1| VP1 [Chicken anemia virus]
MARRARRPRGRFYAFRRGRWHHLKRLRRRYKFRHRRRQRYRRRAFRKAFHNPRPGTYSVRLPNPQSTMTI
RFQGVIFLTEGLILPKNSTAGGYADHMYGARVAKISVNLKEFLLASMNLTYVSKIGGPIAGELIADGSKS
QAAENWPNCWLPLDNNVPSATPSAWWRWALMMMQPTDSCRFFNHPKQMTLQDMGRMFGGWHLFRHIETRF
QLLATKNEGSFSPVASLLSQGEYLTRRDDVKYSSDHQNRWRKGEQPMTGGIAYATGKMRPDEQQYPAMPP
DPPIITSTTAQGTQVRCMNSTQAWWSWDTYMSFATLTALGAQWSFPPGQRSVSRRSFNHHKARGAGDPKG
QRWHTLVPLGTETITDSYMGAPASELDTNFFTLYVAQGTNKSQQYKFGTATYALKEPVMKSDSWAVVRVQ
SVWQLGNRQRPYPWDVNWANSTMYWGSQP

>gi|23506221|gb|AAN28943.1| VP1 [Chicken anemia virus]
MARRARRPRGRFYAFRRGRWHHLKRLRRRYKFRHRRRQRYRRRAFRKAFHNPRPGTYSVRLPNPQSTMTI
RFQGVIFLTEGLILPKNSTAGDYADHMYGARVAKISVNLKEFLLVSMNLTYVSKIGGPIAGELIADGSKS
QAAKNWPNCWLPLDNNVPSATPSAWWRWALMMMQPTDSCRFFNHPKQMTLQDMGRMFGGWHLFRHIETRF
QLLATKNEGSFSPVASLLSQGEYLTRRDDVKYSSDHQNRWRKGGQPMTGGIAYATGKMRPDEQQYPAMPP
DPPIITTTTAQGTQVRCMNSTQAWWSWDTYMSFATLTALGAQWSFPPGQRSVSRRSFNHHKARGAGDPKG
QRWHTLVPLGTETITDSYMGAPASELDTNFFTLYVAQGTNKSQQYKFGTATYALKEPVMKSDSWAVVRVQ
SVWQLGNRQRPYPWDVNWANSTMYWGSQP

>gi|1808996456|gb|QIA62038.1| VP1 [Chicken anemia virus]
MARRARRPRGRFYAFRRGRWHHLKRLRRRYKFRHRRRQRYRRRAFRKAFHNPRPGTYSVRLPNPQSTMTI
RFQGVIFLTEGLILPKNSTAGGYADHMYGARVAKISVNLKEFLLASMNLTYVSKLGGPIAGELIADGSKS
QAAENWPNCWLPLDNNVPSATPSAWWRWALMMMQPTDSCRFFNHPKQMTLQDMGRMFGGWHLFRHIETRF
QLLATKNEGSFSPVASLLSQGEYLTRRDDVKYSSDHQNRWRKGEQPMTGGIAYATGKMRPDEQQYPAMPP
DPPIITSTTAQGTQVRCMNSTQAWWSWDTYMSFATLTALGAQWSFPPGQRSVSRRSFNHHKARGAGDPKG
QRWHTLVPLGTETITDSYMGAPASEIDTNFFTLYVAQGTNKSQQYKFGTATYALKEPVMKSDSWAVVRVQ
SVWQLGNRQRPYPWDVNWANSTMYWGSQP

>gi|1785996134|gb|QGY99221.1| VP1 [Chicken anemia virus]
MARRARRPRGRFYAFRRGRWHHLKRLRRRYKFRHRRRQRYRRRAFRKAFHNPRPGTYSVRLPNPQSTMTI
RFQGVIFLTEGLILPKNSTAGGYADHMYGARVAKISVNLKEFLLASMNLTYVSKLGGPIAGELIADGSKS
QAAENWPNCWLPLDNNVPSATPSAWWRWALMMMQPTDSCRFFNHPKQMTLQDMGRMFGGWHLFRHIETRF
QLLATKNEGSFSPVASLLSQGEYLTRRDDVKYSSDHQNRWRKGEQPMTGGIAYATGKMRPDEQQYPAMPP
DPPIITSTTAQGTQVRCMNSTQAWWSWDTYMSFATLTALGAQWSFPPGQRSVSRRSFNHHKARGAGDPKG
QRWHTLVPLGTETITDSYMGAPASEIDTNFFTLYVAQGTNKSQQYKFGTATYALKEPVMKSDSWAVVRVQ
SVWQLGNRQRPYPWDVNWANSTMYWGTQP

>gi|1785996116|gb|QGY99208.1| VP1 [Chicken anemia virus]
MARRARRPRGRFYAFRRGRWHHLKRLRRRYKFRHRRRQRYRRRAFRKAFHNPRPGTYSVRLPNPQSTMTI
RFQGVIFLTEGLILPKNSTAGGYADHMYGARVAKISVNLKEFLLASMNLTYVSKLGGPIAGELIADGSKS
QAAENWPNCWLPLDNNVPSATPSAWWRWALMMMQPTDSCRFFNHPKQMTLQDMGRMFGGWHLFRHIETRF
QLLATKNEGSFSPVASLLSQGEYLTRRDDVKYSSDHQNRWRKGEQPMTGGIAYATGKMRPDEQQYPAMPP
DPPIITSTTAQGTQVRCMNSTQAWWSWDTYMSFATLTALGAQWSFPPGQRSVSRRSFNHHKARGAGDPKG
QRWHTLVPLGTETITDSYMGAPASEIDTNFFTLYVAQGTNKSQQYKFGTATYALKEPVMKSDSWAVVRVQ
SVWQLGNRQRPYPWDVNWANSTMYWGTQP

>gi|1785996108|gb|QGY99202.1| VP1 [Chicken anemia virus]
MARRARRPRGRFYAFRRGRWHHLKRLRRRYKFRHRRRQRYRRRAFRKAFHNPRPGTYSVRLPNPQSTMTI
RFQGVIFLTEGLILPKNSTAGGYADHMYGARVAKISVNLKEFLLASMNLTYVSKLGGPIAGELIADGSKS
QAAENWPNCWLPLDNNVPSATPSAWWRWALMMMQPTDSCRFFNHPKQMTLQDMGRMFGGWHLFRHIETRF
QLLATKNEGSFSPVASLLSQGEYLTRRDDVKYSSDHQNRWRKGEQPMTGGIAYATGKMRPDEQQYPAMPP
DPPIITSTTAQGTQVRCMNSTQAWWSWDTYMSFATLTALGAQWSFPPGQRSVSRRSFNHHKARGAGDPKG
QRWHTLVPLGTETITDSYMGAPASEIDTNFFTLYVAQGTNKSQQYKFGTATYALKEPVMKSDSWAVVRVQ
SVWQLGNRQRPYPWDVNWANSTMYWGTQP

>gi|1767126469|gb|QFQ59689.1| VP1 [Chicken anemia virus]
MARRARRPRGRFYAFRRGRWHNLKRLRRRYKFRHRRRQRYRRRAFRKAFHNPRPGTYSVRLPNPQSTMTI
RFQGIIFLTEGLILPKNSTAGGYADHLYGARVAKISVNLKEFLLASMNLTYVSKIGGPIAGELIADGSQS
QAAQNWPNCWLPLDNNVPSATPSAWWRWALMMMQPTDSCRFFNHPKQMTLQDMGRMFGGWHLFRHIETRF
QLLATKNEGSFSPVASLLSQGEYLTRRDDVKYSSDHQNRWRKGEQPMTGGIAYATGKMRPDEQQYPAMPP
DPPIITATTAQGTQVRCMNSTQAWWSWDTYMSFATLTALGAQWSFPPGQRSVSRRSFNHHKARGAGDPKG
QRWHTLVPLGTETITDSYMSAPASEVDTNFFTLYVAQGTNKSQQYKFGTATYALKEPVMKSDAWAVVRVQ
SVWQLGNRQRPYPWDVNWANSTMYWGSQP

>gi|1767126465|gb|QFQ59686.1| VP1 [Chicken anemia virus]
MARRARRPRGRFYAFRRGRWHNLKRLRRRYKFRHRRRQRYRRRAFRKAFHNPRPGTYSVRLPNPQSTMTI
RFQGIIFLTEGLILPKNSTAGGYADHLYGARVAKISVNLKEFLLASMNLTYVSKIGGPIAGELIADGSQS
QAAQNWPNCWLPLDNNVPSATPSAWWRWALMMMQPTDSCRFFNHPKQMTLQDMGRMFGGWHLFRHIETRF
QLLATKNEGSFSPVASLLSQGEYLTRRDDVKYSSDHQNRWRKGEQPMTGGIAYATGKMRPDEQQYPAMPP
DPPIITATTAQGTQVRCMNSTQAWWSWDTYMSFATLTALGAQWSFPPGQRSVSRRSFNHHKARGAGDPKG
QRWHTLVPLGTETITDSYMTAPASELDTNFFTLYVAQGTNKSQQYKFGTATYALKEPVMKSDAWAVVRVQ
SVWQLGNRQRPYPWDVNWANSTMYWGSQP

>gi|1767126461|gb|QFQ59683.1| VP1 [Chicken anemia virus]
MARRARRPRGRFYAFRRGRWHNLKRLRRRYKFRHRRRQRYRRRAFRKAFHNPRPGTYSVRLPNPQSTMTI
RFQGIIFLTEGLILPKNSTAGGYADHLYGARVAKISVNLKEFLLASMNLTYVSKIGGPIAGELIADGSQS
QAAQNWPNCWLPLDNNVPSATPSAWWRWALMMMQPTDSCRFFNHPKQMTLQDMGRMFGGWHLFRHIETRF
QLLATKNEGSFSPVASLLSQGEYLTRRDDVKYSSDHQNRWRKGEQPMTGGIAYATGKMRPDEQQYPAMPP
DPPIITATTAQGTQVRCMNSTQAWWSWDTYMSFATLTALGAQWSFPPGQRSVSRRSFNHHKARGAGDPKG
QRWHTLVPLGTETITDSYMSAPASELDTNFFTLYVAQGTNKSQQYKFGTATYALKEPVMKSDAWAVVRVQ
SVWQLGNRQRPYPWDVNWANSTMYWGSQP

>gi|1767126457|gb|QFQ59680.1| VP1 [Chicken anemia virus]
MARRARRPRGRFYAFRRGRWHNLKRLRRRYKFRHRRRQRYRRRAFRKAFHNPRPGTYSVRLPNPQSTMTI
RFQGIIFLTEGLILPKNSTAGGYADHLYGARVAKISVNLKEFLLASMNLTYVSKIGGPIAGELIADGSQS
QAAQNWPNCWLPLDNNVPSATPSAWWRWALMMMQPTDSCRFFNHPKQMTLQDMGRMFGGWHLFRHIETRF
QLLATKNEGSFSPVASLLSQGEYLTRRDDVKYSSDHQNRWRKGEQPMTGGIAYATGKMRPDEQQYPAMPP
DPPIITATTAQGTQVRCMNSTQAWWSWDTYMSFATLTALGAQWSFPPGQRSVSRRSFNHHKARGAGDPKG
QRWHTLVPLGTETITDSYMSAPASELDTNFFTLYVAQGTNKSQQYKFGTATYALKEPVMKSDAWAVVRVQ
SVWQLGNRQRPYPWDVNWANSTMYWGSQP

>gi|1755994602|gb|QFB23906.1| VP1 [Chicken anemia virus]
MARRARRPRGRFYAFRRGRWHHLKRLRRRYKFRHRRRQRYRRRAFRKAFHNPRPGTYSVRLPNPQSTMTI
RFQGVIFLTEGLILPKNSTAGGYADHMYGARVAKISVNLKEFLLASMNLTYVSKLGGPIAGELIADGSKS
QAAENWPNCWLPLDNNVPSATPSAWWRWALMMMQPTDSCRFFNHPKQMTLQDMGRMFGGWHLFRHIETRF
QLLATKNEGSFSPVASLLSQGEYLTRRDDVKYSSDHQNRWRKGEQPMTGGIAYATGKMRPDEQQYPAMPP
DPPIITSTTAQGTQVRCMNSTQAWWSWDTYMSFATLTALGAQWSFPPGQRSVSRRSFNHHKARGAGDPKG
QRWHTLVPLGTETITDSYMGAPASEIDTNFFTLYVAQGTNKSQQYKFGTATYALKEPVMKSDSWAVVRVQ
SVWQLGNRQRPYPWDVNWANSTMYWGSQP

>gi|1616393964|gb|QCB65142.1| VP1 [Chicken anemia virus]
MARRARRPRGRFYAFRRGRWHHLKRLRRRYKFRHRRRQRYRRRAFRKAFHNPRPGTYSVRLPNPQSTMTI
RFQGVIFLTEGLILPKNSTAGGYADHMYGARVAKISVNLKEFLLASMNLTYVSKLGGPIAGELIADGSKS
QAAENWPNCWLPLDNNVPSATPSAWWRWALMMMQPADSCRFFNHPKQMTLQDMGRMFGGWHLFRHIETRF
QLLATKNEGSFSPVASLLSQGEYLTRRDDVKYSSDHQNRWRKGEQPMTGGIAYATGKMRPDEQQYPAMPP
DPPIITSTTAQGTQVRCMNSTQAWWSWDTYMSFATLTALGAQWSFPPGQRSVSRRSFNHHKARGAGDPKG
QRWHTLVPLGTETITDSYMGAPASEIDTNFFTLYVAQGTNKSQQYKFGTATYALKEPVMKSDSWAVVRVQ
SVWQLGNRQRPYPWDVNWANSTMYWGTQP

>gi|1616393960|gb|QCB65139.1| VP1 [Chicken anemia virus]
MARRARRPRGRFYAFRRGRWHHLKRLRRRYKFRHRRRQRYRRRAFRKAFHNPRPGTYSVRLPNPQSTMTI
RFQGVIFLTEGLILPKNSTAGGYADHMYGARVAKISVNLKEFLLASMNLTYVSKLGGPIAGELIADGSKS
QAAENWPNCWLPLDNNVPSATPSAWWRWALMMMQPTDSCRFFNHPKQMTLQDMGRMFGGWNLFRHIETRF
QLLATKNEGSFSPVASLLSQGEYLTRQDDVKYSSDHQNRWRKGEQPMTGGIAYATGKMRPDEQQYPAMPP
DPPIITSTTAQGTQVRCMNSTQAWWSWDTYMSFATLTALGAQWSFPPGQRSVSRRSFNHHKARGAGDPKG
QRWHTLVPLGTETITDSYMGAPASEIDTNFFTLYVAQGTNKSQQYKFGTATYALKEPVMKSDSWAVVRVQ
SVWQLGNRQRPYPWDVNWANSTMYWGTQP

>gi|1682038573|gb|QDA76504.1| VP1 [Chicken anemia virus]
MARRARRPRGRFYAFRRGRWHHLKRLRRRYKFRHRRRQRYRRRAFRKAFHNPRPGTYSVRLPNPQSTMTI
RFQGVIFLTEGLILPKNSTAGGYADHMYGARVAKISVNLKEFLLASMNLTYVSKLGGPIAGELIADGSKS
QAAENWPNCWLPLDNNVPSATPSAWWRWALMMMQPTDSCRFFNHPKQMTLQDMGRMFGGWHLFRHIETRF
QLLATKNEGSFSPVASLLSQGEYLTRRDDVKYSSDHQNRWRKGEQPMTGGIAYATGKMRPDEQQYPAMPP
DPPIITSTTAQGTQVRCMNSTQAWWSWDTYMSFATLTALGAQWSFPPGQRSVSRRSFNHHKARGAGDPKG
QRWHTLVPLGTETITDSYMGAPASEIDTNFFTLYVAQGTNKSQQYKFGTATYALKEPVMKSDSWAVVRVQ
SVWQLGNRQRPYPWDVNWANSTMYWGSQP

>gi|1682038570|gb|QDA76502.1| VP1 [Chicken anemia virus]
MARRARRPRGRFYAFRRGRWHHLKRLRRRYKFRHRRRQRYRRRAFRKAFHNPRPGTYSVRLPNPQSTMTI
RFQGVIFLTEGLILPKNSTAGGYADHMYGARVAKISVNLKEFLLASMNLTYVSKLGGPIAGELIADGSKS
QAAENWPNCWLPLDNNMPSATPSAWWRWALMMMQPTDSCRFFNHPKQMTLQDMGRMFGGWHLFRHIETRF
QLLATKNEGSFSPVASLLSQGEYLTRRDDVKYSSDHQNRWRKGEQPMTGGIAYATGKMRPDEQQYPAMPP
DPPIITSTTAQGTQVRCMNSTQAWWSWDTYMSFATLTALGAQWSFPPGQRSVSRRSFNHHKARGAGDPKG
QRWHTLVPLGTETITDSYMGAPASEIDTNFFTLYVAQGTNKSQQYKFGTATYALKEPVMKSDSWAVVRVQ
SVWQLGNRQRPYPWDVNWANSTMYWGSQP

>gi|1616393968|gb|QCB65145.1| VP1 [Chicken anemia virus]
MARRARRPRGRFYAFRRRRWHHLKRLRRRYKFRHRRRQRYRRRAFRKAFHNPRPGTYSVRLPNPQSTMTI
RFQGVIFLTEGLILPKNSTAGGYADHMYGARVAKISVNLKEFLLASMNLTYVSKLGGPIAGELIADGSKS
LAAENWPNCWLPLDNNVPSATPSAWWRWALMMMQPTDSCRFFNHPKQMTLQDMGRMFGGWHLFRHIETRF
QLLATKNEGSFSPVASLLSQGEYLTRRDDVRYSSDHQNRWRKGEQPMTGGIAYATGKMRPDEQQYPAMPP
DPPIITSTTAQGTQVRCMNSTQAWWSWDTYMSFATLTALGAQWSFPPGQRSVSRRSFNHHKARGAGDPKG
QRWHTLVPLGTETITDSYMGAPASEIDTNFFTLYVAQGTNKSQQYKFGTATYALKEPVMKSDSWAVVRVQ
SVWQLGNRQRPYPWDVNWANSTMYWGTQP

>gi|1189488580|gb|ARO77480.1| VP1 [Chicken anemia virus]
MARRARRPRGRFYAFRRGRWHQLKRLRRRYKFRHRRRQRYRRRAFRKAFHNPRPGTYSVRLPNPQSTMTI
RFQGIIFLTEGLILPKNSTAGGYADHLYGARVAKISVNLKEFLLASMNLTYVSKIGGPIAGELIADGSQS
QAAQNWPNCWLPLDNNVPSATPSAWWRWALMMMQPTDSCRFFNHPKQMTLQDMGRMFGGWHLFRHIETRS
QLLATKNEGSFSPVASLLSQGEYLTRRDDVKYSSDHQNRWRKGEQPMTGGIAYATGKMRPDEQQYPAMPP
DPPIITTTTPQGTQVRCMNSTQAWWSWDTYMSFATLTALGAQWSFPPGQRSVSRRSFNHHKARGAGDPKG
QRWHTLVPLGTETITDSYMTAPASELDTNFFTLYVAQGTNKSQQYKFGTATYALKEPVMKSDAWAVVRVQ
SVWQLGNRQRPYPWDVNWANSTMYWGSPP

>gi|1124881743|gb|APQ44719.1| VP1 [Chicken anemia virus]
MARRARRPRGRFYAFRRGRWHNLKRLRRRYKFRHRRRQRYRRRAFRKAFHNPRPGTYSVRLPNPQSTMTI
RFQGIIFLTEGLILPKNSTAGGYADHLYGARVAKISVNLKEFLLASMNLTYVSKIGGPIAGELIADGSQS
QAAQNWPNCWLPLDNNVPSATPSAWWRWALMMMQPTDSCRFFNHPKQMTLQDMGRMFGGWHLFRHIETRF
QLLATKNEGSFSPVASLLSQGEYLTRRDDVKYSSDHQNRWRKGEQPMTGGIAYATGKMRPDEQQYPAMPP
DPPIITTTTAQGTQVRCMNSTQAWWSWDTYMSFATLTALGAQWSFPPGQRSVSRRSFNHHKARGAGDPKG
QRWHTLVPLGTETITDSYMSAPASELDTNFFTLYVAQGTNKSQQYKFGTATYALKEPVMKSDAWAVVRVQ
SVWQLGNRQRPYPWDVNWANSTMYWGSQP

>gi|207365885|gb|ACI24035.1| VP1, partial [Chicken anemia virus]
HNLKRLRRRYKFRHRRRQRYRRRAFRKAFHNPRPGTYSVRLPNPQSTMTIRFQGIIFLTEGLILPKNSTA
GGYADHLYGARVAKISVNLKEFLLASMNLTYVSKIGGPIAGELIADGSQSQAAQNWPNCWLPLDNNVPSA
TPSAWWRWALMMMQPTDSCRFFNHPK

>gi|207365882|gb|ACI24033.1| VP1, partial [Chicken anemia virus]
HHLKRLRRRYKFRHRRRQRYRRRAFRKGFHNPRPGTYSVRLPNPQSTMTIRFQGVIFLTEGLILPKNSTA
GGYADHMYGARVAKISVNLKEFLLASMNLTYVSKLGGPIAGELIADGSKSQAAENWPNCWLPLDNNVPSA
TPSAWWRWALMMMQPTDSCRFFNHPK

>gi|207365879|gb|ACI24031.1| VP1, partial [Chicken anemia virus]
HHLKRLRRRYKFRHRRRQRYRRRAFRKAFHNPRPGTYSVRLPNPQSTMTIRFQGIIFLTEGLILPKNSTA
GGYADHLYGARVAKISVNLKEFLLASMNLTYVSKIGGPIAGELIADGSQSQAAQNWPNCWLPLDNNVPSA
TPSAWWRWALMMMQPTDSCRFFNHPK

>gi|207365876|gb|ACI24029.1| VP1, partial [Chicken anemia virus]
HHLKRLRRRYKFRHRRRQRYRRRAFRKAFHNPRPGTYSVRLPNPQSTMTIRFQGIIFLTEGLILPKNSTA
GGYADHLYGARVAKISVNLKEFLLASMNLTYVSKIGGPIAGELIADGSQSQAAQNWPNCWLPLDNNVPSA
TPSAWWRWALMMMQPTDSCRFFNHPK

>gi|207365873|gb|ACI24027.1| VP1, partial [Chicken anemia virus]
HPLKRLRRRYKFRHRRRQRYRRRAFRKAFHNPRPGTYSVRLPNPQSTMTIRFQGIIFLTEGLILPKNSTA
GGYADHLYGARVAKISVNLKEFLLASMNLTYVSKIGGPIAGELIADGSQSQAAQNWPNCWLPLDNNVPSA
TPSAWWRWALMMMQPTDSCRFFNHPK

>gi|207365870|gb|ACI24025.1| VP1, partial [Chicken anemia virus]
HHLKRLRRRYKFRHRRRQRYRRRAFRKAFHNPRPGTYSVRLPNPQSTMTIRFQGVIFLTEGLILPKNSTA
GGYADHMYGARVAKISVNLKEFLLASMNLTYVSKLGGPIAGELIADGSKSQAAENWPNCWLPLDNNVPSA
TPSAWWRWALMMMQPTDSCRFFNHPK

>gi|207365867|gb|ACI24023.1| VP1, partial [Chicken anemia virus]
HHLKRLRRRYKFRHRRRQRYRRRAFRKAFHNPRPGTYSVRLPNPQSTMTIRFQGVIFLTEGLLLPKNSTA
GGYADHMYGARVAKISVNLKEFLLASMNLTYVSKLGGPIAGELIADGSKSEAAENWPNCWLPLDNNVPSA
TPSAWWRWALMMMQPTDSCRFFNHPK

>gi|207365864|gb|ACI24021.1| VP1, partial [Chicken anemia virus]
HHLKRLRRRYKFRHRRRQRYRRRAFRKAFHNPRPGTYSVRLPNPQSTMTIRFQGVIFLTEGLLLPKNSTA
GGYADHMYGARVAKISVNLKEFLLASMNLTYVSKLGGPIAGELIADGSKSEAAENWPNCWLPLDNNVPSA
TPSAWWRWALMMMQPTDSCRFFNHPK

>gi|207365861|gb|ACI24019.1| VP1, partial [Chicken anemia virus]
HHLKRLRRRYKFRHRRRQRYRRRAFRKAFHNPRPGTYSVRLPNPQSTMTIRFQGIIFLTEGLILPKNSTA
GGYADHLYGARVAKISVNLKEFLLASMNLTYVSKIGGPIAGELIADGSQSQAAQNWPNCWLPLDNNVPSA
TPSAWWRWALMMMQPTDSCRFFNHPK

>gi|207365858|gb|ACI24017.1| VP1, partial [Chicken anemia virus]
HHLKRLRRRYKFRHRRRQRYRRRAFRKAFHNPRPGTYSVRLPNPQSTMTIRFQGVIFLTEGLILPKNSTA
GGYADHMYGARVAKISVNLKEFLLASMNLTYVSKIGGPIAGELIADGSKSQAAENWPNCWLPLDNNMPSA
TPSAWWRWALMMMQPTDSCRFFNHPK

>gi|207365855|gb|ACI24015.1| VP1, partial [Chicken anemia virus]
HHLKRLRRRYKFRHRRRQRYRRRAFRKAFHNPRPGTYSVRLPNPQSTMTIRFQGIIFLTEGLILPKNSTA
GGYADHLYGARVAKISVNLKEFLLASMNLTYVSKIGGPIAGELIADGSQSQAAQNWPNCWLPLDNNVPSA
TPSAWWRWALMMMQPTDSCRFFNHPK

>gi|207365852|gb|ACI24013.1| VP1, partial [Chicken anemia virus]
HHLKRLRRRYKFRHRRRQRYRRRAFRKAFHNPRPGTYSVRLPNPQSTMTIRFQGIIFLTEGLILPKNSTA
GGYADHLYGARVAKISVNLKEFLLASMNLTYVSKIGGPIAGELIADGSQSQAAQNWPNCWLPLDNNVPSA
TPSAWWRWALMMMQPTDSCRFFNHPK

>gi|61654490|gb|AAX48770.1| VP1, partial [Chicken anemia virus]
NPRSTMTIRFQGIIFLTEGLILPKNSTAGGYADHLYGARVAKISVNLKEFLLASMNLTYVSKIGGPIAGE
LIADGSQSQAAQNWPNCWLPLDNNVPSATPSAWWRWALMMMQPTDSCRFFNHPKQMTLQDMGRMFGGWHL
FRHIETRFQLLATKNEGSFS

>gi|61654488|gb|AAX48769.1| VP1, partial [Chicken anemia virus]
NPQSTMTIRFQGIIFLTEGLILPKNSTAGGYADHLYGARVAKISVNLKEFLLASMNLTYVSKIGGPIAGE
LIADGSQSQAAQNWPNCWLPLDNNVPSATPSAWWRWALMMMQPTDSCRFFNHPKQMTLQDMGRMFGGWHL
FRHIETRFQLLATKNEGSFS

>gi|61654486|gb|AAX48768.1| VP1, partial [Chicken anemia virus]
NPQSTMTIRFQGVIFLTEGLILPKNSTAGGYADHMYGARVAKISVNLKEFLLASMNLTYVSKIGGPIAGE
LIADGSKSQAAENWPNCWLPLDNNVPSATPSAWWRWALMMMQPTDSCRFFNHPKQMTLQDMGRMFGGWHL
FRHIETRFQLLATKNEGSFS

>gi|61654484|gb|AAX48767.1| VP1, partial [Chicken anemia virus]
NPQSTMTIRFQGVIFLTEGLILPKNSTAGGYADHMFGARVAKISVNLKEFLLASMNLTYVSKLGGPIAGE
LIADGSKSQAAENWPNCWLPLDNNVPSATPSAWWRWALMMMQPTDSCRFFNHPKQMTLQDMGRMFGGWHL
FRHIETRFQLLATKNEGSFS

>gi|61654482|gb|AAX48766.1| VP1, partial [Chicken anemia virus]
NPQSTMTIRFQGIIFLTEGLILPKNSTAGGYADHLYGARVAKISVNLKEFLLASMNLTYVSKIGGPIAGE
LIADGSQSQAAQNWPNCWLPLDNNVPSATPSAWWRWALMMMQPTDSCRFFNHPKQMTLQDMGRMFGGWHL
FRHIETRFQLLATKNEGSFS

>gi|61654480|gb|AAX48765.1| VP1, partial [Chicken anemia virus]
NPQSTMTIRFQGIIFLTEGLILPKNSTAGGYADHLYGARVAKISVNLKEFLLASMNLTYVSKIGGPIAGE
LIADGSQSQAAQNWPNCWLPLDNNVPSATPSAWWRWALMMMQPTDSCRFFNHPKQMTLQDMGRMFGGWHL
FRHIETRFQLLATKNEGSFS

>gi|61654478|gb|AAX48764.1| VP1, partial [Chicken anemia virus]
NPQSTMTIRFQGIIFLTEGLILPKNSTAGGYADHLYGARVAKISVNLKEFLLASMNLTYVSKIGGPIAGE
LIADGSQSQAAQNWPNCWLPLDNNVPSATPSAWWRWALMMMQPTDSCRFFNHPKQMTLQDMGRMFGGWHL
FRHIETRFQLLATKNEGSFS

>gi|61654476|gb|AAX48763.1| VP1, partial [Chicken anemia virus]
NPQSTMTIRFQGIIFLTEGLILPKNSTAGGYADHLYGARVAKISVNLKEFLLASMNLTYVSKIGGPIAGE
LIADGSQSQAAQNWPNCWLPLDNNVPSATPSAWWRWALMMMQPTDSCRFFNHPKQMTLQDMGRMFGGWHL
FRHIETRFQLLATKNEGSFS

>gi|61654474|gb|AAX48762.1| VP1, partial [Chicken anemia virus]
NPQSTMTIRFQGIIFLTEGLILPKNSTAGGYADHLYGARVAKISVNLKEFLLASMNLTYVSKIGGPIAGE
LIADGSQSQAAQNWPNCWLPLDNNVPSATPSAWWRWALMMMQPTDSCRFFNHPKQMTLQDMGRMFGGWHL
FRHIETRFQLLATKNEGSFS

>gi|61654472|gb|AAX48761.1| VP1, partial [Chicken anemia virus]
NPQSTMTIRFQGVIFLTEGLILPKNSTAGDYADHMYGARVAKISVNLKEFLLASMNLTYVSKIGGPIAGE
LIADGSKSQAAENWPNCWLPLDNNMPSATPSAWWRWALMMMQPTDSCRFFNHPKQMTLQDMGRMFGGWHL
FRHIETRFQLLATKNEGSFS

>gi|52839930|gb|AAU87871.1| VP1, partial [Chicken anemia virus]
MARRARRPRGRFYAFRRGRWHHLKRLRRRYKFRHRRRQRYRRRAFRKAFHNPRPGTYSVRLPNPQSTMTI
RFQGIIFLTEGLILPKNSTAGGYADHLYGARVAKISVNLKEFLLASMNLTYVSKIGGPIPGELIADGSQS
QAAQNWPNCWLPLDNNVPSATPSAWWRWALMMMQPTDSCRFFNHPKQMTLQDMG

>gi|52839926|gb|AAU87868.1| VP1, partial [Chicken anemia virus]
MARRARRPRGRFYAFRRGRWHHLKRLRRRYKFRHRRRQRYRRRAFRKAFHNPRPGTYSVRLPNPQSTMTI
RFQGIIFLTEGLILPKNSTAGGYADHLYGARVAKISVNLKEFLLASMNLTYVSKIGGPIAGELIADGSQS
QAAQNWPNCWLPLDNNVPSATPSAWWRWALMMMQPTDSCRFFNHPKQMTLQDMG

>gi|52839922|gb|AAU87865.1| VP1, partial [Chicken anemia virus]
MARRARRPRGRFYAFRRGRWHHLKRLRRRYKFRHRRRQRYRRRAFRKAFHNPRPGTYSVRLPNPQSTMTI
RFQGIIFLTEGLILPKNSTAGGYADHLYGARVAKISVNLKEFLLASMNLTYVSKIGGPIAGELIADGSQS
QAAQNWPNCWLPLDNNVPSATPSAWWRWALMMMQPTDSCRFFNHPKQMTLQDMG

>gi|52839918|gb|AAU87862.1| VP1, partial [Chicken anemia virus]
MARRARRPRGRFYAFRRGRWHHLKRLRRRYKFRHRRRQRYRRRAFRKAFHNPRPGTYSVRLPNPQSTMTI
RFQGIIFLTEGLILPKNSTAGGYADHLYGARVAKISVNLKEFLLASMNLTYVSKIGGPIAGELIADGSQS
QAAQNWPNCWLPLDNNVPSATPSAWWRWALMMMQPTDSCRFFNHPKQMTLQDMG

>gi|52839914|gb|AAU87859.1| VP1, partial [Chicken anemia virus]
MARRARRPRGRFYAFRRGRWHHLKRLRRRYKFRHRRRQRYRRRAFRKAFHNPRPGTYSVRLPNPQSTMTI
RFQGIIFLTEGLILPKNSTAGGYADHLYGARVAKISVNLKEFLLASMNLTYVSKIGGPIAGELIADGSQS
QAAQNWPNCWLPLDNNVPSATPSAWWRWALMMMQPTDSCRFFNHPKQMTLQDMG

>gi|52839910|gb|AAU87856.1| VP1, partial [Chicken anemia virus]
MARRARRPRGRFYAFRRGRWHNLKRLRRRYKFRHRRRQRYRRRAFRKAFHNPRPGTYSVRLPNPQSTMTI
RFQGIIFLTEGLILPKNSTAGGYADHLYGARVAKISVNLKEFLLASMNLTYVSKIGGPIAGELIADGSKS
QAAENWPNCWLPLDNNVPSATPSAWWRWALMMMQPTDSCRFFNHPKQMTLQDMG

>gi|52839906|gb|AAU87853.1| VP1, partial [Chicken anemia virus]
MARRARRPRGRFYAFRRGRWHHLKRLRRRYKFRHRRRQRYRRRAFRKAFHNPRPGTYSVRLPNPQSTMTI
RFQGIIFLTEGLILPKNSTAGGYADHLYGARVAKISVNLKEFLLASMNLTYVSKIGGPIAGELIADGSQS
QAAQNWPNCWLPLDNNVPSATPSAWWRWALMMMQPTDSCRFFNHPKQMTLQDMG

>gi|52839902|gb|AAU87850.1| VP1, partial [Chicken anemia virus]
MARRARRPRGRFYAFRRGRWHHLKRLRRRYKFRHRRRQRYRRRAFRKAFHNPRPGTYSVRLPNPQSTMTI
RFQGIIFLTEGLILPKNSTAGGYADHMYGARVAKISVNLKEFLLASMNLTYVSKIGGPIAGELIADGSQS
QAAQNWPNCWLPLDNNVPSATPSAWWRWALMMMQPTDSCRFFNHPKQMTLQDMG

>gi|52839898|gb|AAU87847.1| VP1, partial [Chicken anemia virus]
MARRARRPRGRFYAFRRGRWHHLKRLRRRYKFRHRRRQRYRRRAFRKAFHNPRPGTYSVRLPNPQSTMTI
RFQGIIFLTEGLILPKNSTAGGYADHLYGARVAKISVNLKEFLLASMNLTYVSKIGGPIAGELIADGSQS
QAAQNWPNCWLPLDNNVPSATPSAWWRWALMMMQPTDSCRFFNHPKQMTLQDMG

>gi|52839894|gb|AAU87844.1| VP1, partial [Chicken anemia virus]
MARRARRPRGRFYAFRRGRWHHLKRLRRRYKFRHRRRQRYRRRAFRKAFHNPRPGTYSVRLPNPQSTMTI
RFQGIIFLTEGLILPKNSTAGGYADHLYGARVAKISVNLKEFLLASMNLTYVSKIGGPIAGELIADGSQS
QAAQNWPNCWLPLDNNVPSATPSAWWRWALMMMQPTDSCRFFNHPKQMTLQDMG

>gi|51847740|gb|AAU10508.1| VP1, partial [Chicken anemia virus]
MARRARRPRGRFYAFRRGRWHHLKRLRRRYKFRHRRRQRYRRRAFRKAFHNPRPGTYSVRLPNPQSTMTI
RFQGIIFLTEGLILPKNSTAGGYADHMYGARVAKISVNLKEFLLASMNLTYVSKIGGPIAGELIADGSQS
QAAQNWPNCWLPLDNNVPSATPSAWWRWALMMMQPTDSCRFFNHPKQMTLQDMG

>gi|48857037|gb|AAT47125.1| VP1, partial [Chicken anemia virus]
MARRARRPRGRFYAFRRGRWHHLKRLRRRYKFRHRRRQRYRRRAFRKAFHNPRPGTYSVRLPNPQSTMTI
RFQGVIFLTEGLILPKNSTAGGYADHMFGARVAKISVNLKEFLLASMNLTYVSKIGGPIAGELIADGSKS
QAAENWPNCWLPLDNNVPSATPSAWWRWALMMMQPTDSCRFFNHPKQMTLQDMG

>gi|40950580|gb|AAR97921.1| VP1, partial [Chicken anemia virus]
MARRARRPRGRFYAFRRGRWHNLKRLRRRYKFRHRRRQRYRRRAFRKAFHNPRPGTYSVRLPNPQSTMTI
RFQGVIFLTEGLILPKNSTAGGYADHMYGARVAKISVNLKEFLLASMNLTYVSKIGGPIAGELIADGSKS
QAAENWPNCWLPLDNNVPSATPSAWWRWALMMMQPTDSCRFFNHPKQMTLQDMGRMFGGWHLFRHIETRF
QL

>gi|254349422|gb|ACT66126.1| VP1, partial [Chicken anemia virus]
MARRARRPRGRFYAFRRGRWHNLKRLRRRYKFRHRRRQRYRRRAFRKAFHNPRPGTYSVRLPNPQSTMTI
RFQGIIFLTEGLILPKNSTAGGYADHLYGARVAKISVNLKEFLLASMNLTYVSKIGGPIAGELIADGSQS
QAAQNWPNCWLPLDNNVPSATPSAWWRWALMMMQPTDSCRFFNHPKQMTLQDMGRMFGGWHLFRHIETRF
QLLATKNEGSFSPWRVSLPARVPHASGRCLVQQRSPEPVA

>gi|254349420|gb|ACT66125.1| VP1, partial [Chicken anemia virus]
MARRARRPRGRFYAFRRGRWHNLKRLRRRYKFRHRRRQRYRRRAFRKAFHNPRPGTYSVRLPNPQSTMTI
RFQGIIFLTEGLILPKNSTAGGYADHLYGARVAKISVNLKEFLLASMNLTYVSKIGGPIAGELIADGSQS
QAAQNWPNCWLPLDNNVPSATPSAWWRWALMMMQPTDSCRFFNHPKQMTLQDMGRMFGGWHLFRHIETRF
QLLATKNEGSFSPWRVSLQGEYSRVGRCYYSSDHQTVRKRATD

>gi|253464478|gb|ACT31575.1| VP1, partial [Chicken anemia virus]
MARRARRPRGRFYAFRRGRWHNLKRLRRRYKFRHRRRQRYRRRAFRKAFHNPRPGTYSVRLPNPQSTMTI
RFQGIIFLTEGLILPKNSTAGGYADHLYGARVAKISVNLKEFLLASMNLTYVSKIGGPIAGELIADGSQS
QAAQNWPNCWLPLDNNVPSATPSAWWRWALMMMQPTDSCRFFNHPKQMTLQDMGRMFGGWHLFRHIETRF
QLLATRMRDLQPVASLSPRESTHASDDVSTAAITRTGGE

>gi|253464470|gb|ACT31572.1| VP1, partial [Chicken anemia virus]
MARRARRPRGRFYAFRRGRWHHLKRLRRRYKFRHRRRQRYRRRAFRKAFHNPRPGTYSVRLPNPQSTMTI
RFQGVIFLTEGLILPKNSTAGGYADHMYGARVAKISVNLKEFLLASMNLTYVSKIGGPIAGELIADGSKS
QAAENWPNCWLPLDNNVPSATPSAWWRWALMMMQPTDS

>gi|253464466|gb|ACT31570.1| VP1, partial [Chicken anemia virus]
MARRARRPRGRFYAFRRGRWHHLKRLRRRYKFRHRRRQRYRRRAFRKAFHNPRPGTYSVRLPNPQSTMTI
RFQGVIFLTEGLILPKNSTAGGYADHMYGARVAKISVNLKEFLLASMNLTYVSKIGGPIAGELIADGSKS
QAAENWPNCWLPLDNNVPSATPSAWWRWALMMMQPTDS

>gi|253464461|gb|ACT31568.1| VP1, partial [Chicken anemia virus]
MARRARRPRGRFYAFRRGRWHHLKRLRRRYKFRHRRRQRYRRRAFRKAFHNPRPGTYSVRLPNPQSTMTI
RFQGVIFLTEGLILPKNSTAGGYADHMYGARVAKISVNLKEFLLASMNLTYVSKIGGPIAGELIADGSKS
QAAENWPNCWLPLDNNVPSATPSAWWRWALMMMQPTDS

>gi|253464456|gb|ACT31566.1| VP1, partial [Chicken anemia virus]
MARRARRPRGRFYAFRRGRWHQLKRLRRRYKFRHRRRQRYRRRAFRKAFHNPRPGTYSVRLPNPQSTMTI
RFQGIIFLTEGLILPKNSTAGGYADHLYGARVAKISVNLKEFLLASMNLTYVSKIGGPIAGELIADGSQS
QAAQNWPNCWLPLDNNVPSATPSAWWRWALMMMQPTDS

>gi|253464451|gb|ACT31564.1| VP1, partial [Chicken anemia virus]
MARRARRPRGRFYAFRRGRWHNLKRLRRRYKFRHRRRQRYRRRAFRKAFHNPRPGTYSVRLPNPQSTMTI
RFQGIIFLTEGLILPKNSTAGGYADHLYGARVAKISVNLKEFLLASMNLTYVSKIGGPIAGELIADGSQS
QAAQNWPNCWLPLDNNVPSATPSAWWRWALMMMQPTDS

>gi|253464446|gb|ACT31562.1| VP1, partial [Chicken anemia virus]
MARRARRPRGRFYAFRRGRWHQLKRLRRRYKFRHRRRQRYRRRAFRKAFHNPRPGTYSVRLPNPQSTMTI
RFQGIIFLTEGLILPKNSTAGGYADHLYGARVAKISVNLKEFLLASMNLTYVSKIGGPIAGELIADGSQS
QAAQNWPNCWLPLDNNVPSATPSAWWRWALMMMQPTDS

>gi|253464442|gb|ACT31560.1| VP1, partial [Chicken anemia virus]
MARRARRPRGRFYAFRRGRWHHLKRLRRRYKFRHRRRQRYRRRAFRKAFHNPRPGTYSVRLPNPQSTMTI
RFQGVIFLTEGLILPKNSTAGGYADHMYGARVAKISVNLKEFLLASMNLTYVSKLGGPIAGELIADGSKS
QAAENWPNCWLPLDNNVPSATPSAWWRWALMMMQPTDS

>gi|253464439|gb|ACT31558.1| VP1, partial [Chicken anemia virus]
MARRARRPRGRFYAFRRGRWHNLKRLRRRYKFRHRRRQRYRRRAFRKAFHNPRPGTYSVRLPNPQSTMTI
RFQGIIFLTEGLILPKNSTAGGYADHLYGARVAKISVNLKEFLLASMNLTYVSKIGGPIAGELIADGSQS
QAAXNWPNCWLPLDNNVPSATPSAWWRWALMMMQPTDS

>gi|253464435|gb|ACT31556.1| VP1, partial [Chicken anemia virus]
MARRARRPRGRFYAFRRGRWHNLKRLRRRYKFRHRRRQRYRRRAFRKAFHNPRPGTYSVRLPNPQSTMTI
RFQGIIFLTEGLILPKNSTAGGYADHLYGARVAKISVNLKEFLLASMNLTYVSKIGGPIAGELIADGSQS
QAAQNWPNCWLPLDNNVPSATPSAWWRWALMMMQPTDS

>gi|253464430|gb|ACT31554.1| VP1, partial [Chicken anemia virus]
MARRARRPRGRFYAFRRGRWHNLKRLRRRFKFRHRRRQRYRRRAFRKAFHNPRPGTYSVRLPNPQSTMTI
RFQGIIFLTEGLILPKNSTAGGYADHLYGARVAKISVNLKEFLLASMNLTYVSKIGGPIAGELIADGSQS
QAAQNWPNCWLPLDNNVPSATPSAWWRWALMMMQPTDS

>gi|253464426|gb|ACT31552.1| VP1, partial [Chicken anemia virus]
MARRARRPRGRFYAFRRGRWHNLKRLRRRYKFRHRRRQRYRRRAFRKAFHNPRPGTYSVRLPNPQSTMTI
RFQGIIFLTEGLILPKNSTAGGYADHLYGARVAKISVNLKEFLLASMNLTYVSKIGGPIAGELIADGSQS
QAAQNWPNCWLPLDNNVPSATPSAWWRWALMMMQPTDS

>gi|253464422|gb|ACT31550.1| VP1, partial [Chicken anemia virus]
MARRARRPRGRFYAFRRGRWHNLKRLRRRYKFRHRRRQRYRRRAFRKAFHNPRPGTYSVRLPNPQSTMTI
RFQGIIFLTEGLILPKNSTAGGYADHLYGARVAKISVNLKEFLLASMNLTYVSKIGGPIAGELIADGSQS
QAAQNWPNRWLPLDNNVPSATPSAWWRWALMMMQPTDS

>gi|253464418|gb|ACT31548.1| VP1, partial [Chicken anemia virus]
MARRARRPRGRFYAFRRGRWHQLKRLRRRYKFRHRRRQRYRRRAFRKAFHNPRPGTYSVRLPNPQSTMTI
RFQGIIFLTEGLILPKNSTAGGYADHLYGARVAKISVNLKEFLLASMNLTYVSKIGGPIAGELIADGSQS
QAAQNWPNCWLPLDNNVPSATPSAWWRWALMMMQPTDS

>gi|253464414|gb|ACT31546.1| VP1, partial [Chicken anemia virus]
MARRARRPRGRFYAFRRGRWHNFKRLRRRYKFRHRRRQRYRRRAFRKGFHNPRPGTYSVRLPNPQSTMTI
RFQGIIFLTEGLILPKNSTAGGYADHLYGARVAKISVNLKEFLLASMNLTYVSKIGGPIAGELIADGSQS
QAAQNWPNCWLPLDNNVPSATPSAWWRWALMMMQPTDS

>gi|253464411|gb|ACT31545.1| VP1, partial [Chicken anemia virus]
MARRARRPRGRFYAFRRGRWHNLKRLRRRYKFRHRRRQRYRRRAFRKAFHNPRPGTYSVRLPNPQSTMTI
RFQGIIFLTEGLILPKNSTAGGYADHLYGARVAKISVNLKEFLLASMNLTYVSKIGGPIAGELIADGSQS
QAAQNWPNCWLPLDNNVPSATPSAWWRWALMMMQPTDS

>gi|253464407|gb|ACT31543.1| VP1, partial [Chicken anemia virus]
MARRARRPRGRFYAFRRGRWHNLKRLRRRYKFRHRRRQRYRRRAFRKAFHNPRPGTYSVRLPNPQSTMTI
RFQGIIFLTEGLILPKNSTAGGYADHLYGARVAKISVNLKEFLLASMNLTYVSKIGGPIAGELIADGSQS
QAAQNWPNCWLPLDNNVPSATPSAWWRWALMMMQPTDS

>gi|253464403|gb|ACT31541.1| VP1, partial [Chicken anemia virus]
MARRARRPRGRFYAFRRGRWHQLKRLRRRYKFRHRRRQRYRRRAFRKAFHNPRPGTYSVRLPNPQSTMTI
RFQGIIFLTEGLILPKNSTAGGYADHLYGARVAKISVNLKEFLLASMNLTYVSKIGGPIAGELIADGSQS
QAAQKWPNCWLPLDNNVPSATPSAWWRWALMMMQPTDS

>gi|253464399|gb|ACT31539.1| VP1, partial [Chicken anemia virus]
MARRARRPRGRFYAFRRGRWHHLKRLRRRYKFRHRRRQRYRRRAFRKAFHNPRPGTYSVRLPNPQSTMTI
RFQGIIFLTEGLILPKNSTAGGYADHLYGARVAKISVNLKEFLLASMNLTYVSKIGGPIAGELIADGSQS
QAAQNWPNCWLPLDNNVPSATPSAWWRWALMMMQPTDS

>gi|253464395|gb|ACT31537.1| VP1, partial [Chicken anemia virus]
MARRARRPRGRFYAFRRGRWHNLKRLRRRYKFRHRRRQRYRRRAFRKAFHNPRPGTYSVRLPNPQSTMTI
RFQGIIFLTEGLILPKNSTAGGYADHLYGARVAKISVNLKEFLLASMNLTYVSKIGGPIAGELIADGSQS
QAAQNWPNCWLPLDNNVPSATPSAWWRWALMMMQPTDS

>gi|253464391|gb|ACT31535.1| VP1, partial [Chicken anemia virus]
MARRARRPRGRFYAFRRGRWHHLKRLRRRYKFRHRRRQRYRRRAFRKAFHNPRPGTYSVRLPNPQSTMTI
RFQGVIFLTEGLILPKNSTAGGYADHMYGARVAKISVNLKEFLLASMNLTYVSKIGGPIAGELIADGSKS
QAAENWPNCWLPLDNNVPSATPSAWWRWALMMMQPTDS

>gi|253464387|gb|ACT31533.1| VP1, partial [Chicken anemia virus]
MARRARRPRGRFYAFRRGRWHQLKRLRRRYKFRHRRRQRYRRRAFRKAFHNPRPGTYSVRLPNPQSTMTI
RFQGIIFLTEGLILPKNSTAGGYADHLYGARVAKISVNLKEFLLASMNLTYVSKIGGPIAGELIADGSQS
QAAQKWPNCWLPLDNNVPSATPSAWWRWALMMMQPTDS

>gi|253464382|gb|ACT31531.1| VP1, partial [Chicken anemia virus]
MARRARRPRGRFYAFRRGRWHNLKRLRRRYKFRHRRRQRYRRRAFRKAFHNPRPGTYSVRLPNPQSTMTI
RFQGIIFLTEGLILPKNSTAGGYADHLYGARVAKISVNLKEFLLASMNLTYVSKIGGPIAGELIADGSQS
QAAQNWPNCWLPLDNNVPSATPSAWWRWALMMMQPTDS

>gi|253464377|gb|ACT31529.1| VP1, partial [Chicken anemia virus]
MARRARRPRGRFYAFRRGRWHNLKRLRRRYKFRHRRRQRYRRRAFRKAFHNPRPGTYSVRLPNPQSTMTI
RFQGIIFLTEGLILPKNSTAGGYADHLYGARVAKISVNLKEFLLASMNLTYVSKIGGPIAGELIADGSQS
QAAQNWPNCWLPLDNNVPSATPSAWWRWALMMMQPTDS

>gi|253464373|gb|ACT31527.1| VP1, partial [Chicken anemia virus]
MARRARRPRGRFYAFRRGRWHNLKRLRRRYKFRHRRRQRYRRRAFRKAFHNPRPGTYSVRLPNPQSTMTI
RFQGIIFLTEGLILPKNSTAGGYADHLYGARVAKISVNLKEFLLASMNLTYVSKIGGPIAGELIADGSQS
QAAQNWPNCWLPLDNNVPSATPSAWWRWALMMMQPTDS

>gi|253464369|gb|ACT31525.1| VP1, partial [Chicken anemia virus]
MARRARRPRGRFYAFRRGRWQQLKRLRRRYKFRHRRRQRYRRRAFRKAFHNPRPGTYSVRLPNPQSTMTI
RFQGIIFLTEGLILPKNSTAGGYADHMYGARVAKISVNLKEFLLASMNLTYVSKIGGPIAGELIADGSQS
QAAQKWPNCWLPLDNNVPSATPSAWWRWALMMMQPTDS

>gi|24415473|gb|AAN52169.1| VP1, partial [Chicken anemia virus]
MARRARRPRGRFYAFRRGRWHHLKRLRRRYKFRHRRRQRYRRRAFRKAFHNPRPGTYSVRLPNPQSTMTI
RF

>gi|14595269|gb|AAK70844.1|AF311899_1 VP1, partial [Chicken anemia virus]
MARRARRPRGRFYAFRRGRWHNLKRLRRRYKFRHRRRQRYRRRAFRKAFHNPRPGTYSVRLPNPQSTMTI
RFQGVIFLTEGLILPKNSTAGGYADHMYGARVAKISVNLKEFLLASMNLTYVSKIGGPIAGELIADGSKS
QAAENWPNCWLPLDNNVPSATPSAWWRWALMMMQPTDSCRFFNHPKQMTLQDMGRMFGGWHLFRHIETRF
QLLAT

>gi|14595265|gb|AAK70841.1|AF311898_1 VP1, partial [Chicken anemia virus]
MARRARRPRGRFYAFRRGRWHQLKRLRRRYKFRHRRRQRYRRRAFRKAFHNPRPGTYSVRLPNPQSTMTI
RFQGIIFLTEGLILPKNSTAGGYADHLYGARVAKISVNLKEFLLASMNLTYVSKIGGPIAGELIADGSQS
QAAQNWPNCWLPLDNNVPSATPSAWWRWALMMMQPTDSCRFFNHPKQMTLQDMGRMFGGWHLFRHIETRF
QLLAT

>gi|14595261|gb|AAK70838.1|AF311897_1 VP1, partial [Chicken anemia virus]
MARRARRPRGRFYAFRRGRWHHLKRLRRRYKFRHRRRQRYRRRAFRKAFHNPRPGTYSVRLPNPQSTMTI
RFQGVIFLTEGLILPKNSTAGGYADHMYGARVAKISVNLKEFLLASMNLTYVSKIGGPIAGELIADGSKS
QAAENWPNCWLPLDNNVPSATPSAWWRWALMMMQPTDSCRFFNHPKQMTLQDMGRMFGGWHLFRHIETRF
QLLAT

>gi|14595257|gb|AAK70835.1|AF311896_1 VP1, partial [Chicken anemia virus]
MARRARRPRGRFYAFRRGRWHQLKRLRRRYKFRHRRRQRYRRRAFRKAFHNPRPGTYSVRLPNPQSTMTI
RFQGIIFLTEGLILPKNSTAGGYADHLYGARVAKISVNLKEFLLASMNLTYVSKIGGPIAGELIADGSQS
QAAQNWPNCWLPLDNNVPSATPSAWWRWALMMMQPTDSCRFFNHPKQMTLQDMGRMFGGWHLFRHIETRF
QLLAT

>gi|14595253|gb|AAK70832.1|AF311895_1 VP1, partial [Chicken anemia virus]
MARRARRPRGRFYAFRRGRWHQLKRLRRRYKFRHRRRQRYRRRAFRKAFHNPRPGTYSVRLPNPQSTMTI
RFQGIIFLTEGLILPKNSTAGGYADHLYGARVAKISVNLKEFLLASMNLTYVSKIGGPIAGELIADGSQS
QAAQNWPNCWLPLDNNVPSATPSAWWRWALMMMQPTDSCRFFNHPKQMTLQDMGRMFGGWHLFRHIETRF
QLLAT

>gi|14595249|gb|AAK70829.1|AF311894_1 VP1, partial [Chicken anemia virus]
MARRARRPRGRFYAFRRGRWHNLKRLRRRYKFRHRRRQRYRRRAFRKAFHNPRPGTYSVRLPNPQSTMTI
RFQGIIFLTEGLILPKNSTAGGYADHLYGARVAKISVNLKEFLLASMNLTYVSKIGGPIAGELIADGSQS
QAAQNWPNCWLPLDNNVPSATPSAWWRWALMMMQPTDSCRFFNHPKQMTLQDMGRMFGGWHLFRHIETRF
QLLAT

>gi|14595245|gb|AAK70826.1|AF311893_1 VP1, partial [Chicken anemia virus]
MARRARRPRGRFYAFRRGRWHQLKRLRRRYKFRHRRRQRYRRRAFRKAFHNPRPGTYSVRLPNPQSTMTI
RFQGIIFLTEGLILPKNSTAGGYADHLYGARVAKISVNLKEFLLASMNLTYVSKIGGPIAGELIADGSQS
QAAQNWPNCWLPLDNNVPSATPSAWWRWALMMMQPTDSCRFFNHPKQMTLQDMGRMFGGWHLFRHIETRF
QLLAT

>gi|14595233|gb|AAK70817.1|AF311890_1 VP1, partial [Chicken anemia virus]
MARRARRPRGRFYAFRRGRWHHLKRLRRRYKFRHRRRQRYRRRAFRKAFHNPRPGTYSVRLPNPQSTMTI
RFQGIIFLTEGLILPKNSTAGGYADHLYGARVAKISVNLKEFLLASMNLTYVSKIGGPIAGELIADGSKS
QAAENWPNCWLPLDNNVPSATPSAWWRWALMMMQPTDSCRFFNHPKQMTLQDMGRMFGGWRLFRHIETRF
QLLAT

>gi|14595229|gb|AAK70814.1|AF311889_1 VP1, partial [Chicken anemia virus]
MARRARRPRGRFYAFRRGRWHQLKRLRRRYKFRHRRRQRYRRRAFRKAFHNPRPGTYSVRLPNPQSTMTI
RFQGIIFLTEGLILPKNSTAGGYADHLYGARVAKISVNLKEFLLASMNLTYVSKIGGPIAGELIADGSQS
QAAQNWPNCWLPLDNNVPSATPSAWWRWALMMMQPTDSCRFFNHPKQMTLQDMGRMFGGWHLFRHIETRF
QLLAT

>gi|14595225|gb|AAK70811.1|AF311888_1 VP1, partial [Chicken anemia virus]
MARRARRPRGRFYAFRRGRWHNLKRLRRRYKFRHRRRQRYRRRAFRKAFHNPRPGTYSVRLPNPQSTMTI
RFQGIIFLTEGLILPKNSTAGGYADHLYGARVAKISVNLKEFLLASMNLTYVSKIGGPIAGELIADGSQS
QAAQNWPNCWLPLDNNVPSATPSAWWRWALMMMQPTDSCRFFNHPKQMTLQDMGRMFGGWHLFRHIETRF
QLLAT

>gi|14595221|gb|AAK70808.1|AF311887_1 VP1, partial [Chicken anemia virus]
MARRARRPRGRFYAFRRGRWHQLKRLRRRYKFRHRRRQRYRRRAFRKAFHNPRPGTYSVRLPNPQSTMTI
RFQGIIFLTEGLILPKNSTAGGYADHLYGARVAKISVNLKEFLLASMNLTYVSKIGGPIAGELIADGSQS
QAAQNWPNCWLPLDNNVPSATPSAWWRWALMMMQPTDSCRFFNHPKQMTLQDMGRMFGGWHLFRHIETRF
QLLA

>gi|1025709726|gb|ANC50810.1| Vp1, partial [Chicken anemia virus]
MARRARRPRGRFYAFRRGRWHHLKRLRRRYKFRHRRRQRYRRRAFRKAFHNPRPGTYSVRLPNPQSTMTI
RFQGIIFLTEGLILPKNSTAGGYADHLYGARVAKISVNLKEFLLASMNLTYVSKIGGPIAGELIADGSQS
QAAQNWPNCWLPLDNNVPSATPSAWWRWALMMMQPTDSCRFFNHPKQMTLQDMGRMFGGWHLFRHIETRF
QLLATKNEGSFSPVASLLSQGEYLTRRDDVKYSSDHQNRWRKGEQPMTGGIAYATGKMRPDEQQYPAMPP
DPPIITATTAQGTQVRCMNSTQAWWSWDTYMSFATLTALGAQWSFPPGQRSVSRRSFNHHKARGAGDPKG
QRWHTLVPLGTETITDSYMTAPASELDTNFFTLYVAQGTNKSQQYKFGTATYALKEPVMKSDAWAVVRVQ
SVWQLGNRQRPYPWDV

>gi|1025709724|gb|ANC50809.1| Vp1, partial [Chicken anemia virus]
MARRARRPRGRFYAFRRGRWHHLKRLRRRYKFRHRRRQRYRRRAFRKAFHNPRPGTYSVRLPNPQSTMTI
RFQGIIFLTEGLILPKNSTAGGYADHLYGARVAKISVNLKEFLLASMNLTYVSKIGGPIAGELIADGSQS
QAAQNWPNCWLPLDNNVPSATPSAWWRWALMMMQPTDSCRFFNHPKQMTLQDMGRMFGGWHLFRHIETRF
QLLATKNEGSFSPVASLLSQGEYLTRRDDVKYSSDHQNRWRKGEQPMTGGIAYATGKMRPDEQQYPAMPP
DPPIITTTTAQGTQVRCMNSTQAWWSWDTYMSFATLTALGAQWSFPPGQRSVSRRSFNHHKARGAGDPKG
QRWHTLVPLGTETITDSYMTAPASELDTNFFTLYVAQGTNKSQQYKFGTATYALKEPVMKSDAWAVVRVQ
SVWQLGNRQRPYPWDV

>gi|1025709722|gb|ANC50808.1| Vp1, partial [Chicken anemia virus]
MARRARRPRGRFYAFRRGRWHHLKRLRRRYKFRHRRRQRYRRRAFRKAFHNPRPGTYSVRLPNPQSTMTI
RFQGIIFLTEGLILPKNSTAGGYADHLYGARVAKISVNLKEFLLASMNLTYVSKIGGPIAGELIADGSQS
QAAQNWPNCWLPLDNNVPSATPSAWWRWALMMMQPTDSCRFFNHPKQMTLQDMGRMFGGWHLFRHIETRF
QLLATKNEGSFSPVASLLSQGEYLTRRDDVKYSSDHQNRWRKGEQPMTGGIAYATGKMRPDEQQYPAMPP
DPPIITTTTAQGTQVRCMNSTQAWWSWDTYMSFATLTALGAQWSFPPGQRSVSRRSFNHHKARGAGDPKG
QRWHTLVPLGTETITDSYMTAPASELDTNFFTLYVAQGTNKSQQYKFGTATYALKEPVMKSDAWAVVRVQ
SVWQLGNRQRPYPWDV

>gi|1025709720|gb|ANC50807.1| Vp1, partial [Chicken anemia virus]
MARRARRPRGRFYAFRRGRWHHLKRLRRRYKFRHRRRQRYRRRAFRKAFHNPRPGTYSVRLPNPQSTMTI
RFQGIIFLTEGLILPKNSTAGGYADHLYGARVAKISVNLKEFLLASMNLTYVSKIGGPIAGELIADGSQS
QAAQNWPNCWLPLDNNVPSATPSAWWRWALMMMQPTDSCRFFNHPKQMTLQDMGRMFGGWHLFRHIETRF
QLLATKNEGSFSPVASLLSQGEYLTRRDDVKYSSDHQNRWRKGEQPMTGGIAYATGKMRPDEQQYPAMPP
DPPIITTTTAQGTQVRCMNSTQAWWSWDTYMSFATLTALGAQWSFPPGQRSVSRRSFNHHKARGAGDPKG
QRWHTLVPLGTETITDSYMTAPASELDTNFFTLYVAQGTNKSQQYKFGTATYALKEPVMKSDAWAVVRVQ
SVWQLGNRQRPYPWDV

>gi|1025709718|gb|ANC50806.1| Vp1, partial [Chicken anemia virus]
MARRARRPRGRFYAFRRGRWHHLKRLRRRYKFRHRRRQRYRRRAFRKAFHNPRPGTYSVRLPNPQSTMTI
RFQGIIFLTEGLILPKNSTAGGYADHLYGARVAKISVNLKEFLLASMNLTYVSKIGGPIAGELIADGSQS
QAAQNWPNCWLPLDNNVPSATPSAWWRWALMMMQPTDSCRFFNHPKQMTLQDMGRMFGGWHLFRHIETRF
QLLATKNEGSFSPVASLLSQGEYLTRRDDVKYSSDHQNRWRKGEQPMTGGIAYATGKMRPDEQQYPAMPP
DPPIITATTAQGTQVRCMNSTQAWWSWDTYMSFATLTALGAQWSFPPGQRSVSRRSFNHHKARGAGDPKG
QRWHTLVPLGTETITDSYMTAPASELDTNFFTLYVAQGTNKSQQYKFGTATYALKEPVMKSDAWAVVRVQ
SVWQLGNRQRPYPWNV

>gi|1025709716|gb|ANC50805.1| Vp1, partial [Chicken anemia virus]
MARRARRPRGRFYAFRRGRWHHLKRLRRRYKFRHRRRQRYRRRAFRKAFHNPRPGTYSVRLPNPQSTMTI
RFQGIIFLTEGLILPKNSTAGGYADHLYGARVAKISVNLKEFLLASMNLTYVSKIGGPIAGELIADGSQS
QAAQNWPNCWLPLDNNVPSATPSAWWRWALMMMQPTDSCRFFNHPKQMTLQDMGRMFGGWHLFRHIETRF
QLLATKNEGSFSPVASLLSQGEYLTRRDDVKYSSDHQNRWRKGEQPMTGGIAYATGKMRPDEQQYPAMPP
DPPIITTTTPQGTQVRCMNSTQAWWSWDTYMSFATLTALGAQWSFPPGQRSVSRRSFNHHKARGAGDPKG
QRWHTLVPLGTETITDSYMSAPASELDTNFFTLYVAQGTNKSQQYKFGTATYALKEPVMKSDAWAVVRVQ
SVWQLGNRQRPYPWDV

>gi|1021673542|gb|ANA51882.1| VP1 [Chicken anemia virus]
MARRARRPRGRFYAFRRGRWHHLKRLRRRYKFRHRRRQRYRRRAFRKAFHNPRPGTYSVRLPNPQSTMTI
RFQGVIFLTEGLILPKNSTAGGYADHMYGARVAKISVNLKEFLLASMNLTYVSKLGGPIAGELIADGSKS
QAAENWPNCWLPLDNNMPSATPSAWWRWALMMMQPTDSCRFFNHPKQMTLQDMGRMFGGWHLFRHIETRF
QLLATKNEGSFSPVASLLSQGEYLTRRDDVKYSSDHQNRWRKGEQPMTGGIAYATGKMRPDEQQYPAMPP
DPPIITSTTAQGTQVRCMNSTQAWWSWDTYMSFATLTALGAQWSFPPGQRSVSRRSFNHHKARGAGDPKG
QRWHTLVPLGTETITDSYMGAPASEIDTNFFTLYVAQGTNKSQQYKFGTATYALKEPVMKSDSWAVVRVQ
SVWQLGNRQRPYPWDVNWANSTMYWGSQP

>gi|1021673538|gb|ANA51879.1| VP1 [Chicken anemia virus]
MARRARRPRGRFYAFRRGRWHHLKRLRRRYKFRHRRRQRYRRRAFRKAFHNPRPGTYSVRLPNPQSTMTI
RFQGVIFLTEGLILPKNSTAGGYADHMYGARVAKISVNLKEFLLASMNLTYVSKLGGPIAGELIADGSKS
QAAENWPNCWLPLDNNVPSATPSAWWRWALMMMQPTDSCRFFNHPKQMTLQDMGRMFGGWHLFRHIETRF
QLLATKNEGSFSPVASLLSQGEYLTRRDDVKYSSDHQNRWRKGEQPMTGGIAYATGKMRPDEQQYPAMPP
DPPIITSTTAQGTQVRCMNSTQAWWSWDTYMSFATLTALGAQWSFPPGQRSVSRRSFNHHKARGAGDPKG
QRWHTLVPLGTETITDSYMGAPASEIDTNFFTLYVAQGTNKSQQYKFGTATYALKEPVMKSDSWAVVRVQ
SVWQLGNRQRPYPWDVNWANSTMYWGSQP

>gi|1021673534|gb|ANA51876.1| VP1 [Chicken anemia virus]
MARRARRPRGRFYAFRRGRWHHLKRLRRRYKFRHRRRQRYRRRAFRKAFHNPRPGTYSVRLPNPQSTMTI
RFQGVIFLTEGLILPKNSTAGGYADHMYGARVAKISVNLKEFLLASMNLTYVSKLGGPIAGELIADGSKS
QAAENWPNCWLPLDNNVPSATPSAWWRWALMMMQPTDSCRFFNHPKQMTLQDMGRMFGGWHLFRHIETRF
QLLATKNEGSFSPVASLLSQGEYLTRRDDVKYSSDHQNRWRKGEQPMTGGIAYATGKMRPDEQQYPAMPP
DPPIITSTTAQGTQVRCMNSTQAWWSWDTYMSFATLTALGAQWSFPPGQRSVSRRSFNHHKARGAGDPKG
QRWHTLVPLGTETITDSYMGAPASEIDTNFFTLYVAQGTNKSQQYKFGTATYALKEPVMKSDSWAVVRVQ
SVWQLGNRQRPYPWDVNWANSTMYWGSQP

>gi|1021673530|gb|ANA51873.1| VP1 [Chicken anemia virus]
MARRARRPRGRFYAFRRGRWHHLKRLRRRYKFRHRRRQRYRRRAFRKAFHNPRPGTYSVRLPNPQSTMTI
RFQGVIFLTEGLILPKNSTAGGYADHMYGARVAKISVNLKEFLLASMNLTYVSKLGGPIAGELIADGSKS
QAAENWPNCWLPLDNNVPSATPSAWWRWALMMMQPTDSCRFFNHPKQMTLQDMGRMFGGWHLFRHIETRF
QLLATKNEGSFSPVASLLSQGEYLTRRDDVKYSSDHQNRWRKGEQPMTGGIAYATGKMRPDEQQYPAMPP
DPPIITSTTAQGTQVRCMNSTQAWWSWDTYMSFATLTALGAQWSFPPGQRSVSRRSFNHHKARGAGDPKG
QRWHTLVPLGTETITDSYMGAPASEIDTNFFTLYVAQGTNKSQQYKFGTATYALKEPVMKSDSWAVVRVQ
SVWQLGNRQRPYPWDVNWANSTMYWGSQP

>gi|15041808|gb|AAK60460.1| VP1, partial [Chicken anemia virus]
MARRARRPRGRFYAFRRGRWHHLKRLRRRYKFRHRRRQRYRRRAFRKAFHNPRPGTYSVRLPNPQSTMTI
RF

>gi|14134093|gb|AAK54237.1|AF372658_1 VP1 [Chicken anemia virus]
MARRARRPRGRFYAFRRGRWHHLKRLRRRYKFRHRRRQRYRRRAFRKAFHNPRPGTYSVRLPNPQSTMTI
RFQGVIFLTEGLILPKNSTAGGYADHMYGARVAKISVNLKEFLLASMNLTYVSKIGGPIAGELIADGSKS
QAAENWPNCWLPLDNNVPSATPSAWWRWALMMMQPTDSCRFFNHPKQMTLQDMGRMFGGWHLFRHIETRF
QLLATKNEGSFSPVASLLFQGEYLTRRDDVKYSSDHQNRWRKGEQPMTGGIAYATGKMRPDEQQYPAMPP
DPPIITTTTAQGTQVRCMNSTQAWWSWDTYMSFATLTALGAQWSFPPGQRSVSRRSFNHHKARGAGDPKG
QRWHTLVPLGTETITDSYMGAPASELDTNFFTLYVAQGTNKSQQYKFGTATYALKEPVMKSDSWAVVRVQ
SVWQLGNRQRPYPWDVNWANSTMYWGTQP

>gi|545561492|gb|AGW32345.1| VP1 [Chicken anemia virus]
MARRARRPRGRFYAFRRGRWHHLKRLRRRYKFRHRRKQRYRRRAFRKAFHNPRPRTYSVRLPNPQSTMTI
RFQGVIFLTEGLILPKNSTAGGYADHMYGARVAKISVNLKEFLLASMNLTYVSKLGGPIAGELIADGSKS
QAAENWPNCWLPLDNSVPSATPSAWWRWALMMMQPTDSCRFFNHPKQMTLQDMGRMFGGWHLFRHIETRF
QLLATKNEGSFSPVASLLSQGEYLTRRDDVKYSSDHQNRWRKGEQPMTGGIAYATGKMRPDEQQYPAMPP
DPPIITSTTAQGTQVRCMNSTQAWWSWDTYMSFATLTALGAQWSFPPGQRSVSRRSFNHHRARGAGDPKG
QRWHTLAPLGTETITDSYMGAPASEIDTNFFTLYVAQGTNKSQQYKFGTATYALKEPVMKSDSWAVVRVQ
SVWQLGNRQRPYPWDVNWANSTMYWGSTP

>gi|545561488|gb|AGW32342.1| VP1 [Chicken anemia virus]
MARRARRPRGRFYAFRRGRWHHLKRLRRRYKFRHRRRQRYRRRAFRKAFHNPRPGTYSVRLPNPQSTMTI
RFQGVIFLTEGLILPKNSTAGGYADHMYGARVAKISVNLKEFLLASMNLTYVSKLGGPIAGELIADGSKS
QAAENWPNCWLPLDNNVPSATPSAWWRWALMMMQPTDSCRFFNHPKQMTLQDMGRMFGGWHLFRHIETHF
QLLATKNEGSFSPVASLLSQGEYLTRRDDVKYSSDHQNRWRKGEQPMTGGIAYATGKMRPDEQQYPAMPP
DPPIITSTTAQGTQVRCMNSTQAWWSWDTYMSFATLTALGAQWSFPPGQRSVSRRSFNRHKARGAGDPKG
QRWHTLVPLGTETITDSYMGAPASEIDTNFFTLYVAQGTNKSQQYKFGTATYALKEPVMKSDSWAVVRVQ
SVWQLGNRQRPYPWDVNWANSTMYWGSQP

>gi|545561484|gb|AGW32339.1| VP1 [Chicken anemia virus]
MARRARRPRGRFYAFRRGRWHHLKRLRRRYKFRHRRKQRYRRRAFRKAFHNPRPGTYSVRLPNPQSTMTI
RFQGVIFLTEGLILPKNSTAGGYADHMYGARVAKISVNLKEFLLASMNLTYVSKLGGPIAGELIADGSKS
QAAENWPNCWLPLDNNVPSATPSAWWRWALMMMQPTDSCRFFNHPKQMTLQDMGRMFGGWHLFRHIETRF
QLLATKNEGSFSPVASLLSQGEYLTRRDDVKYSSDHQNRWRKGEQPMTGDIAYATGKMRPDEQQYPAMPP
DPPIITSTTAQGTQVRCMNSTQAWWSWDTYMSFATLTALGAQWSFPPGQRSVSRRSLNHHKARGAGDPKG
QRWHTLVPLGTETITDSYMGAPASEIDTNFFTLYVAQGTNKSQQYKFGTATYALKEPVMKSDSWAVVRVQ
SVWQLGNRQRPYPWDVNWANSTMYWGSQP

>gi|545561480|gb|AGW32336.1| VP1 [Chicken anemia virus]
MARRARRPRGRFYAFRRGRWHQLKRLRRRYKFRHRRRQRYRRRAFRKAFHNPRPGTYSVRLPNPQSTMTI
RFQGIIFLTEGLILPKNSTAGGYADHLYGARVAKISVNLKEFLLASMNLTYVSKIGGPIAGELIADGSQS
QAAQNWPNCWLPLDNNVPSATPSAWWRWALMMMQPTDSCRFFNHPKQMTLQDMGRMFGGWHLFRHIETRF
QLLATKNEGSFSPVASLLSQGEYLTRRDDVKYSSDHQNRWRKGEQPMTGGIAYATGKMRPDEQQYPAMPP
DPPIITATTAQGTQVRCMNSTQAWWSWDTYMSFATLTALGAQWSFPPGQRSVSRRSFNHHKARGAGDPKG
QRWHTLVPLGTETITDSYMSAPAAELDTNFFTLYVAQGTNKSQQYKFGTATYALKEPVMKSDAWAVVRVQ
SVWQLGNRQRPYPWDVNWANSTMYWGSPP

>gi|545561476|gb|AGW32333.1| VP1 [Chicken anemia virus]
MARRARRPRGRFYAFRRGRWHHLKRLRRRYKFRHRRRQRYRRRAFRKAFHNPRPGTYSVRLPNPQSTMTI
RFQGVIFLAEGLILPKNSTAGGYADHMYGARVAKISVNLKEFLLASMNLTYVSKLGGPIAGELIADGSKS
QAAENWPNCWLPLDNNVPSATPSAWWRWALMMMQPTDSCRFFNHPKQMTLQDMGRMFGGWHLFRHIETRF
QLLATKNEGSFSPVASLLSQGEYLTRRDDVKYSSDHQNRWRKGEQPMTGGIAYATGKMRPDEQQYPAMPP
DPPIITSTTAQGTQVRCMNSTQAWWSWDTYMSFATLTALGAQWSFPPGQRSVSRRSFNHHKARGAGDPKG
QRWHTLVPLGTETITDSYMGAPASEIDTNFFTLYVAQGTNKSQQYKFGTATYALKEPVMKSDSWAVVRVQ
SVWQLGNRQRPYPWDVNWANSTMYWGSQP

>gi|545561472|gb|AGW32330.1| VP1 [Chicken anemia virus]
MARRARRPRGRFYAFRRGRWHHLKRLRRRYKFRHRRRQRYRRRAFRKAFHNPRPGTYSVRLPNPQSTMTI
RFQGVIFLTEGLILPKNSTAGGYADHMYGARVAKISVNLKEFLLASMNLTYVSKLGGPIAGELIADGSKS
QAAENWSNCWLPLDNNVPSATPSAWWRWALMMMQPTDSCRFFNHPKQMTLQDMGRMFGGWHLFRHIETRF
QLLATKNEGSFSPVASLLSQGEYLTRRDDVKYSSDHQNRWRKGEQPMTGGIAYATGKMRPDEQQYPAMPP
DPPIITSTTAQGTQVRCMNSTQAWWSWDTYMSFATLTALGAQWSFPPGQRSVSRRSFNHHKARGAGDPKG
QRWHTLVPLGTETITDSYMGAPASEIDTNFFTLYVAQGTNKSQQYKFGTATYALKEPVMKSDSWAVVRVQ
SVWQLGNRQRPYPWDVNWANSTMYWGSQP

>gi|545561468|gb|AGW32327.1| VP1 [Chicken anemia virus]
MARRARRPRGRFYAFRRGRWHHLKRLRRRYKFRHRRRQRYRRRAFRKAFHNPRPGTYSVRLPNPQSTMTI
RFQGVIFLTEGLILPKNSTAGGYADHMYGARVAKISVNLKEFLLASMNLTYVSKLGGPIAGELIADGSKS
QAAENWPNCWLPLDNNVPSATPSAWWRWALMMMQPTDSCRFFNHPKQLTLQDMGRMFGGWHLFRHIETRF
QLLATKNEGSSSPVASLLSQGEYLTRRDDVKYSSDHQNRWRKGEQPMTGGIAYATGKMRPDEQQYPAMPP
DPPIITSTTAQGTQVRCMNSTQAWWSWDTYMSFATLTALGAQWSFPAGQRSVSRRSFNHHKARGAGDPKG
QRWHTLVPLGTETITDSYMGAPASEIDTNFFTLYVAQGTNKSQQYKFGTATYALKEPVMKSDSWAVVRVQ
SVWQLGNRQRPYPWDVNWANSTMYWGPPP

>gi|545561464|gb|AGW32324.1| VP1 [Chicken anemia virus]
MARRARRPRGRFYAFRRGRWHHLKRLRRRYKFRHRRRQRYRRRAFRKAFHNPRPGTYSVRLPNPQSTMTI
RFQGVIFLTEGLILPKNSTAGGYADHMYGARVAKISVNLKEFLLASMNLTYVSKLGGPIAGELIADGSKS
QAAENWPNCWLPLDNNMPSATPSAWWGWALMMMQPTDSCRFFNHPKQMALQDMGRMFGGWHLFRHIETRF
QLLATKNEGSFSPVASLLSQGEYLTRRDDVKYSSDHQNRWRKGEQPMTGGIAYATGKMRPDEQQYPAMPP
DPPIITSTTAQGTQVRCMNSTQAWWSWDTYMSFATLTALGAQWSFPPGQRSVSRRSFNHHKARGAGDPKG
QRWHTLVPLGTETITDSYMGAPASEIDTNFFTLYVAQGTNKSQQYKFGTATYALKEPVMKSDSWAVVRVQ
SVWQLGNRQRPYPWDVNWANSTMYWGSQP

>gi|545561460|gb|AGW32321.1| VP1 [Chicken anemia virus]
MARRARRPRGRFYAFRRGRWHHLKRLRRRYKFRHRRRQRYRRRAFRKAFHNPRPGTYSVRLPNPQSTMTI
RFQGVIFLTEGLILPKNSTAGGYADHMYGARVAKISVNLKEFLLASMNLTYVSKLGGPIAGELIADGSKS
QAAENWPNCWLPLDNNMPSATPSAWWRWALMMMQPTDSCRFFNHPKQMTLQDMGRMFGGWHLFRHIETRF
QLLATKNEGSFSPVASLLSQGEYLTRRDDVKYSSDHQNRWRKGEQPMTGGIAYATGKMRPDEQQYPAMPP
DPPIITSTTAQGTQVRCMNSTQAWWSWDTYMSFATLTALGAQWSFPPGQRSVSRRSFNHHKARGAGDPKG
QRWHTLVPLGTETITDSYMGAPASEIDTNFFTLYVAQGTNKSQQYKFGTATYALKEPVMKSDSWAVVRVQ
SVWQLGNRQRPYPWDVNWANSTMYWGSQP

>gi|545561456|gb|AGW32318.1| VP1 [Chicken anemia virus]
MARRARRPRGRFYAFRRGRWHHLKRLRRRYKFRHRRRQRYRRRAFRKAFHNPRPGTYSVRLPNPQSTMTI
RFQGVIFLTEGLILPKNSTAGGYADHMYGARVAKISVNLKEFLLASMNLTYVSKLGGPIAGELIADGSKS
QAAENWPNCWLPLDNNMPSATPSAWWRWALMMMQPTDSCRFFNHPKQMTLQDMGRMFGGWHLFRHIETRF
QLLATKNEGSFSPVASLLSQGEYLTRRDDVKYSSDHQNRWRKGEQPMTGGIAYATGKMRPDEQQYPAMPP
DPPIITSTTAQGTQVRCMNSTQAWWSWDTYMSFATLTALGAQWSFPPGQRSVSRRSFNHHKARGAGDPKG
QRWHTLVPLGTETITDSYMGAPASEIDTNFFTLYVAQGTNKSQQYKFGTATYALKEPVMKSDSWAVVRVQ
SVWQLGNRQRPYPWDVNWANSTMYWGSQP

>gi|545561452|gb|AGW32315.1| VP1 [Chicken anemia virus]
MARRARRPRGRFYAFRRGRWHHLKRLRRRYKFRHRRRQRYRRRAFRKAFHNPRPGTYSVRLPNPQSTMTI
RFQGVIFLTEGLILPKNSTAGGYADHMYGARVAKISVNLKEFLLASMNLTYVSKLGGPIAGELIADGSKS
QAAENCSNCWLPLDNNMPSATPSAWWRWALMMMQPTDSCRFFNHPKQMTLQDMGRMFGGWHLFRHIETRF
QLLATKNEGSFSPVASLLSQGEYLTRRDDVKYSSDHQNRWRKGEQPMTGGIAYATGKMRPDEQQYPAMPP
DPPIITSTTAQGTQVRCMNSTQAWWSWDTYMSFATLTALGAQWSFPPGQRSVSRRSFNHHKARGAGDPKG
QRWHTLVPLGTETITDSYMGAPASEIDTNFFTLYVAQGTNKSQQYKFGTATYALKEPVMKSDSWAVVRVQ
SVWQLGNRQRPYPWDVNWANSTMYWGSHP

>gi|545561448|gb|AGW32312.1| VP1 [Chicken anemia virus]
MARRARRPRGQFYAFRRGRWHHLKRLRRRYKFRHRRRQRYRRRAFRKAFHNPRPGTYSVRLPNPQSTMTI
RFQGVIFLTEGLILPKNSTAGGYADHMYGARVAKISVNLKEFLLASMNLTYVSKLGGPIAGELIADGSKS
QAAENWPNCWLPLDNNVPSATPSAWWRWALMMMQPTDSCRFFNHPKQMTLQDMGRMFGGWHLFRHIETRF
QLLATKNEGSFSPVASLLSQGEYLTRRDDVKYSSDHQNRWRKGEQPMTGGIAYATGKMRPDEQQYPAMPP
DPPIITSTTAQGTQVRCMNSTQAWWSWDTYMSFAALTALGAQWSFPPGQRSVSRRSFNHHKARGAGDPKG
QRWHTLVPLGTETITDSYMGAPASEIDTNFFTLYVAQGTNKSQQYKFGTATYALKEPVMKSDSWAVVRVQ
SVWQLGNRQRPYPWDVNWANSTMYWGSPP

>gi|545561444|gb|AGW32309.1| VP1 [Chicken anemia virus]
MARRARRPRGRFYAFRRGRWHHLKRLRRRYKFRHRRRQRYRRRAFRKAFHNPRPGTYSVRLPNPQSTMTI
RFQGVIFLTEGLILPKNSTAGGYADHMYGARVAKISVNLKEFLLASMNLTYVSKLGGPIAGELIADGSKS
QAAENWPNCWLPLDNNMPSATPSAWWRWALMMMQPTDSCRFFNHPKQMTLQDMGRMFGGWHLFRHIETRF
QLLATKNEGSFSPVASLLSQGEYLTRRDDVKYSSDHQNRWRKGEQPMTGGIAYATGKMRPDEQQYPAMPP
DPPIITSTTAQGTQVRCMNSTQAWWSWDTYMSFATLTALGAQWSFPPGQRSVSRRSFNHHKARGAGDPKG
QRWHTLVPLGTETITDSYMGAPASEIDTNFFTLYVAQGTNKSQQYKFGTATYALKEPVMKSDSWAVVRVQ
SVWQLGNRQRPYPWDVNWANSTMYWGSQP

>gi|387600192|gb|AFJ92647.1| VP1 [Chicken anemia virus]
MARRARRPRGRFYAFRRGRWHHLKRLRRRYKFRHRRRQRYRRRAFRKAFHNPRPGTYSVRLPNPQSTMTI
RFQGVIFLTEGLILPKNSTAGGYADHMYGARVAKISVNLKEFLLASMNLTYVSKIGGPIAGELIADGSQS
QAAQNWPNCWLPLDNNVPSATPSAWWRWALMMMQPTDSCRFFNHPKQMTLQDMGRMFGGWHLFRHIETRF
QLLATKNEGSFSPVASLLSQGEYLTRRDDVKYSSDHQNRWRKGEQPMTGGIAYATGKMRPDEQQYPAMPP
DPPIITATTAQGTQVRCMNSTQAWWSWDTYMSFATLTALGAQWSFPPGQRSVSRRSFNHHKARGAGDPKG
QRWHTLVPLGTETITDSYMSAPASELDTNFFTLYVAQGTNKSQQYKFGTATYALKEPVMKSDAWAVVRVQ
SVWQLDNRQRPYPWDVNWANSIMYWGTQP

>gi|299474032|gb|ADJ18278.1| VP1 [Chicken anemia virus]
MARRARRPRGRFYAFRRGRWHHLKRLRRRYKFRHRRRQRYRRRAFRKAFHNPRPGTYSVRLPNPQSTMTI
RFQGVIFLTEGLILPKNSTAGGYADHMYGARVAKISVNLKEFLLAPMNLTYVSKLGGPIAGELIADGSKS
QAAENWPNCWLPLDNNVPSATPSAWWRWALMMMQPTDSCRFFNHPKQMTLQDMGRMFGGWHLFRHIETRF
QLLATKNEGSFSPVASLLSQGEYLTRRDDVKYSSDHQNRRRKGEQPMTGGIAYATGKMRPDEQQYPAMPP
DPPIITSTTAQGTQVRCMNSTQAWWSWDTYMSLATLTALGAQWSFPPGQRSVSRRSFNHHKARGAGDPKG
QRWPPVVPLGMETIIDSYMGAPASEIDKNFFTLYVAQGTNQSQQYKFSAATYPLKEPVMKSDSWALVSVH
FVKQLAITKLPSPWYVICAKAICSVGSEHKKGGGG

>gi|1490884|gb|AAB06182.1| VP1 [Chicken anemia virus]
MARRARRPRGRFYAFRRGRWHHLKRLRRRYKFRHRRRQRYRRRAFRKAFHNPRPGTYSVRLPNPQSTMTI
RFQGIIFLTEGLILPKNSTAGGYADHLYGARVAKISVNLKEFLLASMNLTYVSKIGGPIAGELIADGSQS
QAAQNWPNCWLPLDNNVPSATPSAWWRWALMMMQPTDSCRFFNHPKQMTLQDMGRMFGGWHLFRHIETRF
QLLATKNEGSFSPVASLLSQGEYLTRRDDVKYSSDHQNRWRKGEQPMTGGIAYATGKMRPDEQQYPAMPP
DPPIITTTTPQGTQVRCMNSTQAWWSWDTYMSFATLTALGAQWSFPPGQRSVSRRSFNHHKARGAGDPKG
QRWHTLVPLGTETITDSYMSAPASELDTNFFTLYVAQGTNKSQQYKFGTATYALKEPVMKSDAWAVVRVQ
SVWQLGNRQRPYPWDVNWANSTMDWGSQP

>gi|62823176|gb|AAY15239.1| VP1 [Chicken anemia virus]
MARRARRPRGRFYAFRRGRWHHLKRLRRRYKFRHRRRQRYRRRAFRKAFHNPRPGTYSVRLPNPQSTMTI
RFQGVIFLTEGLILPKNSTAGGYADHMYGARVAKISVNLKEFLLASMNLTYVSKLGGPIAGELIADGSKS
QAAENWPNCWLPLDNNVPSATPSAWWRWALMMMQPTDSCRFFYHPKQMTLQDMGRMFGGWHLFRHIETRF
QLLATKNEGSFSPVASLLSQGEYLTRRDDVKYSSDHQNRWRKGEQPMTGGIAYATGKMRPDEQQYPAMPP
DPPIITSTTAQGTQVRCMNSTQAWWSWDTYMSFATLTALGAQWSFPPGQRSVSRRSFNHHKARGAGDPKG
QRWHTLVPLGTETITDSYMSAPASELDTNFFTLYVAQGTNKSQQYKFGTATYALKEPVMKSDAWAVVRVQ
SVWQLGNRQRPYPWDVNWANSTMYWGSQP

>gi|72536140|gb|AAZ73181.1| VP1 [Chicken anemia virus]
MARRARRPRGRFYAFRRGRWHHLKRLRRRYKFRHRRRQRYRRRAFRKAFHNPRPGTYSVRLPNPQSTMTI
RFQGVIFLTEGLILPKNSTAGGYADHMYGARVAKISVNLKEFLLASMNLTYVSKLGGPIAGELIADGSKS
QAAENWPNCWLPLDNNVPSATPSAWWRWALMMMQPTDSCRFFNHPKQMTLQDMGRMFGGWHLFRHIETRF
QLLATKNEGSFSPVASLLSQGEYLTRRDDVKYSSDHQNRWRKGEQPMTGGIAYATGKMRPDEQQYPAMPP
DPPIITSTTAQGTQVRCMNSTQAWWSWDTYMSFATLTALGAQWSFPPGQRSVSRRSFNHHKARGAGDPKG
QRWHTLVPLGTETITDSYMSAPASELDTNFFTLYVAQGTNKSQQYKFGTATYALKEPVMKSDAWAVVRVQ
SVWQLGNRQRPYPWDVNWANSTMYWGSQP

>gi|72536136|gb|AAZ73178.1| VP1 [Chicken anemia virus]
MARRARRPRGRFYAFRRGRWHHLKRLRRRYKFRHRRRQRYRRRAFRKAFHNPRPGTYSVRLPNPQSTMTI
RFQGVIFLTEGLILPKNSTAGGYADHMYGARVAKISVNLKEFLLASMNLTYVSKLGGPIAGELIADGSKS
QAAENWPNCWLPLDNNVPSATPSAWWRWALMMMQPTDSCRFFNHPKQMTLQDMGRMFRGWHLFRHIETRF
QLLATKNEGSFSPVASLLSQGEYLTRRDDVKYSSDHQNRWRKGEQPMTGGIAYATGKMRPDEQQYPAMPP
DPPIITSTTAQGTQVRCMNSTQAWWSWDTYMSFATLTALGAQWSFPPGQRSVSRRSFNHHKARGAGDPKG
QRWHTLVPLGTETITDSYMGAPASELDTNFFTLYVAQGTNKSQQYKFGTATYALKEPVMKSDSWAVVRVQ
SVWQLGNRQRPYPWDVNWANSTMYWGTQP

>gi|72536132|gb|AAZ73175.1| VP1 [Chicken anemia virus]
MARRARRPRGRFYAFRRGRWHHLKRLRRRYKFRHRRRQRYRRRAFRKAFHNPRPGTYSVRLPNPQSTMTI
RFQGVIFLTEGLILPKNSTAGGYADHMYGARVAKISVNLKEFLLASMNLTYVSKLGGPIAGELIADGSKS
QAAENWPNCWLPLDNNVPSATPSAWWRWALMMMQPTDSCRFFNHPKQMTLQDMGRMFGGWHLFRHIETRF
QLLATKNEGSFSPVASLLSQGEYLTRRDDVKYSSDHQNRWRKGEQPMTGGIAYATGKMRPDEQQYPAMPP
DPPIITSTTAQGTQVRCMNSTQAWWSWDTYMSFATLTALGAQWSFPPGQRSVSRRSFNHHKARGAGDPKG
QRWHTLVPLGTETITDSYMGAPASELDTNFFTLYVAQGTNKSQQYKFGTATYALKEPVMKSDSWAVVRVQ
SVWQLGNRQRPYPWDVNWANSTMYWGTQP

>gi|72536128|gb|AAZ73172.1| VP1 [Chicken anemia virus]
MARRARRPRGRFYAFRRGRWHNLKRLRRRYKFRHRRRQRYRRRAFRKAFHNPRPGTYSVRLPNPQSTMTI
RFQGIIFLTEGLILPKNSTAGGYADHLYGARVAKISVNLKEFLLASMNLTYVSKIGGPIAGELIADGSQS
QAAQNWPNCWLPLDNNVPSATPSAWWRWALMMMQPTDSCRFFNHPKQMTLQDMGRMFGGWHLFRHIETRF
QLLATKNEGSFSPVASLLSQGEYLTRRDDVKYSSDHQNRWRKGEQPMTGGIAYATGKMRPDEQQYPAMPP
DPPIITSTTAQGTQVRCMNSTQAWWSWDTYMSFATLTALGAQWSFPPGQRSVSRRSFNHHKARGAGDPKG
QRWHTLVPLGTETITDSYMGAPASELDTNFFTLYVAQGTNKSQQYKFGTATYALKEPVMKSDSWAVVRVQ
SVWQLGDRQRPYPWDVNWANSTMYWGTQP

>gi|68580449|gb|AAW02947.2| VP1 [Chicken anemia virus]
MARRARRPRGRFYAFRRGRWHHLKRLRRRYKFRHRRRQRYRRRAFRKAFHNPRPGTYSVRLPNPQSTMTI
RFQGIIFLTEGLILPKNSTAGGYADHMYGARVAKISVNLKEFLLASMNLTYVSKLGGPIAGELIADGSQS
QAAQNWPNCWLPLDNNVPSATPSAWWRWALMMMQPTDSCRFFNHPKQMTLQDMGRMFGGWHLFRHIETRF
QLLATKNEGSFSPVASLLSQGEYLTRRDDVKYSSDHQNRWRKGEQPMTGGIAYATGKMRPDEQQYPAMPP
DPPIITSTTPQGTQVRCMNSTQAWWSWDTYMSFATLTALGAQWSFPPGQRSVSRRSFNHHKARGAGDPKG
QRWHTLVPLGTETITDSYMSAPASELDTNFFTLYVAQGTNKSQQYKFGTATYALKEPVMKSDSWAVVRVQ
SVWQLGNRQRPYPWDVNWANSTMYWGSQP

>gi|68577215|gb|AAW30189.2| VP1 [Chicken anemia virus]
MARRARRPRGRFYAFRRGRWHHLKRLRRRYKFRHRRRQRYRRRAFRKAFHNPRPGTYSVRLPNPQSTMTI
RFQGVIFLTEGLILPKNSTAGGYADHMFGARVAKISVNLKEFLLASMNLTYVSKLGGPIAGELIADGSKS
QAAENWPNCWLPLDNNVPSATPSAWWRWALMMMQPTDSCRFFNHPKQMTLQDMGRMFGGWHLFRHIETRF
QLLATKNEGSFSPVASLLSQGEYLTRRDDVKYSSDHQNRWRKGEQPMTGGIAYATGKMRPDEQQYPAMPP
DPPIITSTTAQGTQVRCMNSTQAWWSWDTYMSFATLTALGAQWSFPPGQRSVSRRSFNHHKARGAGDPKG
QRWHTLVPLGTETITDSYMGAPASELDTNFFTLYVAQGTNKSQQYKFGTATYALKEPVMKSDAWAVVRVQ
SVWQLGNRQRPYPWDVNWANSTMYWGSQP

>gi|237784483|gb|ACR20005.1| VP1 [Chicken anemia virus]
MARRARRPRGRFYSFRRGRWHHLKRLRRRYKFRHRRRQRYRRRAFRKAFHNPRPGTYSVRLPNPQSTMTI
RFQGIIFLTEGLILPKNSTAGGYADHLYGARVAKISVNLKEFLLASMNLTYVSKIGGPIAGELIADGSQS
QAAENWPNCWLPLDNNVPSATPSAWWRWALMMMQPTDSCRFFNHPKQMTLQDMGRMLGGWHLFRHIETRF
QLLATKNEGSFSPVASLLLPGRVPHASGRCQSTAAITRIVGESGHRRRGAIAYATGKMRPDEQQYPAMPP
DPPIITATTAQGTQVRCMNSTQAWWSWDTYMSFATLTALGAQWSFPPGQRSVSRRSFNHHKARGAGDPKG
QRWHTLVPLGTETITDSYMSAPASELDTNFFTLYVAQGTNKSQQYKFGTATYALKEPVMKSDAWAVVRVQ
SVWQLGNRQRPYPWDVNWANSTMYWGTQP

>gi|237784477|gb|ACR20002.1| VP1 [Chicken anemia virus]
MARRARRPRGRFYAFRRGRWHHLKRLRRRYKFRHRRRQRYRRRAFRKAFHNPRPGTYSVRLPNPQSTMTI
RFQGIIFLTEGLILPKNSTAGGYADHMYGARVAKISVNLKEFLLASMNLTYVSKIGGPIAGELIADGSQS
QAAHNWPNCWLPLDNNVPSATPSAWWRWALMMMQPTDSCRFFNHPKQMTLQDMGRMFGGWHLFRLIETRF
QLLATKNEGSFSPVASLLSQGEYLTRRDDVKYSSDHQNRWRKGGQPMTGGIAYATGKMRPDEQQYPAMPP
DPPIITATTAQGTQVRCMNSTQAWWSWDTYMSFATLTALGAQWSFPPGQRSVSRRSFNHHKARGAGDPKG
QRWHTLVPLGTETITDSYMSAPASELDTNFFTLYVAQGTNKSQQYKFGTATYALKEPVMKSDAWAVVRVQ
SVWQLGNRQRPYPWDVNWANSTMYWGTQP

>gi|237784475|gb|ACR20001.1| VP1 [Chicken anemia virus]
MARRARRPRGRFYSFRRGRWHHLKRLRRRYKFRHRRRQRYRRRAFRKAFHNPRPGTYSVRLPNPQSTMTI
RFQGVIFLTEGLILPKNSTAGGYADHMYGARVAKISVNLKEFLLASMNLTYVSKIGGPIAGELIADGSKS
QAAENWPNCWLPLDNNVPCATPSAWWRWALMMMQPTDSCRFFNHPKQMTLQDMGRMFGGWHLFRHIETRF
QLLATKNEGSFSPVASLLSQGEYLTRRDDVKYSSDHQNRWRKGEQPMTGGIAYATGKMKPDERQYPAMPQ
YPPIITATTAQGTQVRCMNSTQAWWSWDTYMSFATLTALGAQWSFPPGQRSVSRRSFNHHKARGAGDPKG
QRWHTLVPLGTETITDSYMSAPASELDTNFFTLYVAQGTNKSQQYKFGTATYALKEPVMKSDAWAVVRVQ
SVWQLGNRQRPYPWDVNWANSTMYWGTQP

>gi|237784471|gb|ACR19999.1| VP1 [Chicken anemia virus]
MARRARRPRGRFYSFRRGRWHHLKRLRRRYKFRHRRRQRYRRRAFRKAFHNPRPGTYSVRLPNPQSTMTI
RFQGVIFLTEGLILPKNSTAGGYADHMYGARVAKISVNLKEFLLASMNLTYVSKIGGPIAGELIADGSKS
QAADNWPNCWLPLDNNVPSATPSAWWRWALMMMQPTDSCRFFNHPKQMTLQDMGRMFGGWHLFRHIETRF
QLLATKNEGSFSPVASLLSQGEYLTRRDDVKYSSDHQNRWRKGEQPMTGGIAYATGKMRPDEQQYPAMPP
DPPIITATTAQGTQVRCMNSTQAWWSWDTYMSFATLTALGAQRSSFPGQRSVSRRSFNHHKARGAGDPKG
QRWHTLVPLGTETITDSYMSAPASELDTNFFTLYVAQGTNKSQQYKFGTATYALKEPVMKSDAWAVVRVQ
SVWQLGNRQRPYPWDVNWANSTMYWGTQP

>gi|45126697|dbj|BAD12198.1| VP1 [Chicken anemia virus]
MARRARRPRGRFYAFRRGRWHHLKRLRRRYKFRHRRRQRYRRRAFRKAFHNPRPGTYSVRLPNPQSTMTI
RFQGIIFLTEGLILPKNSTAGGYADHLYGARVAKISVNLKEFLLASMNLTYVSKIGGPIAGELIADGSQS
QAAQNWPNCWLPLDNNVPSATPSAWWRWALMMMQPTDSCRFFNHPKQMTLQDMGRMFGGWHLFRHIETRF
QLLATKNEGSFSPVASLLSQGEYLTRRDDVKYSSDHQNRWRKGEQPMTGGIAYATGKMRPDEQQYPAMPP
DPPIITTTTPQGTQVRCMNSTQAWWSWDTYMSFATLTALGAQWSFPPGQRSVSRRSFNHHKARGAGDPKG
QRWHTLVPLGTETITDSYMSAPASELDTNFFTLYVAQGTNKSQQYKFGTATYALKEPVMKSDAWAVVRVQ
SVWQLGNRQRPYPWDVNWANSTMYWESQP

>gi|110567432|dbj|BAE98140.1| VP1 [Chicken anemia virus]
MARRARRPRGRFYAFRRGRWHHLKRLRRRYKFRHRRRQRYRRRAFRKAFHNPRPGTYSVRLPNPQSTMTI
RFQGVIFLTEGLILPKNSTAGGYADHMYGARVAKISVNLKEFLLASMNLTYVSKIGGPIAGELIADGSKS
EAAENWPNCWLPLDNNMPSATPSAWWRWALMMMQPTDSCRFFNHPKQMTLQDMGRMFGGWHLFRHIETRF
QLLATKNEGSFSPVASLLSQGEYLTRRDDVKYSSDHQNRWRKGEQPMTGGIAYATGKMRPDEQQYPAMPP
DPPIITSTTAQGTQVRCMNSTQAWWSWDTYMSFATLTALGAQWSFPPGQRSVSRRSFNHHKARGAGDPKG
QRWHTLVPLGTETITDSYMGAPASELDTNFFTLYVAQGTNKSQQYKFGTATYALKEPVMKSDAWAVVRVQ
SVWQLGNRQRPYPWDVNWANSTMYWGTQP

>gi|27657342|emb|CAD60260.1| VP1 [Chicken anemia virus]
MARRARRPRGRFYAFRRGRWHHLKRLRRRYKFRHRRRQRYRRRAFRKAFHNPRPGTYSVRLPNPQSTMTI
RFQGVIFLTEGLILPKNSTAGGYADHMYGARVAKISVNLKEFLLASMNLTYVSKLGGPIAGELIADGSKS
LAAENWPNCWLPLDNNVPSATPSAWWRWALMMMQPTDSCRFFNHPKQMTLQDMGRMFGGWHLFRHIETRF
QLLATKNEGSFSPVASLLSQGEYLTRRDDVKYSSDHQNRWQKGQQPMTGGIAYATGKMRPDEQQYPAMPP
DPPIITDTTAQGTQVRCMNSTQAWWSWDTYMSFATLTALGAQWSFPPGQRSVSRRSFNHHKARGAGDPKG
QRWHTLVPLGTETITDSYMSAPASELDTNFFTLYVAQGTNKSQQYKFGTATYALKEPVMKSDAWAVVRVQ
SVWQLGNRQRPYPWDVNWANSTMYWGTQP

>gi|11907493|dbj|BAB19646.1| VP1 [Chicken anemia virus]
MARRARRPRGRFYAFRRGRWHHLKRLRRRYKFRHRRRQRYRRRAFRKAFHNPRPGTYSVRLPNPQSTMTI
RFQGVIFLTEGLILPKNSTAGGYADHMYGARVAKISVNLKEFLLASMNLTYVSKLGGPIAGELIADGSKA
QAAENWPNCWLPLDNNVPSATPSAWWRWALMMMQPTDSCRFFNHPKQMTLQDMGRMFGGWHLFRHIETRF
QLLATKNEGSFSPVASLLSQGEYLTRRDDVKYSSDHQNRWRKGEQPMTGGIAYATGKMRPDEQQYPAMPP
DPPIITSTTAQGTQVRCMNSTQAWWSWDTYMSFATLTALGAQWSFPPGQRSVSRRSFNHHKARGAGDPKG
QRWHTLVPLGTETITDSYMGAPASEIDTNFFTLYVAQGTNKSQHYKFGTATYALKEPVMKSDSWAVVRVQ
SVWQLGNRQRPYPWDVNWANSTMDWGSQP

>gi|11907489|dbj|BAB19643.1| VP1 [Chicken anemia virus]
MARRARRPRGRFYAFRRGRWHHLKRLRRRYKFRHRRRQRYRRRAFRKAFHNPRPGTYSVRLPNPQSTMTI
RFQGVIFLTEGLILPKNSTAGGYADHMYGARVAKISVNLKEFLLASMNLTYVSKLGGPIAGELIADGSKA
QAAENWPNCWLPLDNNVPSATPSAWWRWALMMMQPTDSCRFFNHPKQMTLQDMGRMFGGWHLFRHIETRF
QLLATKNEGSFSPVASLLSQGEYLTRRDDVKYSSDHQNRWRKGEQPMTGGIAYATGKMRPDEQQYPAMPP
DPPIITSTTAQGTQVRCMNSTQAWWSWDTYMSFATLTALGAQWSFPPGQRSVSRRSFNHHKARGAGDPKG
QRWHTLVPLGTETITDSYMGAPASEIDTNFFTLYVAQGTNKSQQYKFGTATYALKEPVMKSDSWAVVRVQ
SVWQLGNRQRPYPWDVNWANSTMDWGSQP

>gi|11907485|dbj|BAB19640.1| VP1 [Chicken anemia virus]
MARRARRPRGRFYAFRRGRWHHLKRLRRRYKFRHRRRQRYRRRAFRKAFHNPRPGTYSVRLPNPQSTMTI
RFQGVIFLTEGLILPKNSTAGGYADHMYGARVAKISVNLKEFLLASMNLTYVSKLGGPIAGELIADGSKA
EAAENWPNCWLPLDNNVPSATPSAWWRWALMMMQPTDSCRFFNHPKQMTLQDMGRMFGGWHLFRHIETRF
QLLATKNEGSFSPVASLLSQGEYLTRRDDVKYSSDHQNRWRKGEQPMTGGIAYATGKMRPDEQQYPAMPP
DPPIITSTTAQGTQVRCMNSTQAWWSWDTYMSFATLTALGAQWSFPPGQRSVSRRSFNHHKARGAGDPKG
QRWHTLVPLGTETITDSYMGAPASEIDTNFFTLYVAQGTNKSQQYKFGTATYALKEPVMKSDSWAVVRVQ
SVWQLGNRQRPYPWDVNWANSTMYWGSQP

>gi|11907481|dbj|BAB19637.1| VP1 [Chicken anemia virus]
MARRARRPRGRFYAFRRGRWHHLKRLRRRYKFRHRRRQRYRRRAFRKAFHNPRPGTYSVRLPNPQSTMTI
RFQGVIFLTEGLILPKNSTAGGYADHMYGARVAKISVNLKEFLLASMNLTYVSKLGGPIAGELIADGSKA
QAAENWPNCWLPLDNNVPSATPSAWWRWALMMMQPTDSCRFFNHPKQMTLQDMGRMFGGWHLFRHIETRF
QLLATKNEGSFSPVASLLSQGEYLTRRDDVKYSSDHQNRWRKGEQPMTGGIAYATGKMRPDEQQYPAMPP
DPPIITSTTAQGTQVRCMNSTQAWWSWDTYMSFATLTALGAQWSFPPGQRSVSRRSFNHHKARGAGDPKG
QRWHTLVPLGTETITDSYMGAPASEIDTNFFTLYVAQGTNKSQHYKFGTATYALKEPVMKSDSWAVVRVQ
SVWQLGNRQRPYPWDVNWANSTMYWGSQP

>gi|4481787|emb|CAB38533.1| VP1 [Chicken anemia virus]
MARRARRPRGRFYAFRRGRWHHLKRLRRRYKFRHRRRQRYRRRAFRKAFHNPRPGTYSVRLPNPQSTMTI
RFQGIIFLTEGLILPKNSAAGGYADHMYGARVAKISVNLKEFLLASMNLTYVSKLGGPIAGELIADGSKS
LAAENWPNCWLPLDNNVPSATPSAWWRWALMMMQPTDSCRFFNHPKQMTLQDMGRMFGGWHLFRHIETRF
QLLATKNEGSFSPVASLLSQGEYLTRRDDVKYSSDHQNRWLKGGQPMTGGIAYATGKMRPDEQQYPAMPP
DPPIITATTAQGTQVRCMNSTQAWWSWDTYMSFATLTALGAQWSFPPGQRSVSRRSFNHHKARGAGDPKG
QRWHTLVPLGTETITDSYMSAPASELDTNFFTLYVAQGTNKSQQYKFGTATYALKEPVMKSDAWAVVRVQ
SVWQLGNRQRPYPWDVNWANSTMYWGTQP

>gi|4481785|emb|CAB38532.1| VP1 [Chicken anemia virus]
MARRARRPRGRFYAFRRGRWHHLKRLRRRYKFRHRRRQRYRRRAFRKAFHNPRPGTYSVRLPNPQSTMTI
RFQGIIFLTEGLILPKNSTAGGYADHMYGARVAKISVNLKEFLLASMNLTYVSKLGGPIAGELIADGSKS
LAAENWPNCWLPLDNNVPSATPSAWWRWALMMMQPTDSCRFFNHPKQMTLQDMGRMFGGWHLFRHIETRF
QLLATKNEGSFSPVASLLSQGEYLTRRDDVKYSSDHQNRWLKGGQPMTGGIAYATGKMRPDEQQYPAMPP
DPPIITATTAQGTQVRCMNSTQAWWSWDTYMSFATLTALGAQWSFPPGQRSVSRRSFNHHKARGAGDPKG
QRWHTLVPLGTETITDSYMSAPASELDTNFFTLYVAQGTNKSQQYKFGTATYALKEPVMKSDAWAVVRVQ
SVWQLGNRQRPYPWDVNWANSTMYWGTQP

>gi|4481783|emb|CAB38531.1| VP1 [Chicken anemia virus]
MARRARRPRGRFYAFRRGRWHHLKRLRRRYKFRHRRRQRYRRRAFRKAFHNPRPGTYSVRLPNPQSTMTI
RFQGIIFLTEGLILPKNSAAGGYADHMYGARVAKISVNLKEFLLASMNLTYVSKLGGPIAGELIADGSKS
LAAENWPNCWLPLDNNVPSATPSAWWRWALMMMQPTDSCRFFNHPKQMTLQDMGRMFGGWHLFRHIETRF
QLLATKNEGSFSPVASLLSQGEYLTRRDDVKYSSDHQNRWLKGGQPMTGGIAYATGKMRPDEQQYPAMPP
DPPIITATTAQGTQVRCMNSTQAWWSWDTYMSFATLTALGAQWSFPPGQRSVSRRSFNHHKARGAGDPKG
QRWHTLVPLGTETITDSYMSAPASELDTNFFTLYVAQGTNKSQQYKFGTATYALKEPVMKSDAWAVVRVQ
SVWQLGNRQRPYPWDVNWANSTMYWGTQP

>gi|4481781|emb|CAB38530.1| VP1 [Chicken anemia virus]
MARRARRPRGRFYAFRRGRWHHLKRLRRKYRFRHRRRQRYRRRAFRKAFHNPRPGTYSVRLPNPQSTMTI
RFQGVIFLTEGLILPKNSTAGGYADHMYGARVAKISVNLKEFLLASMNLTYVSKLGGPIAGELIADGSKS
QAADNWPNCWLPLDNNVPSATPSAWWRWALMMMQPTDSCRFFNHPKQMTLQDMGRMFGGWHLFRHIETRF
QLLATKNEGSFSPVASLLSQGEYLTRRDDVKYSSDHQNRWQKGQQPMTGGIAYATGKMRPDDQQYPAMPP
DPPIITATTAQGTQVRCMNSTQAWWSWDTYMSFATLTALGAQWSFPPGQRSVSRRSFNHHKARGAGDPKG
QRWHTLVPLGTETITDSYMSAPASELDTNFFTLYVAQGTNKSQQYKFGTATYALKEPVMKSDAWAVVRVQ
SVWQLGNRQRPYPWDVNWANSTMYWGTQP

>gi|4481779|emb|CAB38529.1| VP1 [Chicken anemia virus]
MARRARRPRGRFYAFRRGRWHHLKRLRRRYKFRHRRRQRYRRRAFRKAFHNPRPGTYSVRLPNPQSTMTI
RFQGIIFLTEGLILPKNSAAGGYADHMYGARVAKISVNLKEFLLASMNLTYVSKLGGPIAGELIADGSKS
LAAENWPNCWLPLDNNVPSATPSAWWRWALMMMQPTDSCRFFNHPKQMTLQDMGRMFGGWHLFRHIETRF
QLLATKNEGSFSPVASLLSQGEYLTRRDDVKYSSDHQNRWLKGGQPMTGGIAYATGKMRPDEQQYPAMPP
DPPIITATTAQGTQVRCMNSTQAWWSWDTYMSFATLTALGAQWSFPPGQRSVSRRSFNHHKARGAGDPKG
QRWHTLVPLGTETITDSYMSAPASELDTNFFTLYVAQGTNKSQQYKFGTATYALKEPVMKSDAWAVVRVQ
SVWQLGNRQRPYPWDVNWANSTMYWGTQP

>gi|4481777|emb|CAB38528.1| VP1 [Chicken anemia virus]
MARRARRPRGRFYAFRRGRWHHLKRLRRRYKFRHRRRQRYRRRAFRKAFHNPRPGTYSVRLPNPQSTMTI
RFQGIIFLTEGLILPKNSAAGGYADHMYGARVAKISVNLKEFLLASMNLTYVSKLGGPIAGELIADGSKS
LAAENWPNCWLPLDNNVPSATPSAWWRWALMMMQPTDSCRFFNHPKQMTLQDMGRMFGGWHLFRHIETRF
QLLATKNEGSFSPVASLLSQGEYLTRRDDVKYSSDHQNRWLKGGQPMTGGIAYATGKMRPDEQQYPAMPP
DPPIITATTAQGTQVRCMNSTQAWWSWDTYMSFATLTALGAQWSFPPGQRSVSRRSFNHHKARGAGDPKG
QRWHTLVPLGTETITDSYMSAPASELDTNFFTLYVAQGTNKSQQYKFGTATYALKEPVMKSDAWAVVRVQ
SVWQLGNRQRPYPWDVNWANSTMYWGTQP

>gi|4481775|emb|CAB38527.1| VP1 [Chicken anemia virus]
MARRARRPRGRFYAFRRGRWHHLKRLRRRYKFRHRRRQRYRRRAFRKAFHNPRPGTYSVRLPNPQSTMTI
RFQGIIFLTEGLILPKNSAAGGYADHMYGARVAKISVNLKEFLLASMNLTYVSKLGGPIAGELIADGSKS
LAAENWPNCWLPLDNNVPSATPSAWWRWALMMMQPTDSCRFFNHPKQMTLQDMGRMFGGWHLFRHIETRF
QLLATKNEGSFSPVASLLSQGEYLTRRDDVKYSSDHQNRWLKGGQPMTGGIAYATGKMRPDEQQYPAMPP
DPPIITATTAQGTQVRCMNSTQAWWSWDTYMSFATLTALGAQWSFPPGQRSVSRRSFNHHKARGAGDPKG
QRWHTLVPLGTETITDSYMSAPASELDTNFFTLYVAQGTNKSQQYKFGTATYALKEPVMKSDAWAVVRVQ
SVWQLGNRQRPYPWDVNWANSTMYWGTQP

>gi|4481773|emb|CAB38526.1| VP1 [Chicken anemia virus]
MARRARRPRGRFYAFRRGRWHHLKRLRRRYKFRHRRRQRYRRRAFRKAFHNPRPGTYSVRLPNPQSTMTI
RFQGIIFLTEGLILPKNSAAGGYADHMYGARVAKISVNLKEFLLASMNLTYVSKLGGPIAGELIADGSKS
LAAENWPNCWLPLDNNVPSATPSAWWRWALMMMQPTDSCRFFNHPKQMTLQDMGRMFGGWHLFRHIETRF
QLLATKNEGSFSPVASLLSQGEYLTRRDDVKYSSDHQNRWLKGGQPMTGGIAYATGKMRPDEQQYPAMPP
DPPIITATTAQGTQVRCMNSTQAWWSWDTYMSFATLTALGAQWSFPPGQRSVSRRSFNHHKARGAGDPKG
QRWHTLVPLGTETITDSYMSAPASELDTNFFTLYVAQGTNKSQQYKFGTATYALKEPVMKSDAWAVVRVQ
SVWQLGNRQRPYPWDVNWANSTMYWGTQP

>gi|4481771|emb|CAB38525.1| VP1 [Chicken anemia virus]
MARRARRPRGRFYAFRRGRWHHLKRLRRRYKFRHRRRQRYRRRAFRKAFHNPRPGTYSVRLPNPQSTMTI
RFQGIIFLTEGLILPKNSAAGGYADHMYGARVAKISVNLKEFLLASMNLTYVSKLGGPIAGELIADGSKS
LAAENWPNCWLPLDNNVPSATPSAWWRWALMMMQPTDSCRFFNHPKQMTLQDMGRMFGGWHLFRHIETRF
QLLATKNEGSFSPVASLLSQGEYLTRRDDVKYSSDHQNRWLKGGQPMTGGIAYATGKMRPDEQQYPAMPP
DPPIITATTAQGTQVRCMNSTQAWWSWDTYMSFATLTALGAQWSFPPGQRSVSRRSFNHHKARGAGDPKG
QRWHTLVPLGTETITDSYMSAPASELDTNFFTLYVAQGTNKSQQYKFGTATYALKEPVMKSDAWAVVRVQ
SVWQLGNRQRPYPWDVNWANSTMYWGTQP

>gi|4481769|emb|CAB38524.1| VP1 [Chicken anemia virus]
MARRARRPRGRFYAFRRGRWHHLKRLRRKYRFRHRRRQRYRRRAFRKAFHNPRPGTYSVRLPNPQSTMTI
RFQGVIFLTEGLILPKNSTAGGYADHMYGARVAKISVNLKEFLLASMNLTYVSKLGGPIAGELIADGSKS
LAAENWPNCWLPLDNNVPSATPSAWWRWALMMMQPTDSCRFFNHPKQMTLQDMGRMFGGWHLFRHIETRF
QLLATKNEGSFSPVASLLSQGEYLTRRDDVKYSSDHQNRWQKGQQPMTGGIAYATGKMRPDEQHYPAMPP
DPPIITATTAQGTQVRCMNSTQAWWSWDTYMSFATLTALGAQWSFPPGQRSVSRRSFNHHKARGAGDPKG
QRWHTLVPLGTETITDSYMSAPASELDTNFFTLYVAQGTNKSQQYKFGTATYALKEPVMKSDAWAVVRVQ
SVWQLGNRQRPYPWDVNWANSTMYWGTQP

>gi|4481767|emb|CAB38523.1| VP1 [Chicken anemia virus]
MARRARRPRGRFYAFRRGRWHHLKRLRRRYKFRHRRRQRYRRRAFRKAFHNPRPGTYSVRLPNPQSTMTI
RFQGVIFLTEGLILPKNSTAGGYADHMYGARVAKISVNLKEFLLASMNLTYVSKIGGPIAGELIADGSKS
QAADNWPNCWLPLDNNVPSATPSAWWRWALMMMQPTDSCRFFNHPKQMTLQDMGRMFGGWHLFRHIETRF
QLLATKNEGSFSPVASLLSQGEYLTRRDDVKYSSDHQNRWQKGGQPMTGGIAYATGKMRPDEQQYPAMPP
DPPIITATTAQGTQVRCMNSTQAWWSWDTYMSFATLTALGAQWSFPPGQRSVSRRSFNHHKARGAGDPKG
QRWHTLVPLGTETITDSYMSAPASELDTNFFTLYVAQGTNKSQQYKFGTATYALKEPVMKSDAWAVVRVQ
SVWQLGNRQRPYPWDVNWANSTMYWGTQP

>gi|4481765|emb|CAB38522.1| VP1 [Chicken anemia virus]
MARRARRPRGRFYAFRRGRWHHLKRLRRRYKFRHRRRQRYRRRAFRKAFHNPRPGTYSVRLPNPQSTMTI
RFQGVIFLTEGLILPKNSTAGGYADHMYGARVAKISVNLKEFLLASMNLTYVSKIGGPIAGELIADGSKS
QAADNWPNCWLPLDNNVPSATPSAWWRWALMMMQPTDSCRFFNHPKQMTLQDMGRMFGGWHLFRHIETRF
QLLATKNEGSFSPVASLLSQGEYLTRRDDVKYSSDHQNRWQKGGQPMTGGIAYATGKMRPDEQQYPAMPP
DPPIITATTAQGTQVRCMNSTQAWWSWDTYMSFATLTALGAQWSFPPGQRSVSRRSFNHHKARGAGDPKG
QRWHTLVPLGTETITDSYMSAPASELDTNFFTLYVAQGTNKSQQYKFGTATYALKEPVMKSDAWAVVRVQ
SVWQLGNRQRPYPWDVNWANSTMYWGTQP

>gi|4903010|dbj|BAA77834.1| VP1 [Chicken anemia virus]
MARRARRPRGRFYAFRRGRWHHLKRLRRRYKFRHRRRQRYRRRAFRKAFHNPRPGTYSVRLPNPQSTMTI
RFQGIIFLTEGLILPKNSTAGGYADHLYGARVAKISVNLKEFLLASMNLTYVSKIGGPIAGELIADGSQS
QAAQNWPNCWLPLDNNVPSATPSAWWRWALMMMQPTDSCRFFNHPKQMTLQDMGRMFGGWHLFRHIETRF
QLLATKNEGSFSPVASLLSQGEYLTRRDDIKYSSDHQNRWRKGEQPMTGGIAYATGKMRPDEQQYPAMPP
DPPIITTTTPQGTQVRCMNSTQAWWSWDTYMSFATLTALGAQWSFPPGQRSVSRRSFNHHKARGAGDPKG
QRWHTLVPLGTETITDSYMSAPASELDTNFFTLYVAQGTNKSQQYKFGTATYALKEPVMKSDAWAVVRVQ
SVWQLGNRQRPYPWDVNWANSTMYWGSQP

>gi|1878830525|gb|QLO82101.1| VP1 [Chicken anemia virus]
MARRARRPRGRFYAFRRGRWHNLKRLRRRYKFRHRRRQRYRRRAFRKAFHNPRPGTYSVRLPNPQSTMTI
RFQGIIFLTEGLILPKNSTAGGYADHLYGARVAKISVNLKEFLLASMNLTYVSKIGGPIAGELIADGSQS
QAAQNWPNCWLPLDNNVPSATPSAWWRWALMMMQPTDSCRFFNHPKQMTLQDMGRMFGGWHLFRHIETRF
QLLATKNEGSFSPVASLLSQGEYLTRRDDVKYSSDHQNRWRKGEQPMTGGIAYATGKMRPDEQQYPAMPP
DPPIITATTAQGTQVRCMNSTQAWWSWDTYMSFATLTALGAQWSFPPGQRSVSRRSFNHHKARGAGDPKG
QRWHTLVPLGTETITDSYMTAPASELDTNFFTLYVAQGTNKSQQYKFGTATYALKEPVMKSDAWAVVRVQ
SVWQLGNRQRPYPWDVNWANSTMYWGSQP

>gi|1878830521|gb|QLO82098.1| VP1 [Chicken anemia virus]
MARRARRPRGRFYAFRRGRWHHLKRLRRRYKFRHRRRQRYRRRAFRKAFHNPRPGTYSVRLPNPQSTMTI
RFQGVIFLTEGLILPKNSTAGGYADHMYGARVAKISVNLKEFLLASMNLTYVSKLGGPIAGELIADGSKS
QAAENWPNCWLPLDNNVPSATPSAWWRWALMMMQPTDSCRFFNHPKQMTLQDMGRMFGGWHLFRHIETRF
QLLATKNEGSFSPVASLLSQGEYLTRRDDVKYSSDHQNRWRKGEQPMTGGIAYATGKMRPDEQQYPAMPP
DPPIITSTTAQGTQVRCMNSTQAWWSWDTYMSFATLTALGAQWSFPPGQRSVSRRSFNHHKARGAGDPKG
QRWHTLVPLGTETITDSYMGAPASEIDTNFFTLYVAQGTNKSQQYKFGTATYALKEPVMKSDSWAVVRVQ
SVWQLGNRQRPYPWDVNWANSTMYWGSQP

>gi|1878830517|gb|QLO82095.1| VP1 [Chicken anemia virus]
MARRARRPRGRFYAFRRGRWHNLKRLRRRYKFRHRRRQRYRRRAFRKAFHNPRPGTYSVRLPNPQSTMTI
RFQGIIFLTEGLILPKNSTAGGYADHLYGARVAKISVNLKEFLLASMNLTYVSKIGGPIAGELIADGSQS
QAAQNWPNCWLPLDNNVPSATPSAWWRWALMMMQPTDSCRFFNHPKQMTLQDMGRMFGGWHLFRHIETRF
QLLATKNEGSFSPVASLLSQGEYLTRRDDVKYSSDHQNRWRKGEQPMTGGIAYATGKMRPDEQQYPAMPP
DPPIITATTAQGTQVRCMNSTQAWWSWDTYMSFATLTALGAQWSFPPGQRSVSRRSFNHHKARGAGDPKG
QRWHTLVPLGTETITDSYMTAPASELDTNFFTLYVAQGTNKSQQYKFGTATYALKEPVMKSDAWAVVRVQ
SVWQLGNRQRPYPWDVNWANSTMYWGSQP

>gi|1878830513|gb|QLO82092.1| VP1 [Chicken anemia virus]
MARRARRPRGRFYAFRRGRWHNLKRLRRRYKFRHRRRQRYRRRAFRKAFHNPRPGTYSVRLPNPQSTMTI
RFQGIIFLTEGLILPKNSTAGGYADHLYGARVAKISVNLKEFLLASMNLTYVSKIGGPIAGELIADGSQS
QAAQNWPNCWLPLDNNVPSATPSAWWRWALMMMQPTDSCRFFNHPKQMTLQDMGRMFGGWHLFRHIETRF
QLLATKNEGSFSPVASLLSQGEYLTRRDDVKYSSDHQNRWRKGEQPMTGGIAYATGKMRPDEQQYPAMPP
DPPIITATTAQGTQVRCMNSTQAWWSWDTYMSFATLTALGAQWSFPPGQRSVSRRSFNHHKARGAGDPKG
QRWHTLVPLGTETITDSYMTAPASELDTNFFTLYVAQGTNKSQQYKFGTATYALKEPVMKSDAWAVVRVQ
SVWQLGNRQRPYPWDVNWANSTMYWGSQP

>gi|1878830509|gb|QLO82089.1| VP1 [Chicken anemia virus]
MARRARRPRGRFYAFRRGRWHNLKRLRRRYKFRHRRRQRYRRRAFRKAFHNPRPGTYSVRLPNPQSTMTI
RFQGIIFLTEGLILPKNSTAGGYADHLYGARVAKISVNLKEFLLASMNLTYVSKIGGPIAGELIADGSQS
QAAQNWPNCWLPLDNNVPSATPSAWWRWALMMMQPTDSCRFFNHPKQMTLQDMGRMFGGWHLFRHIETRF
QLLATKNEGSFSPVASLLSQGEYLTRRDDVKYSSDHQNRWRKGEQPMTGGIAYATGKMRPDEQQYPAMPP
DPPIITATTAQGTQVRCMNSTQAWWSWDTYMSFATLTALGAQWSFPPGQRSVSRRSFNHHKARGAGDPKG
QRWHTLVPLGTETITDSYMTAPASELDTNFFTLYVAQGTNKSQQYKFGTATYALKEPVMKSDAWAVVRVQ
SVWQLGNRQRPYPWDVNWANSTMYWGSQP

>gi|1878830505|gb|QLO82086.1| VP1 [Chicken anemia virus]
MARRARRPRGRFYAFRRGRWHNLKRLRRRYKFRHRRRQRYRRRAFRKAFHNPRPGTYSVRLPNPQSTMTI
RFQGIIFLTEGLILPKNSTAGGYADHLYGARVAKISVNLKEFLLASMNLTYVSKIGGPIAGELIADGSQS
QAAQNWPNCWLPLDNNVPSATPSAWWRWALMMMQPTDSCRFFNHPKQMTLQDMGRMFGGWHLFRHIETRF
QLLATKNEGSFSPVASLLSQGEYLTRRDDVKYSSDHQNRWRKGEQPMTGGIAYATGKMRPDEQQYPAMPP
DPPIITATTAQGTQVRCMNSTQAWWSWDTYMSFATLTALGAQWSFPPGQRSVSRRSFNHHKARGAGDPKG
QRWHTLVPLGTETITDSYMTAPASELDTNFFTLYVAQGTNKSQQYKFGTATYALKEPVMKSDAWAVVRVQ
SVWQLGNRQRPYPWDVNWANSTMYWGSQP

>gi|1878830485|gb|QLO82071.1| VP1 [Chicken anemia virus]
MARRARRPRGRFYAFRRGRWHNLKRLRRRYKFRHRRRQRYRRRAFRKAFHNPRPGTYSVRLPNPQSTMTI
RFQGIIFLTEGLILPKNSTAGGYADHLYGARVAKISVNLKEFLLASMNLTYVSKIGGPIAGELIADGSQS
QAAQNWPNCWLPLDNNVPSATPSAWWRWALMMMQPTDSCRFFNHPKQMTLQDMGRMFGGWHLFRHIETRF
QLLATKNEGSFSPVASLLSQGEYLTRRDDVKYSSDHQNRWRKGEQPMTGGIAYATGKMRPDEQQYPAMPP
DPPIITATTAQGTQVRCMNSTQAWWSWDTYMSFATLTALGAQWSFPPGQRSVSRRSFNHHKARGAGDPKG
QRWHTLVPLGTETITDSYMSAPASELDTNFFTLYVAQGTNKSQQYKFGTATYALKEPVMKSDAWAVVRVQ
SVWQLGNRQRPYPWDVNWANSTMYWGSQP

>gi|1878830481|gb|QLO82068.1| VP1 [Chicken anemia virus]
MARRARRPRGRFYAFRRGRWHNLKRLRRRYKFRHRRRQRYRRRAFRKAFHNPRPGTYSVRLPNPQSTMTI
RFQGIIFLTEGLILPKNSTAGGYADHLYGARVAKISVNLKEFLLASMNLTYVSKIGGPIAGELIADGSQS
QAAQNWPNCWLPLDNNVPSATPSAWWRWALMMMQPTDSCRFFNHPKQMTLQDMGRMFGGWHLFRHIETRF
QLLATKNEGSFSPVASLLSQGEYLTRRDDVKYSSDHQNRWRKGEQPMTGGIAYATGKMRPDEQQYPAMPP
DPPIITATTAQGTQVRCMNSTQAWWSWDTYMSFATLTALGAQWSFPPGQRSVSRRSFNHHKARGAGDPKG
QRWHTLVPLGTETITDSYMTAPASELDTNFFTLYVAQGTNKSQQYKFGTATYALKEPVMKSDAWAVVRVQ
SVWQLGNRQRPYPWDVNWANSTMYWGSQP

>gi|1878830477|gb|QLO82065.1| VP1 [Chicken anemia virus]
MARRARRPRGRFYAFRRGRWHNLKRLRRRYKFRHRRRQRYRRRAFRKAFHNPRPGTYSVRLPNPQSTMTI
RFQGIIFLTEGLILPKNSTAGGYADHLYGARVAKISVNLKEFLLASMNLTYVSKIGGPIAGELIADGSQS
QAAQNWPNCWLPLDNNVPSATPSAWWRWALMMMQPTDSCRFFNHPKQMTLQDMGRMFGGWHLFRHIETRF
QLLATKNEGSFSPVASLLSQGEYLTRRDDVKYSSDHQNRWRKGEQPMTGGIAYATGKMRPDEQQYPAMPP
DPPIITATTAQGTQVRCMNSTQAWWSWDTYMSFATLTALGAQWSFPPGQRSVSRRSFNHHKARGAGDPKG
QRWHTLVPLGTETITDSYMSAPASELDTNFFTLYVAQGTNKSQQYKFGTATYALKEPVMKSDAWAVVRVQ
SVWQLGNRQRPYPWDVNWANSTMYWGSQP

>gi|1878830473|gb|QLO82062.1| VP1 [Chicken anemia virus]
MARRARRPRGRFYAFRRGRWHNLKRLRRRYKFRHRRRQRYRRRAFRKAFHNPRPGTYSVRLPNPQSTMTI
RFQGIIFLTEGLILPKNSTAGGYADHLYGARVAKISVNLKEFLLASMNLTYVSKIGGPIAGELIADGSQS
QAAQNWPNCWLPLDNNVPSATPSAWWRWALMMMQPTDSCRFFNHPKQMTLQDMGRMFGGWHLFRHIETRF
QLLATKNEGSFSPVASLLSQGEYLTRRDDVKYSSDHQNRWRKGEQPMTGGIAYATGKMRPDEQQYPAMPP
DPPIITATTAQGTQVRCMNSTQAWWSWDTYMSFATLTALGAQWSFPPGQRSVSRRSFNHHKARGAGDPKG
QRWHTLVPLGTETITDSYMTAPASELDTNFFTLYVAQGTNKSQQYKFGTATYALKEPVMKSDAWAVVRVQ
SVWQLGNRQRPYPWDVNWANSTMYWGSQP

>gi|1878830457|gb|QLO82050.1| VP1 [Chicken anemia virus]
MARRARRPRGRFYAFRRGRWHNLKRLRRRYKFRHRRRQRYRRRAFRKAFHNPRPGTYSVRLPNPQSTMTI
RFQGIIFLTEGLILPKNSTAGGYADHLYGARVAKISVNLKEFLLASMNLTYVSKIGGPIAGELIADGSQS
QAAQNWPNCWLPLDNNVPSATPSAWWRWALMMMQPTDSCRFFNHPKQMTLQDMGRMFGGWHLFRHIETRF
QLLATKNEGSFSPVASLLSQGEYLTRRDDVKYSSDHQNRWRKGEQPMTGGIAYATGKMRPDEQQYPAMPP
DPPIITATTAQGTQVRCMNSTQAWWSWDTYMSFATLTALGAQWSFPPGQRSVSRRSFNHHKARGAGDPKG
QRWHTLVPLGTETITDSYMSAPASELDTNFFTLYVAQGTNKSQQYKFGTATYALKEPVMKSDAWAVVRVQ
SVWQLGNRQRPYPWDVNWANSTMYWGSQP

>gi|1878830453|gb|QLO82047.1| VP1 [Chicken anemia virus]
MARRARRPRGRFYAFRRGRWHNLKRLRRRYKFRHRRRQRYRRRAFRKAFHNPRPGTYSVRLPNPQSTMTI
RFQGIIFLTEGLILPKNSTAGGYADHLYGARVAKISVNLKEFLLASMNLTYVSKIGGPIAGELIADGSQS
QAAQNWPNCWLPLDNNVPSATPSAWWRWALMMMQPTDSCRFFNHPKQMTLQDMGRMFGGWHLFRHIETRF
QLLATKNEGSFSPVASLLSQGEYLTRRDDVKYSSDHQNRWRKGEQPMTGGIAYATGKMRPDEQQYPAMPP
DPPIITATTAQGTQVRCMNSTQAWWSWDTYMSFATLTALGAQWSFPPGQRSVSRRSFNHHKARGAGDPKG
QRWHTLVPLGTETITDSYMSAPASELDTNFFTLYVAQGTNKSQQYKFGTATYALKEPVMKSDAWAVVRVQ
SVWQLGNRQRPYPWDVNWANSTMYWGSQP

>gi|1878830449|gb|QLO82044.1| VP1 [Chicken anemia virus]
MARRARRPRGRFYAFRRGRWHHLKRLRRRYKFRHRRRQRYRRRAFRKAFHNPRPGTYSVRLPNPQSTMTI
RFQGVIFLTEGLILPKNSTAGGYADHMYGARVAKISVNLKEFLLASMNLTYVSKLGGPIAGELIADGSKS
QAAENWPNCWLPLDNNVPSATPSAWWRWALMMMQPTDSCRFFNHPKQMTLQDMGRMFGGWHLFRHIETRF
QLLATKNEGSFSPVASLLSQGEYLTRRDDVKYSSDHQNRWRKGEQPMTGGIAYATGKMRPDEQQYPAMPP
DPPIITSTTAQGTQVRCMNSTQAWWSWDTYMSFATLTALGAQWSFPPGQRSVSRRSFNHHKARGAGDPKG
QRWHTLVPLGTETITDSYMGAPASEIDTNFFTLYVAQGTNKSQQYKFGTATYALKEPVMKSDSWAVVRVQ
SVWQLGNRQRPYPWDVNWANSTMYWGSQP

>gi|1829250306|gb|QIV66294.1| VP1, partial [Chicken anemia virus]
MARRARRPRGRFYAFRRGRWHNLKRLRRRYKFRHRRRQRYRRRAFRKAFHNPRPGTYSVRLPNPQSTMTI
RFQGVIFLTEGLILPKNSTAGGYADHMYGARVAKISVNLKEFLLASMNLTYVSKLGGPIAGELIADGSKS
QAAENWPNCWLPLDNNVPSATPSAWWRWALMMMQPTDSCRFFNHPKQMTLQDMGRMFGGWHLFRHIETRF
QLLATKNEGSFSPVASLLSQGEYLTRRDDVKYSSDHQNRWRKGEQPMTGGIAYATGKMRPDEQQYPAMPP
DPPIITSTTAQGTQVRCMNSTQAWWSWDTYMSFATLTALGAQWSFPPGQRSVSRRSFNHHKARGAGDPKG
QRWHTLVPLGTETITDSYMGAPASEIDTNFFTLYVAQGTNKSQQYKFGTATYALKEPVMKSDSWAVVRVQ
SVWQLGNRQRP

>gi|1829250302|gb|QIV66291.1| VP1, partial [Chicken anemia virus]
MARRARRPRGRFYAFRRGRWHHLKRLRRRYKFRHRRRQRYRRRAFRKAFHNPRPGTYSVRLPNPQSTMTI
RFQGVIFLTEGLILPKNSTAGGYADHLYGARVAKISVNLKEFLLASMNLTYVSKLGGPIAGELIADGSKS
QAAENWPNCWLPLDNNMPSATPSAWWRWALMMMQPTDSCRFFNHPKQMTLQDMGRMFGGWHLFRHIETRF
QLLATKNEGSFSPVASLLSQGEYLTRRDDVKYSSDHQNRWRKGEQPMTGGIAYATGKMRPDEQQYPAMPP
DPPIITSSTPQGTHVRCMNSTQAWWSWDTYMSFATLTALGAQWSFPPGQRSVSRRSFNHHKARGAGDPKG
QRWHTLVPLGTETITDSYMAAPASELDTNFFTLYVAQGTNKSQQYKFGTATYALKEPVMKSDAWAVVRVQ
SVWQLGNRQRP

>gi|1829250298|gb|QIV66288.1| VP1, partial [Chicken anemia virus]
MARRARRPRGRFYAFRRGRWHHLKRLRRRYKFRHRRRQRYRRRAFRKAFHNPRPGTYSVRLPNPQSTMTI
RFQGVIFLTEGLILPKNSTAGGYADHLYGARVAKISVNLKEFLLASMNLTYVSKLGGPIAGELIADGSKS
QAAENWPNCWLPLDNNMPSATPSAWWRWALMMMQPTDSCRFFNHPKQMTLQDMGRMFGGWHLFRHIETRF
QLLATKNEGSFSPVASLLSQGEYLTRRDDVKYSSDHQNRWRKGEQPMTGGIAYATGKMRPDEQQYPAMPP
DPPIITTTTPQGTHVRCMNSTQAWWSWDTYMSFATLTALGAQWSFPPGQRSVSRRSFNHHKARGAGDPKG
QRWHTLVPLGTETITDSYMTAPASELDTNFFTLYVAQGTNKSQQYKFGTATYALKEPVMKSDAWAVVRVQ
SVWQLGNRQRP

>gi|1829250294|gb|QIV66285.1| VP1, partial [Chicken anemia virus]
MARRARRPRGRFYAFRRGRWHHLKRLRRRYKFRHRRRQRYRRRAFRKAFHNPRPGTYSVRLPNPQSTMTI
RFQGVIFLTEGLILPKNSTAGGYADHLYGARVAKISVNLKEFLLASMNLTYVSKLGGPIAGELIADGSKS
QAAENWPNCWLPLDNNMPSATPSAWWRWALMMMQPTDSCRFFNHPKQMTLQDMGRMFGGWHLFRHIETRF
QLLATKNEGSFSPVASLLSQGEYLTRRDDVKYSSDHQNRWRKGEQPMTGGIAYATGKMRPDEQQYPAMPP
DPPIITTTTPQGTHVRCMNSTQAWWSWDTYMSFATLTALGAQWSFPPGQRSVSRRSFNHHKARGAGDPKG
QRWHTLVPLGTETITDSYMTAPASELDTNFFTLYVAQGTNKSQQYKFGTATYALKEPVMKSDAWAVVRVQ
SVWQLGNRQRP

>gi|1808996449|gb|QIA62035.1| VP1 [Chicken anemia virus]
MARRARRPRGRFYAFRRGRWHHLKRLRRRYKFRHRRRQRYRRRAFRKAFHNPRPGTYSVRLPNPQSTMTI
RFQGVIFLTEGLILPKNSTAGGYADHMYGARVAKISVNLKEFLLASMNLTYVSKLGGPIAGELIADGSKS
QAAENWPNCWLPLDNNMPSATPSAWWRWALMMMQPTDSCRFFNHPKQMTLQDMGRMFGGWHLFRHIETRF
QLLATKNEGSFSPVASLLSQGEYLTRRDDVKYSSDHQNRWRKGEQPMTGGIAYATGKMRPDEQQYPAMPP
DPPIITSTTAQGTQVRCMNSTQAWWSWDTYMSFATLTALGAQWSFPPGQRSVSRRSFNHHKARGAGDPKG
QRWHTLVPLGTETITDSYMGAPASEIDTNFFTLYVAQGTNKSQQYKFGTATYALKEPVMKSDSWAVVRVQ
SVWQLGNRQRPYPWDVNWANSTMYWGSRP

>gi|1808996441|gb|QIA62032.1| VP1 [Chicken anemia virus]
MARRARRPRGRFYAFRRGRWHHLKRLRRRYKFRHRRRQRYRRRAFRKAFHNPRPGTYSVRLPDPQSTMTI
RFQGVIFLTEGLILPKNSTAGGYADHMYGARVAKISVNLKEFLLASMNLTYVSKLGGPIAGELIADGSKS
QAAENWPNCWLPLDNNMPSATPSAWWRWALMMMQPTDSCRFFNHPKQMTLQDMGRMFGGWHLFRHIETRF
RLLATKNEGSFSPVASLLSQGEYLTRRDDVKYSSDHQNRWRKGEQPMTGGIAYATGKMRPDEQQYPAMPP
DPPIITSTTAQGTQVRCMNSTQAWWSWDTYMSFATLTALGAQWSFPPGQRSVSRRSFNHHKARGAGDPKG
QRWHTLVPLGTETITDSYMGAPASEIDTNFFTLYVAQGTNKSQQYKFGTATYALKEPVMKSDSWAVVRVQ
SVWQLGNRQRPYPWDVNWANSTMYWGSQP

>gi|1493076327|gb|AYM25638.1| VP1 [Chicken anemia virus]
MARRARRPRGRFYAFRRGRWHQLKRSRRRYKFRHRRRQRYRRRAFRKAFHNTRPGTYSVRLPNPQSTMTI
RFQGIIFLTEGLILPKNSTAGGYADHLYGARVAKISVNLKEFLLASMNLTYVSKIGGPIAGELIADGSQS
QAAQNWPNCWLPLDNNVPSATPSAWWRWALMMMQPTDSCRFFNHPKQMTLQDMGRMFGGWHLFRHIETRF
QLLATKNEGSFSPVASLLRQGEYLTRRDDVKYSSDHQNRWRKGEQPMTGGIAYATGKMRPDEQQYPAMPP
DPPIITTQPPQGPQVRCMNSTQAWWSWDTYMSFATLTALGAQWSFPPGQRSVSRRSFNHHKARGAGEPKG
QRWHTLVPLGTETITDSYMSAPASELDTNFFTLYVAQGTNKSQQYKFGTATYALKEPVMKSDAWAVVRVQ
SVWQLGNRQRPYPWDVNWANSTMYWGSQP

>gi|1493076324|gb|AYM25637.1| VP1 [Chicken anemia virus]
MARRARRPRGGFYAFRRGRWQQLKRLRRRYKFRHRRRQRYRRRAYRKAFHNPRPGTYSVRLPNPQSTMTI
RFQGIIFLTEGLILPKNSTAGGYADHLYGARVAKISVNLKEFLLASMNLTYVSKIGGPIAGELIADGSQS
QAAQNWPSCSLPLDNNVPSATPSAWWRWALMMMQPTDSCRFFNHPKQMTLQDMGRMFGGWHLFRHIETRF
QLLATKNEGSFSPVASLVSQGEYLTRRDDVKQSSDHQNRWRKGEQPMTGGIAYATGKMRPDEQQYPAMPP
DPPIITTQPPQGPQVRCMNSTQAWWSWDTYMSFATLTALGAQWSFPPGQRSVSRRSFNHHKARGAGDPKG
QRCHTLVPLGTETITDSYMSAPASEPDTNFFTLYVAQGTNKSQQYKFGTATYALKEPVMKSDAWAVVRVQ
SVWQLGNRQRPYPWDVKWANSTMYWGSQP

>gi|1493076317|gb|AYM25632.1| VP1 [Chicken anemia virus]
MARRARRPRGRFYASRRGRWHNLKRLRRRYKFRHRRRQRYRRRAFRKAFHNPRPGTYSVTLPNPQSTMTI
RFQGVIFLTEGPILPKNSTAGGYADHMYGARVAKISVNLKEFLLASMNLTYVSKIGGPIAGELIADGSKS
RAAENWPNCWLPLDNNVPSATPSAWWRWALMMMQPTDSCRFFNHPKQMTLQDMGRMFGGWHLFRHIKTRF
QLLATKNEGSFSPVASLPSQGEYLTRRDDVKYSSDHQNRWRKGEQPMTGGIAYATGKMRPDEQQYPAMPP
EPPIITSTTAQGTQVRCMNSTQAWWSWDTYMSFATLTALGAQWSFPPGQRSVSRRSFNHHKARGAGHPKG
QRWHTLVPLGTETITDSYMGAPASELDTNFFTLYVAQGTNKSQQYKFGTATYALKEPVMKSDSWAVVRVQ
SVWQLGNRQRPYPWDVNWANSTMYWGTQP

>gi|1493076312|gb|AYM25629.1| VP1 [Chicken anemia virus]
MARRARRPRGRFSAFRRGRWHQLKRSRRRYKFRHRRRQRYRRRAFRKAFHNPRPGTYSVRLPNPQSTMTI
RFQGIIFLTEGLILPKNSTAGGYADHLYGARVAKISVNLKEFLLASMNLTYVSKIGGPIAGELIADGSQS
QAAQNWPNYWLPLDNNVPSATPSAWWRWALMMMQPTDSCRFFNHPKQMTLQDMGRMFGGWHLFRHIETRF
QLLATKNEGSFSPVASLLSQGEYLTRRDDVKYSSDHQNRWRKGEQPMTGGIAYATGKMRPDEQQYPAMPP
DPPIITTQPPQGPQVRCMNSTQAWWSWDTYMSFATLTALGAQWSFPPGQRSVSRRSFNHHKARGAGDPKG
QRWHTLVPLGTKTITDSYMSAPASELDTNFFTLYVAQGTNKSQQYKFGTATYALKEPVMKSDAWAVVRVQ
SVWQLGNRQRPYPWDVKWANSTMYWGSQP

>gi|1493076307|gb|AYM25626.1| VP1 [Chicken anemia virus]
MARRARRPRGRFYAFRRGRWHRLKRLRRRYKFRHRRRQRYRRRAFRKAFHNPRPGTYSVRLPNPQSTMTI
RFQGIIFLTEGLILPKNSTAGGYADHLYGARVAKISVNLKEFLLASMNLTYVSKIGGPIAGELIADGSQS
QAAQNWPNCWLPLDNNKPSATPSAWWRWALMMMQPTDSCRFFNHPKQMTLQDMGRMFGGWHLFRHIETRF
QLLATKNEGSFSPVASLLSQGEYLTRRDDVKYSSDHQNRWRKGEQPMTGGIAYATGKMRPDEQQYPAMPP
TPPIITTTPPQGPQVRCMNSTQAWWSWDTYMSFATLTALGAQWSFPPGQRSVSRRSFNHHKARGAGDPKG
QRWHTLVPLGTETITDSYMSAPASELDTNFFTLYVAQGTNKSQQYKFGTATYALKEPVMKSDAWAVVRVQ
SVWQLGNRQRPYPWDVNWANSTMYWGSQP

>gi|1493076302|gb|AYM25623.1| VP1 [Chicken anemia virus]
MARRARRPRGRFYAFRRGRWNQLKRLRRRYKFRHRRRQRYRRRAFRKAFHNPRPGTYSVNLPNPQSTMTI
RFQGIIFLTEGLILPKNSTAGGYADHLYGARVAKISVNLKEFLLASMNLTYVSKIGGPIAGELIADGSQS
QAAQNWPNCWLPLDNNVPSATPSAWWRWALMMMQPTDSCRFFNHPKQMTLQDMGRMFGGWHLFRHIETRF
QLLATKNEGSFSPVASLLSQGEYLTRRDDVKYSSEHQNRWRKGEQPMTGGIAYATGKMRPDEQQYPAMPP
DPPIITTQPPQGPQVRCMNSTQAWWSWDTYMSFATLTALGAQWSFPPGQRSVSRRSFNHHKARGAGDPKG
QRWHTLAPLGTETITDSYMSAPASELDTNFFTLYVAQGTNKSQQYKFGTATYALKEPVMKSDAWAVVRVQ
SVWQLGNRQRPYPWDVNWANSTMYWGSQP

>gi|1732261159|gb|QEJ80789.1| VP1 [Chicken anemia virus]
MARRARRPRGRFYAFRRGRWHQLKRLRRRYKFRHRRRQRYRRRAFRKAFHNPRPGTYSVRLPNPQSTMTI
RFQGIIFLTEGLILPKNSTAGGYADHLYGARVAKISVNLKEFLLASMNLTYVSKIGGPIAGELIADGSQS
QAAQNWPNCWLPLDNNVPSATPSAWWRWALMMMQPTDSCRFFNHPKQMTLQDMGRMFGGWHLFRHIETRF
QLLATKNEGSFSPVASLLSQGEYLTRRDDVKYSSDHQNRWRKGEQPMTGGIAYATGKMRPDEQQYPAMPP
DPPIITSTTAQGTQVRCMNSTQAWWSWDTYMSFATLTALGAQWSFPPGQRSVSRRSFNHHKARGAGDPKG
QRWHTLVPLGTETITDSYMTAPASELDTNFFTLYVAQGTNKSQQYKFGTATYALKEPVMKSDAWAVVRVQ
SVWQLGNRQRPYPWDVNWANSTMYWGSQP

>gi|1511241675|gb|AYU75180.1| VP1, partial [Chicken anemia virus]
MARRARRPRGRFYAFRRGRWHQLKRLRRRYKFRHRRRQRYRRRAFRKAFHNPRPGTYSVRLPNPQSTMTI
RFQG

>gi|1436168174|gb|AXH51047.1| VP1 [Chicken anemia virus]
MARRARRPRGRFYAFRRGRWHQLKRLRRRYKFRHRRRQRYRRRAFRKAFHNPRPGTYSVRLPNPQSTMTI
RFQGIIFLTEGLILPKNSTAGGYADHLYGARVAKISVNLKEFLLASMNLTYVSKIGGPIAGELIADGSQS
QAAQNWPNCWLPLDNNVPSATPSAWWRWALMMMQPTDSCRFFNHPKQMTLQDMGRMFGGWHLFRHIETRF
QLLATKNEGSFSPVASLLSQGEYLTRRDDVKYSSDHQNRWRKGEQPMTGGIAYATGKMRPDEQQYPAMPP
DPPIITTTTAQGTQVRCMNSTQAWWSWDTYMSFATLTALGAQWSFPPGQRSVSRRSFNHHKARGAGDPKG
QRWHTLVPLGTETITDSYMSAPASELDTNFFTLYVAQGTNKSQQYKFGTATYALKEPVMKSDAWAVVRVQ
SVWQLGNRQRPYPWDVNWANSTMYWGSQP

>gi|1436168170|gb|AXH51044.1| VP1 [Chicken anemia virus]
MARRARRPRGRFYAFRRGRWHQLKRLRRRYKFRHRRRQRYRRRAFRKAFHNPRPGTYSVRLPNPQSTMTI
RFQGIIFLTEGLILPKNSTAGGYADHLYGARVAKISVNLKEFLLASMNLTYVSKIGGPIAGELIADGSQS
QAAQNWPNCWLPLDNNVPSATPSAWWRWALMMMQPTDSCRFFNHPKQMTLQDMGRMFGGWHLFRHIETRF
QLLATKNEGSFSPVASLLSQGEYLTRRDDVKYSSDHQNRWRKGEQPMTGGIAYATGKMRPDEQQYPAMPP
DPPIITTTTAQGTQVRCMNSTQAWWSWDTYMSFATLTALGAQWSFPPGQRSVSRRSFNHHKARGAGDPKG
QRWHTLVPLGTETITDSYMSAPASELDTNFFTLYVAQGTNKSQQYKFGTATYALKEPVMKSDAWAVVRVQ
SVWQLGNRQRPYPWDVNWANSTMYWGSQP

>gi|1436168166|gb|AXH51041.1| VP1 [Chicken anemia virus]
MARRARRPRGRFYAFRRGRWHHLKRLRRRYKFRHRRRQRYRRRAFRKAFHNPRPGTYSVRLPNPQSTMTI
RFQGIIFLTEGLILPKNSTAGGYADHLYGARVAKISVNLKEFLLASMNLTYVSKIGGPIAGELIADGSQS
QAAQNWPNCWLPLDNNVPSATPSAWWRWALMMMQPTDSCRFFNHPKQMTLQDMGRMFGGWHLFRHIETRF
QLLATKNEGSFSPVASLLSQGEYLTRRDDVKYSSDHQNRWRKGEQPMTGGIAYATGKMRPDEQQYPAMPP
DPPIITTTTPQGTQVRCMNSTQAWWSWDTYMSFATLTALGAQWSFPPGQRSVSRRSFNHHKARGAGDPKG
QRWHTLVPLGTETITDSYMSAPASELDTNFFTLYVAQGTNKSQQYKFGTATYALKEPVMKSDAWAVVRVQ
SVWQLGNRQRPYPWDVNWANSTMYWGSHP

>gi|1436168162|gb|AXH51038.1| VP1 [Chicken anemia virus]
MARRARRPRGRFYAFRRGRWHQLKRLRRRYKFRHRRRQRYRRRAFRKAFHNPRPGTYSVRLPNPQSTMTI
RFQGIIFLTEGLILPKNSTAGGYADHLYGARVAKISVNLKEFLLASMNLTYVSKIGGPIAGELIADGSQS
QAAQNWPNCWLPLDNNVPSATPSAWWRWALMMMQPTDSCRFFNHPKQMTLQDMGRMFGGWHLFRHIETRF
QLLATKNEGSFSPVASLLSQGEYLTRRDDVKYSSDHQNRWRKGEQPMTGGIAYATGKMRPDEQQYPSMPP
DPPIITTTTAQGTQVRCMNSTQAWWSWDTYMSFATLTALGAQWSFPPGQRSVSRRSFNHHKARGAGDPKG
QRWHTLVPLGTETITDSYMSAPASELDTNFFTLYVAQGTNKSQQYKFGTATYALKEPVMKSDAWAVVRVQ
SVWQLGNRQRPYPWDVNWANSTMYWGSQP

>gi|1436168158|gb|AXH51035.1| VP1 [Chicken anemia virus]
MARRARRPRGRFYAFRRGRWHQLKRLRRRYKFRHRRRQRYRRRAFRKAFHNPRPGTYSVRLPNPQSTMTI
RFQGIIFLTEGLILPKNSTAGGYADHLYGARVAKISVNLKEFLLASMNLTYVSKIGGPIAGELIADGSQS
QAAQNWPNCWLPLDNNVPSATPSAWWRWALMMMQPTDSCRFFNHPKQMTLQDMGRMFGGWHLFRHIETRF
QLLATKNEGSFSPVASLLSQGEYLTRRDDVKYSSDHQNRWRKGEQPMTGGIAYATGKMRPDEQQYPAMPP
DPPIITSTTAQGTQVRCMNSTQAWWSWDTYMSFATLTALGAQWSFPPGQRSVSRRSFNHHKARGAGDPKG
QRWHTLVPLGTETITDSYMSAPASELDTNFFTLYVAQGTNKSQQYKFGTATYALKEPVMKSDAWAVVRVQ
SVWQLGNRQRPYPWDVNWANSTMYWGSQP

>gi|1436168154|gb|AXH51032.1| VP1 [Chicken anemia virus]
MARRARRPRGRFYAFRRGRWHHLKRLRRRYKFRHRRRQRYRRRAFRKAFHNPRPGTYSVRLPNPQSTMTI
RFQGIIFLTEGLILPKNSTAGGYADHLYGARVAKISVNLKEFLLASMNLTYVSKIGGPIAGELIADGSQS
QAAQNWPNCWLPLDNNVPSATPSAWWRWALMMMQPTDSCRFFNHPKQMTLQDMGRMFGGWHLFRHIETRF
QLLATKNEGSFSPVASLLSQGEYLTRRDDVKYSSDHQNRWRKGEQPMTGGIAYATGKMRPDEQQYPAMPP
DPPIITTTTPQGTQVRCMNSTQAWWSWDTYMSFATLTALGAQWSFPPGQRSVSRRSFNHHKARGAGDPKG
QRWHTLVPLGTETITDSYMSAPASELDTNFFTLYVAQGTNKSQQYKFGTATYALKEPVMKSDAWAVVRVQ
SVWQLGNRQRPYPWDVNWANSTMYWGSQP

>gi|1436168150|gb|AXH51029.1| VP1 [Chicken anemia virus]
MARRARRPRGRFYAFRRGRWHNLKRLRRRYKFRHRRRQRYRRRAFRKAFHNPRPGTYSVRLPNPQSTMTI
RFQGIIFLTEGLILPKNSTAGGYADHLYGARVAKISVNLKEFLLASMNLTYVSKIGGPIAGELIADGSQS
QAAQNWPNCWLPLDNNVPSATPSAWWRWALMMMQPTDSCRFFNHPKQMTLQDMGRMFGGWHLFRHIETRF
QLLATKNEGSFSPVASLLSQGEYLTRRDDVKYSSDHQNRWRKGEQPMTGGIAYATGKMRPDEQQYPAMPP
DPPIITATTAQGTQVRCMNSTQAWWSWDTYMSFATLTALGAQWSFPPGQRSVSRRSFNHHKARGAGDPKG
QRWHTLVPLGTETITDSYMSAPASELDTNFFTLYVAQGTNKSQQYKFGTATYALKEPVMKSDAWAVVRVQ
SVWQLGNRQRPYPWDVNWANSTMYWGSQP

>gi|1436168146|gb|AXH51026.1| VP1 [Chicken anemia virus]
MARRARRPRGRFYAFRRGRWHQLKRLRRRYKFRHRRRQRYRRRAFRKAFHNPRPGTYSVRLPNPQSTMTI
RFQGVIFLTEGLILPKNSTAGGYADHMYGARVAKISVNLKEFLLASMNLTYVSKIGGPIAGELIADGSKS
QAAENWPNMWLPLDNNVPSATPSAWWRWALMMMQPTDSCRFFNHPKQMTLQDMGRMFGGWHLFRHIETRF
QLLATKNEGSFSPVASLLSQGEYLTRRDDVKYSSDHQNRWRKGEQPMTGGIAYATGKMRPDEQQYPSMPP
DPPIITSTTAQGTQVRCMNSTQAWWSWDTYMSFATLTALGAQWSFPPGQRSVSRRSFNHHKARGAGDPKG
QRWHTLVPLGTETITDSYMGAPASELDTNFFTLYVAQGTNKSQQYKFGTATYALKEPVMKSDSWAVVRVQ
SVWQLGNRQRPYPWDVNWANSTMYWGGQP

>gi|1436168142|gb|AXH51023.1| VP1 [Chicken anemia virus]
MARRARRPRGRFYAFRRGRWHQLKRLRRRYKFRHRRRQRYRRRAFRKAFHNPRPGTYSVRLPNPQSTMTI
RFQGVIFLTEGLILPKNSTAGGYADHMYGARVAKISVNLKEFLLASMNLTYVSKIGGPIAGELIADGSKS
QAAENWPNMWLPLDNNVPSATPSAWWRWALMMMQPTDSCRFFNHPKQMTLQDMGRMFGGWHLFRHIETRF
QLLATKNEGSFSPVASLLSQGEYLTRRDDVKYSSDHQNRWRKGEQPMTGGIAYATGKMRPDEQQYPSMPP
DPPIITSTTAQGTQVRCMNSTQAWWSWDTYMSFATLTALGAQWSFPPGQRSVSRRSFNHHKARGAGDPKG
QRWHTLVPLGTETITDSYMGAPASELDTNFFTLYVAQGTNKSQQYKFGTATYALKEPVMKSDSWAVVRVQ
SVWQLGNRQRPYPWDVNWANSTMYWGGQP

>gi|1436168138|gb|AXH51020.1| VP1 [Chicken anemia virus]
MARRARRPRGRFYAFRRGRWHQLKRLRRRYKFRHRRRQRYRRRAFRKAFHNPRPGTYSVRLPNPQSTMTI
RFQGVIFLTEGLILPKNSTAGGYADHMYGARVAKISVNLKEFLLASMNLTYVSKIGGPIAGELIADGSKS
QAAENWPNMWLPLDNNVPSATPSAWWRWALMMMQPTDSCRFFNHPKQMTLQDMGRMFGGWHLFRHIETRF
QLLATKNEGSFSPVASLLSQGEYLTRRDDVKYSSDHQNRWRKGEQPMTGGIAYATGKMRPDEQQYPSMPP
DPPIITSTTAQGTQVRCMNSTQAWWSWDTYMSFATLTALGAQWSFPPGQRSVSRRSFNHHKARGAGDPKG
QRWHTLVPLGTETITDSYMGAPASELDTNFFTLYVAQGTNKSQQYKFGTATYALKEPVMKSDSWAVVRVQ
SVWQLGNRQRPYPWDVNWANSTMYWGGQP

>gi|1436168134|gb|AXH51017.1| VP1 [Chicken anemia virus]
MARRARRPRGRFYAFRRGRWHQLKRLRRRYKFRHRRRQRYRRRAFRKAFHNPRPGTYSVRLPNPQSTMTI
RFQGVIFLTEGLILPKNSTAGGYADHMYGARVAKISVNLKEFLLASMNLTYVSKIGGPIAGELIADGSKS
QAAENWPNMWLPLDNNVPSATPSAWWRWALMMMQPTDSCRFFNHPKQMTLQDMGRMFGGWHLFRHIETRF
QLLATKNEGSFSPVASLLSQGEYLTRRDDVKYSSDHQNRWRKGEQPMTGGIAYATGKMRPDEQQYPAMPP
DPPIITSTTAQGTQVRCMNSTQAWWSWDTYMSFATLTALGAQWSFPPGQRSVSRRSFNHHKARGAGDPKG
QRWHTLVPLGTETITDSYMGAPASELDTNFFTLYVAQGTNKSQQYKFGTATYALKEPVMKSDSWAVVRVQ
SVWQLGNRQRPYPWDVNWANSTMYWGGQP

>gi|1436168130|gb|AXH51014.1| VP1 [Chicken anemia virus]
MARRARRPRGRFYAFRRGRWHQLKRLRRRYKFRHRRRQRYRRRAFRKAFHNPRPGTYSVRLPNPQSTMTI
RFQGVIFLTEGLILPKNSTAGGYADHMYGARVAKISVNLKEFLLASMNLTYVSKIGGPIAGELIADGSKS
QAAENWPNMWLPLDNNVPSATPSAWWRWALMMMQPTDSCRFFNHPKQMTLQDMGRMFGGWHLFRHIETRF
QLLATKNEGSFSPVASLLSQGEYLTRRDDVKYSSDHQNRWRKGEQPMTGGIAYATGKMRPDEQQYPAMPP
DPPIITSTTAQGTQVRCMNSTQAWWSWDTYMSFATLTALGAQWSFPPGQRSVSRRSFNHHKARGAGDPKG
QRWHTLVPLGTETITDSYMGAPASELDTNFFTLYVAQGTNKSQQYKFGTATYALKEPVMKSDSWAVVRVQ
SVWQLGNRQRPYPWDVNWANSTMYWGGQP

>gi|1436168126|gb|AXH51011.1| VP1 [Chicken anemia virus]
MARRARRPRGRFYAFRRGRWHQLKRLRRRYKFRHRRRQRYRRRAFRKAFHNPRPGTYSVRLPNPQSTMTI
RFQGVIFLTEGLILPKNSTAGGYADHMYGARVAKISVNLKEFLLASMNLTYVSKIGGPIAGELIADGSKS
QAAENWPNMWLPLDNNVPSATPSAWWRWALMMMQPTDSCRFFNHPKQMTLQDMGRMFGGWHLFRHIETRF
QLLATKNEGSFSPVASLLSQGEYLTRRDDVKYSSDHQNRWRKGEQPMTGGIAYATGKMRPDEQQYPAMPP
DPPIITSTTAQGTQVRCMNSTQAWWSWDTYMSFATLTALGAQWSFPPGQRSVSRRSFNHHKARGAGDPKG
QRWHTLVPLGTETITDSYMGAPASELDTNFFTLYVAQGTNKSQQYKFGTATYALKEPVMKSDSWAVVRVQ
SVWQLGNRQRPYPWDVNWANSTMYWGGQP

>gi|1436168122|gb|AXH51008.1| VP1 [Chicken anemia virus]
MARRARRPRGRFYAFRRGRWHQLKRLRRRYKFRHRRRQRYRRRAFRKAFHNPRPGTYSVRLPNPQSTMTI
RFQGVIFLTEGLILPKNSTAGGYADHMYGARVAKISVNLKEFLLASMNLTYVSKIGGPIAGELIADGSKS
QAAENWPNMWLPLDNNVPSATPSAWWRWALMMMQPTDSCRFFNHPKQMTLQDMGRMFGGWHLFRHIETRF
QLLATKNEGSFSPVASLLSQGEYLTRRDDVKYSSDHQNRWRKGEQPMTGGIAYATGKMRPDEQQYPAMPP
DPPIITSTTAQGTQVRCMNSTQAWWSWDTYMSFATLTALGAQWSFPPGQRSVSRRSFNHHKARGAGDPKG
QRWHTLVPLGTETITDSYMGAPASELDTNFFTLYVAQGTNKSQQYKFGTATYALKEPVMKSDSWAVVRVQ
SVWQLGNRQRPYPWDVNWANSTMYWGGQP

>gi|1436168118|gb|AXH51005.1| VP1 [Chicken anemia virus]
MARRARRPRGRFYAFRRGRWHQLKRLRRRYKFRHRRRQRYRRRAFRKAFHNPRPGTYSVRLPNPQSTMTI
RFQGVIFLTEGLILPKNSTAGGYADHMYGARVAKISVNLKEFLLASMNLTYVSKIGGPIAGELIADGSKS
QAAENWPNMWLPLDNNVPSATPSAWWRWALMMMQPTDSCRFFNHPKQMTLQDMGRMFGGWHLFRHIETRF
QLLATKNEGSFSPVASLLSQGEYLTRRDDVKYSSDHQNRWRKGEQPMTGGIAYATGKMRPDEQQYPAMPP
DPPIITSTTAQGTQVRCMNSTQAWWSWDTYMSFATLTALGAQWSFPPGQRSVSRRSFNHHKARGAGDPKG
QRWHTLVPLGTETITDSYMGAPASELDTNFFTLYVAQGTNKSQQYKFGTATYALKEPVMKSDSWAVVRVQ
SVWQLGNRQRPYPWDVNWANSTMYWGGQP

>gi|1436168114|gb|AXH51002.1| VP1 [Chicken anemia virus]
MARRARRPRGRFYAFRRGRWHQLKRLRRRYKFRHRRRQRYRRRAFRKAFHNPRPGTYSVRLPNPQSTMTI
RFQGVIFLTEGLILPKNSTAGGYADHMYGARVAKISVNLKEFLLASMNLTYVSKIGGPIAGELIADGSKS
QAAENWPNMWLPLDNNVPSATPSAWWRWALMMMQPTDSCRFFNHPKQMTLQDMGRMFGGWHLFRHIETRF
QLLATKNEGSFSPVASLLSQGEYLTRRDDVKYSSDHQNRWRKGEQPMTGGIAYATGKMRPDEQQYPAMPP
DPPIITSTTAQGTQVRCMNSTQAWWSWDTYMSFATLTALGAQWSFPPGQRSVSRRSFNHHKARGAGDPKG
QRWHTLVPLGTETITDSYMGAPASELDTNFFTLYVAQGTNKSQQYKFGTATYALKEPVMKSDSWAVVRVQ
SVWQLGNRQRPYPWDVNWANSTMYWGGQP

>gi|1436168110|gb|AXH50999.1| VP1 [Chicken anemia virus]
MARRARRPRGRFYAFRRGRWHQLKRLRRRYKFRHRRRQRYRRRAFRKAFHNPRPGTYSVRLPNPQSTMTI
RFQGVIFLTEGLILPKNSTAGGYADHMYGARVAKISVNLKEFLLASMNLTYVSKIGGPIAGELIADGSKS
QAAENWPNMWLPLDNNVPSATPSAWWRWALMMMQPTDSCRFFNHPKQMTLQDMGRMFGGWHLFRHIETRF
QLLATKNEGSFSPVASLLSQGEYLTRRDDVKYSSDHQNRWRKGEQPMTGGIAYATGKMRPDEQQYPAMPP
DPPIITSTTAQGTQVRCMNSTQAWWSWDTYMSFATLTALGAQWSFPPGQRSVSRRSFNHHKARGAGDPKG
QRWHTLVPLGTETITDSYMGAPASELDTNFFTLYVAQGTNKSQQYKFGTATYALKEPVMKSDSWAVVRVQ
SVWQLGNRQRPYPWDVNWANSTMYWGGQP

>gi|1436168106|gb|AXH50996.1| VP1 [Chicken anemia virus]
MARRARRPRGRFYAFRRGRWHQLKRLRRRYKFRHRRRQRYRRRAFRKAFHNPRPGTYSVRLPNPQSTMTI
RFQGVIFLTEGLILPKNSTAGGYADHMYGARVAKISVNLKEFLLASMNLTYVSKIGGPIAGELIADGSKS
QAAENWPNMWLPLDNNVPSATPSAWWRWALMMMQPTDSCRFFNHPKQMTLQDMGRMFGGWHLFRHIETRF
QLLATKNEGSFSPVASLLSQGEYLTRRDDVKYSSDHQNRWRKGEQPMTGGIAYATGKMRPDEQQYPAMPP
DPPIITSTTAQGTQVRCMNSTQAWWSWDTYMSFATLTALGAQWSFPPGQRSVSRRSFNHHKARGAGDPKG
QRWHTLVPLGTETITDSYMGAPASELDTNFFTLYVAQGTNKSQQYKFGTATYALKEPVMKSDSWAVVRVQ
SVWQLGNRQRPYPWDVNWANSTMYWGGQP

>gi|1379071648|gb|AWB14606.1| VP1, partial [Chicken anemia virus]
MARRARRPRGRFYAFRRGRWHNLKRLRRRYKFRHRRRQRYRRRAFRKAFHNPRPGTYSVRLPNPQSTMTI
RFQGIIFLTEGLILPKNSTAGGYADHLYGARVAKISVNLKEFLLASMNLTYVSKIGGPIAGELIADGSQS
QAAQNWPNCWLPLDNNVPSATPSAWWRWALMMMQPTDSCRFFNHPKQMTLQDMGRMFGGWHLFRHIETRF
QLLATKNEGSFSPVASLLSQGEYLTRRDDVKYSSDHQNRWRKGEQPMTGGIAYATGKMRPDEQQYPAMPP
DPPIITATTAQGTQVRCMNSTQAWWSWDTYMSFATLTALGAQWSFPPGQRSVSRRSFNHHKARGAGDPKG
QRWHTLVPLGTETITDSYMSAPASELDTNFFTLYVAQGTNKSQQYKFGTATYALKEPVMKSDAWAVVRVQ
SVWQLGNRQRPYPWDVNWA

>gi|1360474805|gb|AVN87707.1| VP1 [Chicken anemia virus]
MARRARRPRGRFYAFRRGRWHHLKRLRRRYKFRHRRRQRYRRRAFRKAFHNPRPGTYSVRLPNPQSTMTI
RFQGIIFLTEGLILPKNSTAGGYADHLYGARVAKISVNLKEFLLASMNLTYVSKIGGPIAGELIADGSQS
QAAQNWPNCWLPLDNNVPSATPSAWWRWALMMMQPTDSCRFFNHPKQMTLQDMGRMFGGWHLFRHIETRF
QLLATKNEGSFSPVASLLSQGEYLTRRDDVKYSSDHQNRWRKGEQPMTGGIAYATGKMRPDEQQYPAMPP
DPPIITTTTAQGTQVRCMNSTQAWWSWDTYMSFATLTALGAQWSFPPGQRSVSRRSFNHHKARGAGDPKG
QRWHTLVPLGTETITDSYMSAPASELDTNFFTLYVAQGTNKSQQYKFGTATYALKEPVMKSDAWAVVRVQ
SVWQLGNRQRPYPWDVNWANSTMYWGSQP

>gi|1216618960|gb|ASL68909.1| VP1 [Chicken anemia virus]
MARRARRPRGRFYAFRRGRWHQLKRLRRRYKFRHRRRQRYRRRAFRKAFHNPRPGTYSVRLPNPQSTMTI
RFQGIIFLTEGLILPKNSTAGGYADHLYGARVAKISVNLKEFLLASMNLTYVSKIGGPIAGELIADGSQS
QAAQNWPNCWLPLDNNVPSATPSAWWRWALMMMQPTDSCRFFNHPKQMTLQDMGRMFGGWHLFRHIETRF
QLLATKNEGSFSPVASLLSQGEYLTRRDDVKYSSDHQNRWRKGEQPTTGGIAYATGKMRPDEQQYPAMPP
NPPIITTTTPQGTQVRCMNSTQAWWSWDTYMSFATLTALGAQWSFPPGQRSVSRRSFNHHKARGAGDPKG
QRWHTLVPLGTETITDSYMTAPASKLDTNFFTLYVAQGTNKSQQYKFGTATYALKEPVMKSDAWAVVRVQ
SVWQLGNRQRPYPWDVNWANSTMYWGSQP

>gi|1216618956|gb|ASL68906.1| VP1 [Chicken anemia virus]
MARRARRPRGRFYAFRRGRWHQLKRLRRRYKFRHRRRQRYRRRAFRKAFHNPRPGTYSVRLPDPQSTMTI
RFQGIIFLTEGLILPKNSTAGGYADHLYGARVAKISVNLKEFLLASMNLTYVSKIGGPIAGELIADGSQS
QAAQNWPNCWLPLDNNVPSATPSAWWRWALMMMQPTDSCRFFNHPKQMTLQDMGRMFGGWHLFRHIETRF
QLLATKNEGSFSPVASLLSQGEYLTRRDDVKYSSDHQNRWRKGEQPMTGGIAYATGKMRPDEQQYPAMPP
DPPIITTTTPQGTQVRCMNSTQAWWSWDTYMSFATLTALGAQWSFPPGQRSVSRRSFNHHKARGAGDPKG
QRWHTLVPLGTETITDSYMTAPASELDTNFFTLYVAQGTNKSQQYKFGTATYALKEPVMKSDAWAVVRVQ
SVWQLGNRQRPYPWDVNWANSTMYWGSHP

>gi|1216618952|gb|ASL68903.1| VP1 [Chicken anemia virus]
MARRARRPRGRFYAFRRGRWHHLKRLRRRYKFRHRRRQRYRRRAFRKAFHNPRPGTYSVRLPNPQSTMTI
RFQGVIFLTEGLILPKNSTAGGYADHLYGARVAKISVNLKEFLLASMNLTYVSKLGGPIAGELIADGSKS
QAAENWPNCWLPLDNNMPSATPSAWWRWALMMMQPTDSCRFFNHPKQMTLQDMGRMFGGWHLFRHIETRF
QLLATKNEGSFSPVASLLSQGEYLTRRDDVKYSSDHQNRWRKGEQPMTGGIAYATGKMRPDEQQYPAMPP
DPPIITSTTPQGTQVRCMNSTQAWWSWDTYMSFATLTALGAQWSFPPGQRSVSRRSFNHHKARGAGDPKG
QRWHTLVPLGTETITDSYMAAPASELDTNFFTLYVAQGTNKSQQYKFGTATYALKEPVMKSDAWAVVRVQ
SVWQLGNRQRPYPWDINWANSTMYWGSQP

>gi|1216618948|gb|ASL68900.1| VP1 [Chicken anemia virus]
MARRARRPRGRFYAFRRGRWHHLKRLRRRYKFRHRRRQRYRRRAFRKAFHNPRPGTYSVRLPNPQSTMTI
RFQGVIFLTEGLILPKNSTAGGYADHMYGARVAKISVNLKEFLLASMNLTYVSKLGGPIAGELIADGSKS
QAAENWPNCWLPLDNNMPSATPSAWWRWALMMMQPTDSCRFFNHPKQMTLQDMGRMFGGWHLFRHIETRF
QLLATKNEGSFSPVASLLSQGEYLTRRDDVKYSSDHQNRWRKGEQPMTGGIAYATGKMRPDEQQYPAMPP
DPPIITSTTAQGTHVRCMNSTQAWWSWDTYMSFATLTALGAQWSFPPGQRSVSRRSFNHHKARGAGDPKG
QRWHTLVPLGTETITDSYMGAPASEMDTNFFTLYVAQGTNKSQQYKFGTATYALKEPVMKSDSWAVVRVQ
SVWQLGNRQRPYPWDVNWANSTMYWGSQP

>gi|1216618944|gb|ASL68897.1| VP1 [Chicken anemia virus]
MARRARRPRGRFYAFRRGRWHHLKRLRRRYKFRHRRRQRYRRRAFRKAFHNPRPGTYSVRLPNPQSTMTI
RFQGVIFLTEGLILPKNSTAGGYADHLYGARVAKISVNLKEFLLASMNLTYVSKLGGPIAGELIADGSKS
QAAENWPNCWLPLDNNMPSATPSAWWRWALMMMQPTDSCRFFNHPKQMTLQDMGRMFGGWHLFRHIETRF
QLLATKNEGSFSPVASLLSQGEYLTRRDDVKYSSDHQNRWRKGEQPMTGGIAYATGKMRPDEQQYPAMPP
DPPIITSTTPQGTHVRCMNSTQAWWSWDTYMSFATLTALGAQWSFPPGQRSVSRRSFNHHKARGAGDPKG
QRWHTLVPLGTETITDSYMAAPASELDTNFFTLYVAQGTNKSQQYKFGTATYALKEPVMKSDAWAVVRVQ
SVWQLGNRQRPYPWDINWANSTMYWGSQP

>gi|1078570406|gb|AOV94159.1| VP1 [Chicken anemia virus]
MARRARRPRGRFYAFRRGRWHNLKRLRRRYKFRHRRRQRYRRRAFRKAFHNPRPGTYSVRLPNPQSTMTI
RFQGIIFLTEGLILPKNSTAGGYADHLYGARVAKISVNLKEFLLASMNLTYVSKIGGPIAGELIADGSQS
QAAQNWPNCWLPLDNNVPSATPSAWWRWALMMMQPTDSCRFFNHPKQMTLQDMGRMFGGWHLFRHIETRF
QLLATKNEGSFSPVASLLSQGEYLTRRDDVKYSSDHQNRWRKGEQPMTGGIAYATGKMRPDEQQYPAMPP
DPPIITATTAQGTQVRCMNSTQAWWSWDTYMSFATLTALGAQWSFPPGQRSVSRRSFNHHKARGAGDPKG
QRWHTLVPLGTETITDSYMSAPASELDTNFFTLYVAQGTNKSQQYKFGTATYALKEPVMKSDAWAVVRVQ
SVWQLGNRQRPYPWDVNWANSTMYWGSQP

>gi|1078570390|gb|AOV94147.1| VP1 [Chicken anemia virus]
MARRARRPRGRFYAFRRGRWHQLKRLRRRYKFRHRRRQRYRRRAFRKAFHNPRPGTYSVRLPDPQSTMTI
RFQGIIFLTEGLILPKNSTAGGYADHLYGARVAKISVNLKEFLLASMNLTYVSKIGGPIAGELIADGSQS
QAAQNWPNCWLPLDNNVPSATPSAWWRWALMMMQPTDSCRFFNHPKQMTLQDMGRMFGGWHLFRHIETRF
QLLATKNEGSFSPVASLLSQGEYLTRRDDVKYSSDHQNRWRKGEQPMTGGIAYATGKMRPDEQQYPAMPP
DPPIITTTTPQGTQVRCMNSTQAWWSWDTYMSFATLTALGAQWSFPPGQRSVSRRSFNHHKARGAGDPKG
QRWHTLVPLGTETITDSYMTAPASELDTNFFTLYVAQGTNKSQQYKFGTATYALKEPVMKSDAWAVVRVQ
SVWQLGNRQRPYPWDVNWANSTMYWGSHP

>gi|1078570362|gb|AOV94126.1| VP1 [Chicken anemia virus]
MARRARRPRGRFYAFRRGRWHHLKRLRRRYKFRHRRRQRYRRRAFRKAFHNPRPGTYSVRLPNPQSTMTI
RFQGVIFLTEGLILPKNSTAGGYADHMYGARVAKISVNLKEFLLASMNLTYVSKLGGPIAGELIADGSKS
QAAENWPNCWLPLDNNVPSATPSAWWRWALMMMQPTDSCRFFNHPKQMTLQDMGRMFGGWHLFRHIETRF
QLLATKNEGSFSPVASLLSQGEYLTRRDDVKYSSDHQNRWRKGEQPMTGGIAYATGKMRPDEQQYPAMPP
DPPIITSTTAQGTQVRCMNSTQAWWSWDTYMSFATLTALGAQWSFPPGQRSVSRRSFNHHKARGAGDPKG
QRWHTLVPLGTETITDSYMGAPASEIDTNFFTLYVAQGTNKSQQYKFGTATYALKEPVMKSDSWAVVRVQ
SVWQLGNRQRPYPWDVNWANSTMYWGSQP

>gi|1073547895|gb|AOT85267.1| VP1 [Chicken anemia virus]
MARRARRPRGRFYAFRRGRWHQLKRLRRRYKFRHRRRQRYRRRAFRKAFHNPRPGTYSVRLPNPQSTMTI
RFQGIIFLTEGLILPKNSTAGGYADHLYGARVAKISVNLKEFLLASMNLTYVSKIGGPIAGELIADGSQS
QAAQNWPNCWLPLDNNVPSATPSAWWRWALMMMQPTDSCRFFNHPKQMTLQDMGRMFGGWHLFRHIETRF
QLLATKNEGSFSPVASLLSQGEYLTRRDDVKYSSDHQNRWRKGEQPTTGGIAYATGKMRPDEQQYPAMPP
NPPIITTTTPQGTQVRCMNSTQAWWSWDTYMSFATLTALGAQWSFPPGQRSVSRRSFNHHKARGAGDPKG
QRWHTLVPLGTETITDSYMTAPASKLDTNFFTLYVAQGTNKSQQYKFGTATYALKEPVMKSDAWAVVRVQ
SVWQLGNRQRPYPWDVNWANSTMYWGSQP

>gi|86278343|gb|ABC88425.1| VP1, partial [Chicken anemia virus]
MARRARRPRGRFYAFRRGRWHHLKRLRRRYKFRHRRRQRYRRRAFRKAFHNPRPGTYSVRLPNPQSTMTI
RFQGVIFLTEGLILPKNSTAGGYADHMYGARVAKISVNLKEFLLASMNLTYVSKIGGPIAGELIADGSKS
QAAENWPNCWLPLDNNVPSATPSAWWRWALMMMQPTDSCRFFNHPKQMTL

>gi|227976382|gb|ACP43733.1| VP1, partial [Chicken anemia virus]
WHHLKRLRRRYKFRHRRRQRYRRRAFRKAFHNPRPGTYSVRLPNPQSTMTIRFQGVIFLTEGLILPKNST
AGGYADHMYGARVAKISVNLKEFLLASMNLTYVSKIGGPIAGEL

>gi|227976380|gb|ACP43732.1| VP1, partial [Chicken anemia virus]
WHNLKRLRRRYKFRHRRRQRYRRRAFRKAFHNPRPGTYSVRLPNPQSTMTIRFQGIIFLTEGLILPKNST
AGGYADHLYGARVAKISVNLKEFLLASMNLTYVSKIGGPIAGEL

>gi|227976378|gb|ACP43731.1| VP1, partial [Chicken anemia virus]
WHHLKRLRRRYKFRHRRRQRYRRRAFRKAFHNPRPGTYSVRLPNPQSTMTIRFQGIIFLTEGLILPKNST
AGGYADHLYGARVAKISVNLKEFLLASMNLTYVSKIGGPIAGEL

>gi|227976376|gb|ACP43730.1| VP1, partial [Chicken anemia virus]
WHHLKRLRRRYKFRHRRRQRYRRRAFRKAFHNPRPGTYSVRLPNPQSTMTIRFQGVIFLTEGLILPKNST
AGGYADHMYGARVAKISVNLKEFLLASMNLTYVSKIGGPIAGEL

>gi|227976374|gb|ACP43729.1| VP1, partial [Chicken anemia virus]
WHHLKRLRRRYKFRHRRRQRYRRRAFRKAFHNPRPGTYSVRLPNPQSTMTIRFQGIIFLTEGLILPKNST
AGGYADHLYGARVAKISVNLKEFLLASMNLTYVSKIGGPIAGEL

>gi|24415478|gb|AAN52172.1| VP1, partial [Chicken anemia virus]
MARRARRPRGRFYAFRRGRWHHLKRLRRRYKFRHRRRQRYRRRAFRKAFHNPRPGTYSVRLPNPQSTMTI
RF

>gi|24415475|gb|AAN52170.1| VP1, partial [Chicken anemia virus]
MARRARRPRGRFYAFRRGRWHQLKRLRRRYKFRHRRRQRYRRRAFRKAFHNPRPGTYSVRLPNPQSTMTI
RI

>gi|17863979|gb|AAL47003.1|AF448446_1 VP1 [Chicken anemia virus]
MARRARRPRGRFYAFRRGRWHHLKRLRRRYKFRHRRRQRYRRRAFRKAFHNPRPGTYSVRLPNPQSTMTI
RFQGVIFLTEGLILPKNSTAGGYADHMYGARVAKISVNLKEFLLASMNLTYVSKIGGPIAGELIADGSKS
QAAENWPNCWLPLDNNVPSATPSAWWRWALMMMQPTDSCRFFNHPKQMTLQDMGRMFGGWHLFRHIETRF
QLLATKNEGSFSPVASLLSQGEYLTRRDDVKYSSDHQNRWRKGEQPMTGGIAYATGKMRPDEQQYPAMPP
DPPIITTTTAQGTQVRCMNSTQAWWSWDTYMSFATLTALGAQWSFPPGQRSVSRRSFNHHKARGAGDPKG
QRWHTLVPLGTETITDSYMSAPASELDTNFFTLYVAQGTNKSQQYKFGTATYALKEPVMKSDAWAVVRVQ
SVWQLGNRQRPYPWDVNWANSTMYWGTQP

>gi|11321456|gb|AAG34177.1|AF313470_1 VP1 [Chicken anemia virus]
MARRARRPRGRFYAFRRGRWHHLKRLRRRYKFRHRRRQRYRRRAFRKAFHNPRPGTYSVRLPNPQSTMTI
RFQGVIFLTEGLILPKNSTAGGYADHMYGARVAKISVNLKEFLLASMNLTYVSKIGGPIAGELIADGSKS
QAAENWPNCWLPLDNNVPSATPSAWWRWALMMMQPTDSCRFFNHPKQMTLQDMGRMFGGWHLFRHIETRF
QLLATKNEGSFSPVASLLSQGEYLTRRDDVKYSSDHQNRWRKGEQPMTGGIAYATGKMRPDEQQYPAMPP
DPPIITSTTAQGTQVRCMNSTQAWWSWDTYMSFATLTALGAQWSFPPGQRSVSRRSFNHHKARGAGDPKG
QRWHTLVPLGTETITDSYMGAPASELDTNFFTLYVAQGTNKSQQYKFGTATYALKEPVMKSDSWAVVRVQ
SVWQLGNRQRPYPWDVNWANSTMYWGGQP

>gi|6984176|gb|AAF34789.1| VP1 [Chicken anemia virus]
MARRARRPRGRFYAFRRGRWHHLKRLRRRYKFRHRRRQRYRRRAFRKAFHNPRPGTYSVRLPNPQSTMTI
RFQGVIFLTEGLILPKNSTAGGYADHMYGARVAKISVNLKEFLLASMNLTYVSKIGGPIAGELIADGSKS
QAAENWPNCWLPLDNNVPSATPSAWWRWALMMMQPTDSCRFFNHPKQMTLQDMGRMFGGWHLFRHIETRF
QLLATKNEGSFSPVASLLSQGEYLTRRDDVKYSSDHQNRWRKGEQPMTGGIAYATGKMRLDEQQYPAMPP
DPPIITTTTAQGTQVRCMNSTQAWWSWDTYMSFATLTALGAQWSFPPGQRSVSRRSFNHHKARGAGDPKG
QRWHTLVPLGTETITDSYMRAPASELDTNFFTLYVAQGTNKSQQYKFGTATYALKEPVMKSDSWAVVRVQ
SVWQLGNRQRPYPWDVNWANSTMYWGSQP

>gi|732562292|gb|AIZ75617.1| VP1 [Chicken anemia virus]
MAGRARRPRGRFYAFRRGRWHHLKRLRRRYKFRHRRRQRYRRRAFRKAFHNPRPGTYSVRLPNPQSTMTI
RFQGVIFLTEGLILPKNSTAGGYADHLYGARVAKISVNLKEFLLASMNLTYVSKLGGPIAGELIADGSKS
QAAENWPNCWLPLDNNVPSATPSAWWRWALMMMQPTDSCRFFNHPKQMTLQDMGRMFGGWHLFRHIETRF
QLLATKNEGSFSPVASLLSQGEYLTRRDDVKYSSDHQNRWRKGEQPMTGGIAYATGKMRPDEQQYPAMPP
DPPIITSTTAQGTQVRCMNSTQAWWSWDTYMSFATLTALGAQWSFPPGQRSVSRRSFNHHKARGAGDPKG
QRWHTLVPLGTETITDSYMGAPASEIDTNFFTLYVAQGTNKSQQYKFGTATYALKEPVMKSDSWAVVRVQ
SVWQLGNRQRPYPWDVNWANSTMYWGSHP

>gi|732562288|gb|AIZ75614.1| VP1 [Chicken anemia virus]
MARRARRPRGRFYAFRKGRWHHLKRLRRRYKFRHRRRQRYRRRAFRKAFHNPRPGTYSVRLPNPQSTMTI
RFQGVIFLTEGLILPKNSTAGGYADHMYGARVAKISVNLKEFLLASMNLTYVSKLGGPIAGELIADGSKS
QAAENWPNCWLPLDNNVPSATPSAWWRWALMMMQPTDSCRFFNHPKQMTLQDMGRMFGGWHLFRHIETRF
QLLATKNEGSFSPVASLLSQGEYLTRRDDVKYSSDHQNRWRKGEQPMTGGIAYATGKMRPDEQQYPAMPP
DLPIITSTTAQGTQVRCMNSTQAWWSWDTYMSFATLTALGAQWSFPPGQRSVSRRSFNHHKARGAGDPKG
QRWHTLVPLGTETITDSYMGAPASEIDTNFFTLYVAQGTNKSQQYKFGTATYALKEPVMKSDSWAVVRVQ
SVWQLGNRQRPYPWDVNWANSTMYWGSQP

>gi|732562284|gb|AIZ75611.1| VP1 [Chicken anemia virus]
MARRARRPRGRFYAFRRGRWHHLKRLRRRYKFRHRRRQRYRRRAFRKAFHNPRPGTYSVRLPNPQSTMTI
RFQGVIFLTEGLILPKNSTAGGYADHMYGARVAKISVNLKEFLLASMNLTYVSKLGGPIAGELIADGSKS
QAAENWPNCWLPLDNNVPSATPSAWWRWALMMMQPTDSCRFFNHPKQMTLQDMGRMFGGWHLFRHIETRF
QLLATKNEGSFSPVASLLSQGEYLTRRDDVKYSSDHQNRWRKGEQPMTGGIAYATGKMRPDEQQYPAMPP
DPPIITSTTAQGTQVRCMNSTQAWWSWDTYMSFATLTALGAQWSFPPGQRSVSRRSFNHHKARGAGDPKG
QRWHTLVPLGTETITDSYMGAPASEIDTNFFTLYVAQGTNKSQQYKFGTATYALKEPVMKSDSWAVVRVQ
SVWQLGNRQRPYPWDVNWANSTMYWGSQP

>gi|732562280|gb|AIZ75608.1| VP1 [Chicken anemia virus]
MARRARRPRGRFYAFRRGRWHHLKRLRRRYKFRHRRRQRYRRRAFRKAFHNPRPGTYSVRLPNPQSTMTI
RFQGVIFLTEGLILPKNSTAGGYADHMYGARVAKISVNLKEFLLASMNLTYVSKLGGPIAGELIADGSKS
QAAENWPNCWLPLDNNMPSATPSAWWRWALMMMQPTDSCRFFNHPKQMTLQDMGRMFGGWHLFRHIETRF
QLLATKNEGSFSPVASLLSQGEYLTRRDDVKYSSDHQNRWRKGEQPMTGGIAYATGKMRPDEQQYPAMPP
DPPIITSTTAQGTQVRCMNSTQAWWSWDTYMSFATLTALGAQWSFPPGQRSVSRRSFNHHKARGAGDPKG
QRWHTLVPLGTETITDSYMGAPASEIDTNFFTLYVAQGTNKSQQYKFGTATYALKEPVMKSDSWAVVRVQ
SVWQLGNRQRPYPWDVNWANSTMYWGSQP

>gi|732562276|gb|AIZ75605.1| VP1 [Chicken anemia virus]
MARRARRPRGRFYAFRRGRWHHLKRLRRRYKFRHRRRQRYRRRAFRKAFHNPRPGTYSVRLPNPQSTMTI
RFQGVIFLTEGLILPKNSTAGGYADHMYGARVAKISVNLKEFLLASMNLTYVSKLGGPIAGELIADGSKS
QAAENWPNCWLPLDNNMPSATPSAWWRWALMMMQPTDSCRFFNHPKQMTLQDMGRMFGGWHLFRHIETRF
QLLATKNEGSFSPVASLLSQGEYLTRRDDVKYSSDHQNRWRKGEQPMTGGIAYATGKMRPDEQQYPAMPP
DPPIITSTTAQGTQVRCMNSTQAWWSWDTYMSFATLTALGAQWSFPPGQRSVSRRSFNHHKARGAGDPKG
QRWHTLVPLGTETITDSYMGAPASEIDTNFFTLYVAQGTNKSQQYKFGTATYALKEPVMKSDSWAVVRVQ
SVWQLGNRQRPYPWDVNWANSTMYWGSQP

>gi|732562272|gb|AIZ75602.1| VP1 [Chicken anemia virus]
MARRARRPRGRFYAFRRGRWHHLKRLRRRYKFRHRRRQRYRRRAFRKAFHNPRPGTYSVRLPNPQSTMTI
RFQGVIFLTEGLILPKNSTAGGYADHMYGARVAKISVNLKEFLLASMNLTYVSKLGGPIAGELIADGSKS
QAAENWPNCWLPLDSNVPSATPSAWWRWALMMMQPTDSCRFFNHPKQMTLQDMGRMFGGWHLFRHIETRF
QLLATKNEGSFSPVASLLSQGEYLTRRDDVKYSSDHQNRWRKGEQPMTGGIAYATGKMRPDEQQYPAMPP
DPPIITSTTAQGTQVRCMNSTQAWWSWDTYMSFATLTALGAQWSFPPGQRSVSRRSFNHHKARGAGDPKG
QRWHTLVPLGTETITDSYMGAPASEIDTNFFTLYVAQGTTKSQQYKFGTATYALKEPVMKSDAWAVVRVQ
SVWQLGNRQRPYPWDVNWANSTMYWGSQP

>gi|732562268|gb|AIZ75599.1| VP1 [Chicken anemia virus]
MARRARRPRGRFYAFRRGRWHHLKRLRRRYKFRHRRRQRYRRRAFRKAFHNPRPGTYSVRLPNPQSTMTI
RFQGVIFLTEGLILPKNSTAGGYADHMYGARVAKISVNLKEFLLASMNLTCVSKLGGPIAGELIADGSKS
QAAENWPNCWLPLDNNVPSATPSAWWRWALMMMQPTDSCRFFNHPKQMTLQDMGRMFGGWHLFRHIETRF
QLLATKNEGSFSPVASLLSQGEYLTRRDDVKYSSDHQNRWRKGEQPMTGGIAYATGKMRPDEQQYPAMPP
DPPVITSTTAQGTQVRCMNSTQAWWSWDTYMSFATLTALGAQWSFPPGQRSVSRRSFNHHKARGAGDPKS
QRWHTLVPLGTETITDSYMGAPASEIDTNFFTLYVAQGTNKSQQYKFGTATYALKEPVMKSDSWAVVRVQ
SVWQLGNRQRPYPWDVNWANSTMYWGSQP

>gi|732562264|gb|AIZ75596.1| VP1 [Chicken anemia virus]
MARRARRPRGRFYAFRRGRWHHLKRLRRRYKFRHRRRQRYRRRAFRKAFHNPRPGTYSVRLPNPQSTMTI
RFQGVIFLTEGLILPKNSTAGGYADHMYGARVAKISVNLKEFLLASMNLTYVSKLGGPIAGELIADGSKS
QAAENWPNCWLPLDNNVPSATPSAWWRWALMMMQPTDSCRFFNHPKQMTLQDMGRMFGGWHLFRHIETRF
QLLATKNEGSFSPVASLLSQGEYLTRRDDVKYSSDHQNRWRKGEQPMTGGIAYATGKMRPDEQQYPAMPP
DPPIITSTTAQGTQVRCMNSTQAWWSWDTYMSFATLTALGAQWSFPPGQRSVSRRSFNHHKARGAGDPKG
QRWHTLVPLGTETITDSYMGAPASEIDTNFFTLYVAQGTNKSQQYKFGTATYALKEPVMKSDSWAVVRVQ
SVWQLGNRQRPYPWDVNWANSTMYWGSQP

>gi|732562260|gb|AIZ75593.1| VP1 [Chicken anemia virus]
MARRARRPRGRFYAFRRGRWHHLKRLRRRYKFRHRRRQRYRRRAFRKAFHNPRPGTYSVRLPNPQSTMTI
RFQGVIFLTEGLILPKNSTAGGYADHMYGARVAKISVNLKEFLLASMNLTYVSKLGGPIAGELIADGSKS
QAAENWPNCWLPLDNNVPSATPSAWWRWALMMMQPTDSCRFFNHPKQMTLQDMGRMFGGWHLFRHIETRF
QLLATKNEGSFSPVASLLSQGEYLTRRDDVKYSSDHQNRWRKGEQPMTGGIAYATGKMRPDEQQYPAMPP
DPPIITSTTAQGTQVRCMNSTQAWWSWDTYMSFATLTALGAQWSFPPGQRSVSRRSFNHHKARRTGDPKG
QRWHTLVPLGTETITDSYMGAPASEIDTNFFTLYVAQGTNKSQQYKFGTATYALKEPVMKSDSWAVVRVQ
SVWQLGNRQRPYPWDVNWANSTMYWGSQP

>gi|732562256|gb|AIZ75590.1| VP1 [Chicken anemia virus]
MARRARRPRGRFYAFRRGRWHHLKRLRRRYKFRHRRRQRYRRRAFRKAFHNPRPGTYSVRLPNPQSTMTI
RFQGVIFLTEGLILPKNSTAGGYADHMYGARVAKISVNLKEFLLASMNLTYVSKLGGPIAGELIADGSKS
QAAENWPNCWLPLDNNVPSATPSAWWRWALMMMQPTDSCRFFNHPKQMTLQDMGRMFGGWHLFRHIETRF
QLLATKNEGSFSPVASLLSQGEYLTRRDDVKYSSDHQNRWRKGEQPMTGGIAYATGKMRPDEQQYPAMPP
DPPIITSTTAQGTQVRCMNSTQAWWSWDTYMSFATLTALGAQWSFPPGQRSVSRRSFNHHKARGAGDPKG
QRWHTLVPLGTETITDSYMGAPASEIDTNFFTLYVAQGTNKSQQYKFGTATYALKEPVMKSDSWAVVRVQ
SVWQLGNRQRPYPWDVNWANSTMYWGSQP

>gi|732562252|gb|AIZ75587.1| VP1 [Chicken anemia virus]
MARRARRPRGRFYAFRRGRWHHLKRLRRRYKFRHRRRQRYRRRAFRKAFHNPRPGTYSVRLPNPQSTMTI
RFQGVIFLTEGLILPKNSTAGGYADHMYGARVAKISVNLKEFLLASMNLTYVSKLGGPIAGELIADGSKS
QAAENWPNCWLPLDNNMPSATPSAWWRWALMMMQPTDSCRFFNHPKQMTLQDMGRMFGGWHLFRHIETRF
QLLATKNEGSFSPVASLLSQGEYLTRRDDVKYSSDHQNRWRKGEQPMTGGIAYATGKMRPDEQQYPAMPP
DPPIITSTTAQGTQVRCMNSTQAWWSWDTYMSFATLTALGAQWSFPPGQRSVSRRSFNHHKARGAGDPKG
QRWHTLVPLGTETITDSYMGAPASEIDTNFFTLYVAQGTNKSQQYKFGTATYALKEPVMKSDSWAVVRVQ
SVWQLGNRQRPYPWDVNWANSTMYWGSQP

>gi|728042147|gb|AIY63555.1| VP1 [Chicken anemia virus]
MARRARRPRGRFYAFRRGRWHHLKRLRRRYKFRHRRRQRYRRRAFRKAFHNPRPGTYSVRLPNPQSTMTI
RFQGIIFLTEGLILPKNSTAGGYADHLYGARVAKISVNLKEFLLASMNLTYVSKIGGPIAGELIADGSQS
QAAQNWPNCWLPLDNNVPSATPSAWWRWALMMMQPTDSCRFFNHPKQMTLQDMGRMFGGWHLFRHIETRF
QLLATKNEGSFSPVASLLSQGEYLTRRDDVKYSSDHQNRWRKGEQPMTGGIAYATGKMRPDEQQYPAMPP
DPPIITATTAQGTQVRCMNSTQAWWSWDTYMSFATLTALGAQWSFPPGQRSVSRRSFNHHKARGAGDPKG
QRWHTLVPLGTETITDSYMTAPASELDTNFFTLYVAQGTNKSQQYKFGTATYALKEPVMKSDAWAVVRVQ
SVWQLGNRQRPYPWDVNWANSTMYWGSQP

>gi|728042145|gb|AIY63554.1| VP1 [Chicken anemia virus]
MARRARRPRGRFYAFRRGRWHNLKRLRRRYKFRHRRRQRYRRRAFRKAFHNPRPGTYSVRLPNPQSTMTI
RFQGIIFLTEGLILPKNSTAGGYADHLYGARVAKISVNLKEFLLASMNLTYVSKIGGPIAGELIADGSQS
QAAQNWPNCWLPLDNNVPSATPSAWWRWALMMMQPTDSCRFFNHPKQMTLQDMGRMFGGWHLFRHIETRF
QLLATKNEGSFSPVASLLSQGEYLTRRDDVKYSSDHQNRWRKGEQPMTGGIAYATGKMRPDEQQYPAMPP
DPPIITATTAQGTQVRCMNSTQAWWSWDTYMSFATLTALGAQWSFPPGQRSVSRRSFNHHKARGAGDPKG
QRWHTLVPLGTETITDSYMSAPASELDTNFFTLYVAQGTNKSQQYKFGTATYALKEPVMKSDAWAVVRVQ
SVWQLGNRQRPYPWDVNWANSTMYWGSQP

>gi|728042143|gb|AIY63553.1| VP1 [Chicken anemia virus]
MARRARRPRGRFYAFRRGRWHNLKRLRRRYKFRHRRRQRYRRRAFRKAFHNPRPGTYSVRLPNPQSTMTI
RFQGIIFLTEGLILPKNSTAGGYADHLYGARVAKISVNLKEFLLASMNLTYVSKIGGPIAGELIADGSQS
QAAQNWPNCWLPLDNNVPSATPSAWWRWALMMMQPTDSCRFFNHPKQMTLQDMGRMFGGWHLFRHIETRF
QLLATKNEGSFSPVASLLSQGEYLTRRDDVKYSSDHQNRWRKGEQPMTGGIAYATGKMRPDEQQYPAMPP
DPPIITATTAQGTQVRCMNSTQAWWSWDTYMSFATLTALGAQWSFPPGQRSVSRRSFNHHKARGAGDPKG
QRWHTLVPLGTETITDSYMTAPASELDTNFFTLYVAQGTNKSQQYKFGTATYALKEPVMKSDAWAVVRVQ
SVWQLGNRQRPYPWDVNWANSTMYWGSQP

>gi|728042141|gb|AIY63552.1| VP1 [Chicken anemia virus]
MARRARRPRGRFYAFRRGRWHNLKRLRRRYKFRHRRRQRYRRRAFRKAFHNPRPGTYSVRLPNPQSTMTI
RFQGIIFLTEGLILPKNSTAGGYADHLYGARVAKISVNLKEFLLASMNLTYVSKIGGPIAGELIADGSQS
QAAQNWPNCWLPLDNNVPSATPSAWWRWALMMMQPTDSCRFFNHPKQMTLQDMGRMFGGWHLFRHIETRF
QLLATKNEGSFSPVASLLSQGEYLTRRDDVKYSSDHQNRWRKGEQPMTGGIAYATGKMRPDEQQYPAMPP
DPPIITATTAQGTQVRCMNSTQAWWSWDTYMSFATLTALGAQWSFPPGQRSVSRRSFNHHKARGAGDPKG
QRWHTLVPLGTETITDSYMTAPASELDTNFFTLYVAQGTNKSQQYKFGTATYALKEPVMKSDAWAVVRVQ
SVWQLGNRQRPYPWDVNWANSTMYWGSQP

>gi|728042139|gb|AIY63551.1| VP1 [Chicken anemia virus]
MARRARRPRGRFYAFRRGRWHNLKRLRRRYKFRHRRRQRYRRRAFRKAFHNPRPGTYSVRLPNPQSTMTI
RFQGIIFLTEGLILPKNSTAGGYADHLYGARVAKISVNLKEFLLASMNLTYVSKIGGPIAGELIADGSQS
QAAQNWPNCWLPLDNNVPSATPSAWWRWALMMMQPTDSCRFFNHPKQMTLQDMGRMFGGWHLFRHIETRF
QLLATKNEGSFSPVASLLSQGEYLTRRDDVKYSSDHQNRWRKGEQPMTGGIAYATGKMRPDEQQYPAMPP
DPPIITATTAQGTQVRCMNSTQAWWSWDTYMSFATLTALGAQWSFPPGQRSVSRRSFNHHKARGAGDPKG
QRWHTLVPLGTETITDSYMTAPASELDTNFFTLYVAQGTNKSQQYKFGTATYALKEPVMKSDAWAVVRVQ
SVWQLGNRQRPYPWDVNWANSTMYWGSQP

>gi|728042137|gb|AIY63550.1| VP1 [Chicken anemia virus]
MARRARRPRGRFYAFRRGRWHNLKRLRRRYKFRHRRRQRYRRRAFRKAFHNPRPGTYSVRLPNPQSTMTI
RFQGIIFLTEGLILPKNSTAGGYADHLYGARVAKISVNLKEFLLASMNLTYVSKIGGPIAGELIADGSQS
QAAQNWPNCWLPLDNNVPSATPSAWWRWALMMMQPTDSCRFFNHPKQMTLQDMGRMFGGWHLFRHIETRF
QLLATKNEGSFSPVASLLSQGEYLTRRDDVKYSSDHQNRWRKGEQPMTGGIAYATGKMRPDEQQYPAMPP
DPPIITATTAQGTQVRCMNSTQAWWSWDTYMSFATLTALGAQWSFPPGQRSVSRRSFNHHKARGAGDPKG
QRWHTLVPLGTETITDSYMSAPASELDTNFFTLYVAQGTNKSQQYKFGTATYALKEPVMKSDAWAVVRVQ
SVWQLGNRQRPYPWDVNWANSTMYWGSQP

>gi|728042135|gb|AIY63549.1| VP1 [Chicken anemia virus]
MARRARRPRGRFYAFRRGRWHQLKRLRRRYKFRHRRRQRYRRRAFRKAFHNPRPGTYSVRLPNPQSTMTI
RFQGIIFLTEGLILPKNSTAGGYADHLYGARVAKISVNLKEFLLASMNLTYVSKIGGPIAGELIADGSQS
QAAQNWPNCWLPLDNNVPSATPSAWWRWALMMMQPTDSCRFFNHPKQMTLQDMGRMFGGWHLFRHIETRF
QLLATKNEGSFSPVASLLSQGEYLTRRDDVKYSSDHQNRWRKGEQPMTGGIAYATGKMRPDEQQYPAMPP
DPPIITTTTAQGTQVRCMNSTQAWWSWDTYMSFATLTALGAQWSFPPGQRSVSRRSFNHHKARGAGDPKG
QRWHTLVPLGTETITDSYMSAPASELDTNFFTLYVAQGTNKSQQYKFGTATYALKEPVMKSDAWAVVRVQ
SVWQLGNRQRPYPWDVNWANSTMYWGSQP

>gi|728042133|gb|AIY63548.1| VP1 [Chicken anemia virus]
MARRARRPRGRFYAFRRGRWHNLKRLRRRYKFRHRRRQRYRRRAFRKAFHNPRPGTYSVRLPNPQSTMTI
RFQGIIFLTEGLILPKNSTAGGYADHLYGARVAKISVNLKEFLLASMNLTYVSKIGGPIAGELIADGSQS
QAAQNWPNCWLPLDNNVPSATPSAWWRWALMMMQPTDSCRFFNHPKQMTLQDMGRMFGGWHLFRHIETRF
QLLATKNEGSFSPVASLLSQGEYLTRRDDVKYSSDHQNRWRKGEQPMTGGIAYATGKMRPDEQQYPAMPP
DPPIITATTAQGTQVRCMNSTQAWWSWDTYMSFATLTALGAQWSFPPGQRSVSRRSFNHHKARGAGDPKG
QRWHTLVPLGTETITDSYMSAPASELDTNFFTLYVAQGTNKSQQYKFGTATYALKEPVMKSDAWAVVRVQ
SVWQLGNRQRPYPWDVNWANSTMYWGSQP

>gi|728042131|gb|AIY63547.1| VP1 [Chicken anemia virus]
MARRARRPRGRFYAFRRGRWHQLKRLRRRYKFRHRRRQRYRRRAFRKAFHNPRPGTYSVRLPNPQSTMTI
RFQGIIFLTEGLILPKNSTAGGYADHLYGARVAKISVNLKEFLLASMNLTYVSKIGGPIAGELIADGSQS
QAAQNWPNCWLPLDNNVPSATPSAWWRWALMMMQPTDSCRFFNHPKQMTLQDMGRMFGGWHLFRHIETRF
QLLATKNEGSFSPVASLLSQGEYLTRRDDVKYSSDHQNRWRKGEQPMTGGIAYATGKMRPDEQQYPAMPP
DPPIITTTTAQGTQVRCMNSTQAWWSWDTYMSFATLTALGAQWSFPPGQRSVSRRSFNHHKARGAGDPKG
QRWHTLVPLGTETITDSYMSAPASELDTNFFTLYVAQGTNKSQQYKFGTATYALKEPVMKSDAWAVVRVQ
SVWQLGNRQRPYPWDVNWANSTMYWGSQP

>gi|728042129|gb|AIY63546.1| VP1 [Chicken anemia virus]
MARRARRPRGRFYAFRRGRWHNLKRLRRRYKFRHRRRQRYRRRAFRKAFHNPRPGTYSVRLPNPQSTMTI
RFQGIIFLTEGLILPKNSTAGGYADHLYGARVAKISVNLKEFLLASMNLTYVSKIGGPIAGELIADGSQS
QAAQNWPNCWLPLDNNVPSATPSAWWRWALMMMQPTDSCRFFNHPKQMTLQDMGRMFGGWHLFRHIETRF
QLLATKNEGSFSPVASLLSQGEYLTRRDDVKYSSDHQNRWRKGEQPMTGGIAYATGKMRPDEQQYPAMPP
DPPIITATTAQGTQVRCMNSTQAWWSWDTYMSFATLTALGAQWSFPPGQRSVSRRSFNHHKARGAGDPKG
QRWHTLVPLGTETITDSYMSAPASELDTNFFTLYVAQGTNKSQQYKFGTATYALKEPVMKSDAWAVVRVQ
SVWQLGNRQRPYPWDVNWANSTMYWGSQP

>gi|728042127|gb|AIY63545.1| VP1 [Chicken anemia virus]
MARRARRPRGRFYAFRRGRWHNLKRLRRRYKFRHRRRQRYRRRAFRKAFHNPRPGTYSVRLPNPQSTMTI
RFQGIIFLTEGLILPKNSTAGGYADHLYGARVAKISVNLKEFLLASMNLTYVSKIGGPIAGELIADGSQS
QAAQNWPNCWLPLDNNVPSATPSAWWRWALMMMQPTDSCRFFNHPKQMTLQDMGRMFGGWHLFRHIETRF
QLLATKNEGSFSPVASLLSQGEYLTRRDDVKYSSDHQNRWRKGEQPMTGGIAYATGKMRPDEQQYPAMPP
DPPIITATTAQGTQVRCMNSTQAWWSWDTYMSFATLTALGAQWSFPPGQRSVSRRSFNHHKARGAGDPKG
QRWHTLVPLGTETITDSYMSAPASELDTNFFTLYVAQGTNKSQQYKFGTATYALKEPVMKSDAWAVVRVQ
SVWQLGNRQRPYPWDVNWANSTMYWGSQP

>gi|728042125|gb|AIY63544.1| VP1 [Chicken anemia virus]
MARRARRPRGRFYAFRRGRWHNLKRLRRRYKFRHRRRQRYRRRAFRKAFHNPRPGTYSVRLPNPQSTMTI
RFQGIIFLTEGLILPKNSTAGGYADHLYGARVAKISVNLKEFLLASMNLTYVSKIGGPIAGELIADGSQS
QAAQNWPNCWLPLDNNVPSATPSAWWRWALMMMQPTDSCRFFNHPKQMTLQDMGRMFGGWHLFRHIETRF
QLLATKNEGSFSPVASLLSQGEYLTRRDDVKYSSDHQNRWRKGEQPMTGGIAYATGKMRPDEQQYPAMPP
DPPIITATTAQGTQVRCMNSTQAWWSWDTYMSFATLTALGAQWSFPPGQRSVSRRSFNHHKARGAGDPKG
QRWHTLVPLGTETITDSYMSAPASELDTNFFTLYVAQGTNKSQQYKFGTATYALKEPVMKSDAWAVVRVQ
SVWQLGNRQRPYPWDVNWANSTMYWGSQP

>gi|728042123|gb|AIY63543.1| VP1 [Chicken anemia virus]
MARRARRPRGRFYAFRRGRWHQLKRLRRRYKFRHRRRQRYRRRAFRKAFHNPRPGTYSVRLPNPQSTMTI
RFQGVIFLTEGLILPKNSTAGGYADHMYGARVAKISVNLKEFLLASMNLTYVSKIGGPIAGELIADGSKS
QAAENWPNMWLPLDNNVPSATPSAWWRWALMMMQPTDSCRFFNHPKQMTLQDMGRMFGGWHLFRHIETRF
QLLATKNEGSFSPVASLLSQGEYLTRRDDVKYSSDHQNRWRKGEQPMTGGIAYATGKMRPDEQQYPAMPP
DPPIITSTTAQGTQVRCMNSTQAWWSWDTYMSFATLTALGAQWSFPPGQRSVSRRSFNHHKARGAGDPKG
QRWHTLVPLGTETITDSYMGAPASELDTNFFTLYVAQGTNKSQQYKFGTATYALKEPVMKSDSWAVVRVQ
SVWQLGNRQRPYPWDVNWANSTMYWGGQP

>gi|728042121|gb|AIY63542.1| VP1 [Chicken anemia virus]
MARRARRPRGRFYAFRRGRWHNLKRLRRRYKFRHRRRQRYRRRAFRKAFHNPRPGTYSVRLPNPQSTMTI
RFQGIIFLTEGLILPKNSTAGGYADHLYGARVAKISVNLKEFLLASMNLTYVSKIGGPIAGELIADGSQS
QAAQNWPNCWLPLDNNVPSATPSAWWRWALMMMQPTDSCRFFNHPKQMTLQDMGRMFGGWHLFRHIETRF
QLLATKNEGSFSPVASLLSQGEYLTRRDDVKYSSDHQNRWRKGEQPMTGGIAYATGKMRPDEQQYPAMPP
DPPIITATTAQGTQVRCMNSTQAWWSWDTYMSFATLTALGAQWSFPPGQRSVSRRSFNHHKARGAGDPKG
QRWHTLVPLGTETITDSYMTAPASELDTNFFTLYVAQGTNKSQQYKFGTATYALKEPVMKSDAWAVVRVQ
SVWQLGNRQRPYPWDVNWANSTMYWGSQP

>gi|728042119|gb|AIY63541.1| VP1 [Chicken anemia virus]
MARRARRPRGRFYAFRRGRWHNLKRLRRRYKFRHRRRQRYRRRAFRKAFHNPRPGTYSVRLPNPQSTMTI
RFQGIIFLTEGLILPKNSTAGGYADHLYGARVAKISVNLKEFLLASMNLTYVSKIGGPIAGELIADGSQS
QAAQNWPNCWLPLDNNVPSATPSAWWRWALMMMQPTDSCRFFNHPKQMTLQDMGRMFGGWHLFRHIETRF
QLLATKNEGSFSPVASLLSQGEYLTRRDDVKYSSDHQNRWRKGEQPMTGGIAYATGKMRPDEQQYPAMPP
DPPIITATTAQGTQVRCMNSTQAWWSWDTYMSFATLTALGAQWSFPPGQRSVSRRSFNHHKARGAGDPKG
QRWHTLVPLGTETITDSYMSAPASELDTNFFTLYVAQGTNKSQQYKFGTATYALKEPVMKSDAWAVVRVQ
SVWQLGNRQRPYPWDVNWANSTMYWGSQP

>gi|472440631|gb|AGI42678.1| VP1, partial [Chicken anemia virus]
MARRARRPRGRFYAFRRGRWHHLKRLRRRYKFRHRRRQRYRRRAFRKAFHNPRPGTYSVRLPNPQSTMTI
RFQG

>gi|472440628|gb|AGI42676.1| VP1, partial [Chicken anemia virus]
MARRARRPRGRFYAFRRGRWHHLKRLRRRYKFRHRRRQRYRRRAFRKAFHNPRPGTYSVRLPNPQSTMTI
RFQG

>gi|472440625|gb|AGI42674.1| VP1, partial [Chicken anemia virus]
MARRARRPRGRFYAFRRGRWHHLKRLRRRYKFRHRRRQRYRRRAFRKAFHNPRPGTYSVRLPNPQSTMTI
RFQG

>gi|472440622|gb|AGI42672.1| VP1, partial [Chicken anemia virus]
MARRARRPRGRFYAFRRGRWHHLKRLRRRYKFRHRRRQRYRRRAFRKAFHNPRPGTYSVRLPNPQSTMTI
RFQG

>gi|429843304|gb|AGA16507.1| VP1, partial [Chicken anemia virus]
ADGSKSQAAENWPNCWLPLDNNVPSATPSAWWRWALMMMQPTDSCRFFNHPKQMTLQDMGRMFGGWHLFR
HIETRFQLLATKNEGSFSPVASLLSQGEYLTRRDDVKYSSDHQNRWRKGEQPMTGGIAYATGKMRPDEQQ
YPAMPPDPPIITSTTAQGTQVRCMNSTQAWWSWDTYMSFATLTALGAQWSFPPGQRSVSRRSFNHHKAR

>gi|429843302|gb|AGA16506.1| VP1, partial [Chicken anemia virus]
ADGSKSQAAENWPNCWLPLDNNVPSATPSAWWRWALMMMQPTDSCRFFNHPKQMTLQDMGRMFGGWHLFR
HIETRFQLLATKNEGSFSPVASLLSQGEYLTRRDDVKYSSDHQNRWRKGEQPMTGGIAYATGKMRPDEQQ
YPAMPPDPPIITSTTAQGTQVRCMNSTQAWWSWDTYMSFATLTALGAQWSFPPGQRSVPRRSFNHHKAR

>gi|327359405|gb|AEA51297.1| VP1, partial [Chicken anemia virus]
MARRARRPRGRFYAFRRGRWHHLKRLRRRYKFRHRRRQRYRRRAFRKAFHNPRPGTYSVRLPNPQSTMTI
RFQGVIFLTEGLILPKNSTAGGYADHMYGARVAKISVNLKEFLLASMNLTYVSKIGGPIAGELIADGSKS
QAAENWPNCWLPLDNNMPSATPSAWWRWALMMMQPTDSCRFFNHPKQMTLQDMGRMFGGWHLFRHIETRF
QLLATKNEGSFSPVASLLSQGEYLTRRDDVKYSSDHQNRWRKGEQPMTGGIAYATGKMRPDEQQYPAMPP
DPPIITTTTAQGTQVRCMNSTQAWWSWDTYMSFATLTALGAQWSFPPGPRSVSRRSFNHHKARGAGDPKG
QRWHTLVPLGTETITDSYMSAPASELDTNFFTLYVAQGTNKSQQYKFGTATYALKEPVMKSDAWAVVRVQ
SVWQLGNRQRPYPW

>gi|327359403|gb|AEA51296.1| VP1, partial [Chicken anemia virus]
MARRARRPRGRFYAFRRGRWHHLKRLRRRYKFRHRRRQRYRRRAFRKAFHNPRPGTYSVRLPNPQSTMTI
RFQGVIFLTEGLILPKNSTAGGYADHMYGARVAKISVNLKEFLLASMNLTYVSKIGGPIAGELIADGSKS
QAAENWPNCWLPLDNNMPSATPSAWWRWALMMMQPTDSCRFFNHPKQMTLQDMGRMFGGWHLFRHIETRF
QLLATKNEGSFSPVASLLSQGEYLTRRDDVKYSSDHQNRWRKGEQPMTGGIAYATGKMRPDEQQYPAMPP
DPPIITTTTAQGTQVRCMNSTQAWWSWDTYMSFATLTALGAQWSFPPGQRSVSRRSFNHHKARGAGDPKG
QRWHTLVPLGTETITDSYMSAPASELDTNFFTLYVAQGTNKSQQYKFGTATYALKEPVMKSDAWAVVRVQ
SVWQLGNRQRPYPW

>gi|327359401|gb|AEA51295.1| VP1, partial [Chicken anemia virus]
MARRARRPRGRFYAFRRGRWHHLKRLRRRYKFRHRRRQRYRRRAFRKAFHNPRPGTYSVRLPNPQSTMTI
RFQGVIFLTEGLILPKNSTAGGYADHMYGARVAKISVNLKEFLLASMNLTYVSKIGGPIAGELIADGSKS
QAAENWPNCWLPLDNNMPSATPSAWWRWALMMMQPTDSCRFFNHPKQMTLQDMGRMFGGWHLFRHIETRF
QLLATKNEGSFSPVASLLSQGEYLTRRDDVKYSSDHQNRWRKGEQPMTGGIAYATGKMRPDEQQYPAMPP
DPPIITTTTAQGTQVRCMNSTQAWWSWDTYMSFATLTALGAQWSFPPGQRSVSRRSFNHHKARGAGDPKG
QRWHTLVPLGTETITDSYMSAPASELDTNFFTLYVAQGTNKSQQYKFGTATYALKEPVMKSDAWAVVRVQ
SVWQLGNRQRPYPW

>gi|327359399|gb|AEA51294.1| VP1, partial [Chicken anemia virus]
MARRARRPRGRFYAFRRGRWHHLKRLRRRYKFRHRRRQRYRRRAFRKAFHNPRPGTYSVRLPNPQSTMTI
RFQGVIFLTEGLILPKNSTAGGYADHMYGARVAKISVNLKEFLLASMNLTYVSKIGGPIAGELIADGSKS
QAAENWPNCWLPLDNNMPSATPSAWWRWALMMMQPTDSCRFFNHPKQMTLQDMGRMFGGWHLFRHIETRF
QLLATKNEGSFSPVASLLSQGEYLTRRDDVKYSSDHQNRWRKGEQPMTGGIAYATGKMRPDEQQYPAMPP
DPPIITTTTAQGTQVRCMNSTQAWWSWDTYMSFATLTALGAQWSFPPGQRSVSRRSFNHHKARGAGDPKG
QRWHTLVPLGTETITDSYMSAPASELDTNFFTLYVAQGTNKSQQYKFGTATYALKEPVMKSDAWAVVRVQ
SVWQLGNRQRPYPW

>gi|327359397|gb|AEA51293.1| VP1, partial [Chicken anemia virus]
MARRARRPRGRFYAFRRGRWHHLKRLRRRYKFRHRRRQRYRRRAFRKAFHNPRPGTYSVRLPNPQSTMTI
RFQGVIFLTEGLILPKNSTAGDYADHMYGARVAKISVNLKEFLLASMNLTYVSKIGGPIAGELIADGSKS
QAAENWPNCWLPLDNNMPSATPSAWWRWALMMMQPTDSCRFFNHPKQMTLQDMGRMFGGWHLFRHIETRF
QLLATKNEGSFSPVASLLSQGEYLTRRDDVKYSSDHQNRWRKGGQPMTGGIAYATGKMRPDEQQYPAMPP
DPPIITTTTAQGTQVRCMNSTQAWWSWDTYMSFATLTALGAQWSFPPGQRSVSRRSFNHHKARGAGDPKG
QRWHTLVPLGTETITDSYMSAPASELDTNFFTLYVAQGTNKSQQYKFGTATYALKEPVMKSDAWAVVRVQ
SVWQLGNRQRPYPW

>gi|327359395|gb|AEA51292.1| VP1, partial [Chicken anemia virus]
MARRARRPRGRFYAFRRGRWHHLKRLRRRYKFRHRRRQRYRRRAFRKAFHNPRPGTYSVRLPNPQSTMTI
RFQGVIFLTEGLILPKNSTAGDYADHMYGARVAKISVNLKEFLLASMNLTYVSKIGGPIAGELIADGSKS
QAAENWPNCWLPLDNNMPSATPSAWWRWALMMMQPTDSCRFFNHPKQMTLQDMGRMFGGWHLFRHIETRF
QLLATKNEGSFSPVASLLSQGEYLTRRDDVKYSSDHQNRWRKGGQPMTGGIAYATGKMRPDEQQYPAMPP
DPPIITTTTAQGTQVRCMNSTQAWWSWDTYMSFATLTALGAQWSFPPGQRSVSRRSFNHHKARGAGDPKG
QRWHTLVPLGTETITDSYMSAPASELDTNFFTLYVAQGTNKSQQYKFGTATYALKEPVMKSDAWAVVRVQ
SVWQLGNRQRPYPW

>gi|327359393|gb|AEA51291.1| VP1, partial [Chicken anemia virus]
MARRARRPRGRFYAFRRGRWHHLKRLRRRYKFRHRRRQRYRRRAFRKAFHNPRPGTYSVRLPNPQSTMTI
RFQGIIFLTEGLILPKNSTAGGYADHMYGARVAKISVNLKEFLLASMNLTYVSKIGGPIAGELIADGSKS
QAAENWPNCWLPLDNNMPSATPSAWWRWALMMMQPTDSCRFFNHPKQMTLQDMGRMFGGWHLFRHIETRF
QLLATKNEGSFSPVASLLSQGEYLTRRDDVKYSSDHQNRWRKGGQPMTGGIAYATGKMRPDEQQYPAMPP
DPPIITNTTAQGTQVRCMNSTQAWWSWDTYMSFATLTALGAQWSFPPGQRSVSRRSFNHHKARGAGDPKG
QRWHTLVPLGTETITDSYMSAPASELDTNFFTLYVAQGTNKSQQYKFGTATYALKEPVMKSDAWAVVRVQ
SVWQLGNRQRPYPW

>gi|327359391|gb|AEA51290.1| VP1, partial [Chicken anemia virus]
MARRARRPRGRFYAFRRGRWHHLKRLRRRYKFRHRRRQRYRRRAFRKAFHNPRPGTYSVRLPNPQSTMTI
RFQGVIFLTEGLILPKNSTAGGYADHMYGARVAKISVNLKEFLLASMNLTYVSKIGGPIAGELIADGSKS
QAAENWPNCWLPLDNNMPSATPSAWWRWALMMMQPTDSCRFFNHPKQMTLQDMGRMFGGWHLFRHIETRF
QLLATKNEGSFSPVASLLSQGEYLTRRDDVKYSSDHQNRWRKGEQPMTGGIAYATGKMRPDEQQYPAMPP
DPPIITTTTAQGTQVRCMNSTQAWWSWDTYMSFATLTALGAQWSFPPGQRSVSRRSFNHHKARGAGDPKG
QRWHTLVPLGTETITDSYMSAPASELDTNFFTLYVAQGTNKSQQYKFGTATYALKEPVMKSDAWAVVRVQ
SVWQLGNRQRPYPW

>gi|327359389|gb|AEA51289.1| VP1, partial [Chicken anemia virus]
MARRARRPRGRFYAFRRGRWHQLKRLRRRYKFRHRRRQRYRRRAFRKAFHNPRPGTYSVRLPNPQSTMTI
RFQGVIFLTEGLILPKNSTAGGYADHMYGARVAKISVNLKEFLLASMNLTYVSKIGGPIAGELIADGSKS
QAAENWPNMWLPLDNNVPSATPSAWWRWALMMMQPTDSCRFFNHPKQMTLQDMGRMFGGWHLFRHIETRF
QLLATKNEGSFSPVASLLSQGEYLTRRDDVKYSSDHQNRWRKGEQPMTGGIAYATGKMRPDEQQYPAMPP
DPPIITSTTAQGTQVRCMNSTQAWWSWDTYMSFATLTALGAQWSFPPGQRSVSRRSFNHHKARGAGDPKG
QRWHTLVPLGTETITDSYMGAPASELDTNFFTLYVAQGTNKSQQYKFGTATYALKEPVMKSDSWAVVRVQ
SVWQLGNRQRPYPW

>gi|327359387|gb|AEA51288.1| VP1, partial [Chicken anemia virus]
MARRARRPRGRFYAFRRGRWHHLKRLRRRYKFRHRRRQRYRRRAFRKAFHNPRPGTYSVRLPNPQSTMTI
RFQGVIFLTEGLILPKNSTAGGYADHLYGARVAKISVNLKEFLLASMNLTYVSKLGGPIAGELIADGSKS
QAAENWPNCWLPLDNNVPSATPSAWWRWALMMMQPTDSCRFFNHPKQMTLQDMGRMFGGWHLFRHIETRF
QLLATKNEGSFSPVASLLSQGEYLTRRDDVKYSSDHQNRWRKGEQPMTGGIAYATGKMRPDEQQYPAMPP
DPPIITSTTAQGTQVRCMNSTQAWWSWDTYMSFATLTALGAQWSFPPGQRSVSRRSFNHHKARGAGDPKG
QRWHTLVPLGTETITDSYMGAPASEIDTNFFTLYVAQGTNKSQQYKFGTATYALKEPVMKSDSWAVVRVQ
SVWQLGNRQRPYPW

>gi|327359385|gb|AEA51287.1| VP1, partial [Chicken anemia virus]
MARRARRPRGRFYAFRRGRWHHLKRLRRRYKFRHRRRQRYRRRAFRKAFHNPRPGTYSVRLPNPQSTMTI
RFQGVIFLTEGLILPKNSTAGGYADHMYGARVAKISVNLKEFLLASMNLTYVSKLGGPIAGELIADGSKS
QAAENWPNCWLPLDNNVPSATPSAWWRWALMMMQPTDSCRFFNHPKQMTLQDMGRMFGGWHLFRHIETRF
QLLATKNEGSFSPVASLLSQGEYLTRRDDVKYSSDHQNRWRKGEQPMTGGIAYATGKMRPDEQQYPAMPP
DPPIITSTTAQGTQVRCMNSTQAWWSWDTYMSFATLTALGAQWSFPPGQRSVSRRSFNHHKARGAGDPKG
QRWHTLVPLGTETITDSYMGAPASEIDTNFFTLYVAQGTNKSQQYKFGTATYALKEPVMKSDSWAVVRVQ
SVWQLGNR

>gi|327359383|gb|AEA51286.1| VP1, partial [Chicken anemia virus]
MARRARRPRGRFYAFRRGRWHHLKRLRRRYKFRHRRRQRYRRRAFRKAFHNPRPGTYSVRLPNPQSTMTI
RFQGVIFLTEGLILPKNSTAGGYADHMYGARVAKISVNLKEFLLASMNLTYVSKLGGPIAGELIADGSKS
QAAENWPNCWLPLDNNVPSATPSAWWRWALMMMQPTDSCRFFNHPKQMTLQDMGRMFGGWHLFRHIETRF
QLLATKNEGSFSPVASLLSQGEYLTRRDDVKYSSDHQNRWRKGEQPMTGGIAYATGKMRPDEQQYPAMPP
DPPIITSTTAQGTQVRCMNSTQAWWSWDTYMSFATLTALGAQWSFPPGQRSVSRRSFNHHKARGAGDPKG
QRWHTLVPLGTETITDSYMGAPASEIDTNFFTLYVAQGTNKSQQYKFGTATYALKEPVMKSDSWAVVRVQ
SVWQLGNRQRPYPW

>gi|327359381|gb|AEA51285.1| VP1, partial [Chicken anemia virus]
MARRARRPRGRFYAFRRGRWHHLKRLRRRYKFRHRRRQRYRRRAFRKAFHNPRPGTYSVRLPNPQSTMTI
RFQGVIFLTEGLILPKNSTAGGYADHMYGARVAKISVNLKEFLLASMNLTYVSKLGGPIAGELIADGSKS
QAAENWPNCWLPLDNNVPSATPSAWWRWALMMMQPTDSCRFFNHPKQMTLQDMGRMFGGWHLFRHIETRF
QLLATKNEGSFSPVASLLSQGEYLTRRDDVKYSSDHQNRWRKGEQPMTGGIAYATGKMRPDEQQYPAMPP
DPPIITSTTAQGTQVRCMNSTQAWWSWDTYMSFATLTALGAQWSFPPGQRSVSRRSFNHHKARGAGDPKG
QRWHTLVPLGTETITDSYMGAPASEIDTNFFTLYVAQGTNKSQQYKFGTATYALKEPVMKSDSWAVVRVQ
SVWQLGNRQRPYPW

>gi|327359379|gb|AEA51284.1| VP1, partial [Chicken anemia virus]
MARRARRPRGRFYAFRRGRWHHLKRLRRRYKFRHRRRQRYRRRAFRKAFHNPRPGTYSVRLPNPQSTMTI
RFQGVIFLTEGLILPKNSTAGGYADHMYGARVAKISVNLKEFLLASMNLTYVSKLGGPIAGELIADGSKS
QAAENWPNCWLPLDNNVPSATPSAWWRWALMMMQPTDSCRFFNHPKQMTLQDMGRMFGGWHLFRHIETRF
QLLATKNEGSFSPVASLLSQGEYLTRRDDVKYSSDHQNRWRKGEQPMTGGIAYATGKMRPDEQQYPAMPP
DPPIITSTTAQGTQVRCMNSTQAWWSWDTYMSFATLTALGAQWSFPPGQRSVSRRSFNHHKARGAGDPKG
QRWHTLVPLGTETITDSYMGAPASEIDTNFFTLYVAQGTNKSQQYKFGTATYALKEPVMKSDSWAVVRVQ
SVWQLGNRQRPYPW

>gi|327359377|gb|AEA51283.1| VP1, partial [Chicken anemia virus]
MARRARRPRGRFYAFRRGRWHHLKRLRRRYKFRHRRRQRYRRRAFRKAFHNPRPGTYSVRLPNPQSTMTI
RFQGVIFLTEGLILPKNSTAGGYADHMYGARVAKISVNLKEFLLASMNLTYVSKLGGPIAGELIADGSKS
QAAENWPNCWLPLDNNVPSATPSAWWRWALMMMQPTDSCRFFNHPKQMTLQDMGRMFGGWHLFRHIETRF
QLLATKNEGSFSPVASLLSQGEYLTRRDDVKYSSDHQNRWRKGEQPMTGGIAYATGKMRPDEQQYPAMPP
DPPIITSTTAQGTQVRCMNSTQAWWSWDTYMSFATLTALGAQWSFPPGQRSVSRRSFNHHKARGAGDPKG
QRWHTLVPLGTETITDSYMGAPASEIDTNFFTLYVAQGTNKSQQYKFGTATYALKEPVMKSDSWAVVRVQ
SVWQLGNRQRPYPW

>gi|327359375|gb|AEA51282.1| VP1, partial [Chicken anemia virus]
MARRARRPRGRFYAFRRGRWHHLKRLRRRYKFRHRRRQRYRRRAFRKAFHNPRPGTYSVRLPNPQSTMTI
RFQGVIFLTEGLILPKNSTAGGYADHMYGARVAKISVNLKEFLLASMNLTYVSKLGGPIAGELIADGSKS
QAAENWPNCWLPLDNNVPSATPSAWWRWALMMMQPTDSCRFFNHPKQMTLQDMGRMFGGWHLFRHIETRF
QLLATKNEGSFSPVASLLSQGEYLTRRDDVKYSSDHQNRWRKGEQPMTGGIAYATGKMRPDEQQYPAMPP
DPPIITSTTAQGTQVRCMNSTQAWWSWDTYMSFATLTALGAQWSFPPGQRSVSRRSFNHHKARGAGDPKG
QRWHTLVPLGTETITDSYMGAPASEIDTNFFTLYVAQGTNKSQQYKFGTATYALKEPVMKSDSWAVVRVQ
SVWQLGNRQRPYPW

>gi|327359373|gb|AEA51281.1| VP1, partial [Chicken anemia virus]
MARRARRPRGRFYAFRRGRWHQLKRLRRRYKFRHRRRQRYRRRAFRKAFHNPRPGTYSVRLPNPQSTMTI
RFQGIIFLTEGLILPKNSTAGGYADHLYGARVAKISVNLKEFLLASMNLTYVSKIGGPIAGELIADGSQS
QAAQNWPNCWLPLDNNVPSATPSAWWRWALMMMQPTDSCRFFNHPKQMTLQDMGRMFGGWHLFRHIETRF
QLLATKNEGSFSPVASLLSQGEYLTRRDDVKYSSDHQNRWRKGEQPMTGGIAYATGKMRPDEQQYPAMPP
DPPIITATTPQGTQVRCMNSTQAWWSWDTYMSFATLTALGAQWSFPPGQRSVSRRSFNHHKARGAGDPKG
QRWHTLVPLGTETITDSYMSAPASELDTNFFTLYVAQGTNKSQQYKFGTATYALKEPVMKSDAWAVVRVQ
SVWQLGNRQRPYPW

>gi|327359371|gb|AEA51280.1| VP1, partial [Chicken anemia virus]
MARRARRPRGRFYAFRRGRWHHLKRLRRRYKFRHRRRQRYRRRAFRKAFHNPRPGTYSVRLPNPQSTMTI
RFQGIIFLTEGLILPKNSTAGGYADHLYGARVAKISVNLKEFLLASMNLTYVSKIGGPIAGELIADGSQS
QAAQNWPNCWLPLDNNVPSATPSAWWRWALMMMQPTDSCRFFNHPKQMTLQDMGRMFGGWHLFRHIETRF
QLLATKNEGSFSPVASLLSQGEYLTRRDDVKYSSDHQNRWRKGEQPMTGGIAYATGKMRPDEQQYPAMPP
DPPIITATTAQGTQVRCMNSTQAWWSWDTYMSFATLTALGAQWSFPPGQRSVSRRSFNHHKARGAGDPKG
QRWHTLVP

>gi|327359369|gb|AEA51279.1| VP1, partial [Chicken anemia virus]
MARRARRPRGRFYAFRRGRWHNLKRLRRRYKFRHRRRQRYRRRAFRKAFHNPRPGTYSVRLPNPQSTMTI
RFQGIIFLTEGLILPKNSTAGGYADHLYGARVAKISVNLKEFLLASMNLTYVSKIGGPIAGELIADGSQS
QAAQNWPNCWLPLDNNVPSATPSAWWRWALMMMQPTDSCRFFNHPKQMTLQDMGRMFGGWHLFRHIETRF
QLLATKNEGSFSPVASLLSQGEYLTRRDDVKYSSDHQNRWRKGEQPMTGGIAYATGKMRPDEQQYPAMPP
DPPIITATTAQGTQVRCMNSTQAWWSWDTYMSFATLTALGAQWSFPPGQRSVSRRSFNHHKARGAGDPKG
QRWHTLVPLGTETITDSYMSAPASELDTNFFTLYVAQGTNKSQQYKFGTATYALKEPVMKSDAWAVVRVQ
SVWQLGNRQRPYPW

>gi|327359367|gb|AEA51278.1| VP1, partial [Chicken anemia virus]
MARRARRPRGRFYAFRRGRWHNLKRLRRRYKFRHRRRQRYRRRAFRKAFHNPRPGTYSVRLPNPQSTMTI
RFQGIIFLTEGLILPKNSTAGGYADHLYGARVAKISVNLKEFLLASMNLTYVSKIGGPIAGELIADGSQS
QAAQNWPNCWLPLDNNVPSATPSAWWRWALMMMQPTDSCRFFNHPKQMTLQDMGRMFGGWHLFRHIETRF
QLLATKNEGSFSPVASLLSQGEYLTRRDDVKYSSDHQNRWRKGEQPMTGGIAYATGKMRPDEQQYPAMPP
DPPIITATTAQGTQVRCMNSTQAWWSWDTYMSFATLTALGAQWSFPPGQRSVSRRSFNHHKARGAGDPKG
QRWHTLVPLGTETITDSYMSAPASELDTNFFTLYVAQGTNKSQQYKFGTATYALKEPVMKSDAWAVVRVQ
SVWQLGNRQRPYPW

>gi|327359365|gb|AEA51277.1| VP1, partial [Chicken anemia virus]
MARRARRPRGRFYAFRRGRWHNLKRLRRRYKFRHRRRQRYRRRAFRKAFHNPRPGTYSVRLPNPQSTMTI
RFQGIIFLTEGLILPKNSTAGGYADHLYGARVAKISVNLKEFLLASMNLTYVSKIGGPIAGELIADGSQS
QAAQNWPNCWLPLDNNVPSATPSAWWRWALMMMQPTDSCRFFNHPKQMTLQDMGRMFGGWHLFRHIETRF
QLLATKNEGSFSPVASLLSQGEYLTRRDDVKYSSDHQNRWRKGEQPMTGGIAYATGKMRPDEQQYPAMPP
DPPIITATTAQGTQVRCMNSTQAWWSWDTYMSFATLTALGAQWSFPPGQRSVSRRSFNHHKARGAGDPKG
QRWHTLVPLGTETITDSYMSAPASELDTNFFTLYVAQGTNKSQQYKFGTATYALKEPVMKSDAWAVVRVQ
SVWQLGNRQRPYPW

>gi|327359363|gb|AEA51276.1| VP1, partial [Chicken anemia virus]
MARRARRPRGRFYAFRRGRWHNLKRLRRRYKFRHRRRQRYRRRAFRKAFHNPRPGTYSVRLPNPQSTMTI
RFQGIIFLTEGLILPKNSTAGGYADHLYGARVAKISVNLKEFLLASMNLTYVSKIGGPIAGELIADGSQS
QAAQNWPNCWLPLDNNVPSATPSAWWRWALMMMQPTDSCRFFNHPKQMTLQDMGRMFGGWHLFRHIETRF
QLLATKNEGSFSPVASLLSQGEYLTRRDDVKYSSDHQNRWRKGEQPMTGGIAYATGKMRPDEQQYPAMPP
DPPIITATTAQGTQVRCMNSTQAWWSWDTYMSFATLTALGAQWSFPPGQRSVSRRSFNHHKARGAGDPKG
QRWHTLVPLGTETITDSYMSAPASELDTNFFTLYVAQGTNKSQQYKFGTATYALKEPVMKSDAWAVVRVQ
SVWQLGNRQRPYPW

>gi|327359361|gb|AEA51275.1| VP1, partial [Chicken anemia virus]
MARRARRPRGRFYAFRRGRWHHLKRLRRRYKFRHRRRQRYRRRAFRKAFHNPRPGTYSVRLPNPQSTMTI
RFQGIIFLTEGLILPKNSTAGGYADHLYGARVAKISVNLKEFLLASMNLTYVSKIGGPIAGELIADGSKS
QAAENWPNCWLPLDNNVPSATPSAWWRWALMMMQPTDSCRFFNHPKQMTLQDMGRMFGGWHLFRHIETRF
QLLATKNEGSFSPVASLLSQGEYLTRRDDVKYSSDHQNRWRKGEQPMTGGIAYATGKMRPDEQQYPAMPP
DPPIITTTTPQGTHVRCMNSTQAWWSWDTYMSFATLTALGAQWSFPPGQRSVSRRSFNHHKARGAGDPKG
QRWHTLVPLGTETITDSYMTAPASELDTNFFTLYVAQGTNKSQQYKFGTATYALKEPVMKSDAWAVVRVQ
SVWQLGNRQRPYPW

>gi|327359359|gb|AEA51274.1| VP1, partial [Chicken anemia virus]
MARRARRPRGRFYAFRRGRWHQLKRLRRRYKFRHRRRQRYRRRAFRKAFHNPRPGTYSVRLPNPQSTMTI
RFQGIIFLTEGLILPKNSTAGGYADHLYGARVAKISVNLKEFLLASMNLTYVSKIGGPIAGELIADGSQS
QAAQNWPNCWLPLDNNVPSATPSAWWRWALMMMQPTDSCRFFNHPKQMTLQDMGRMFGGWHLFRHIETRF
QLLATKNEGSFSPVASLLSQGEYLTRRDDVKYSSDHQNRWRKGEQPMTGGIAYATGKMRPDEQQYPAMPP
DPPIITTTTAQGTQVRCMNSTQAWWSWDTYMSFATLTALGAQWSFPPGQRSVSRRSFNHHKARGAGDPKG
QRWHTLVPLGTETITDSYMSAPASELDTNFFTLYVAQGTNKSQQYKFGTATYALKEPVMKSDAWAVVRVQ
SVWQLGNRQRPYPW

>gi|327359357|gb|AEA51273.1| VP1, partial [Chicken anemia virus]
MARRARRPRGRFYAFRRGRWHNLKRLRRRYKFRHRRRQRYRRRAFRKAFHNPRPGTYSVRLPNPQSTMTI
RFQGIIFLTEGLILPKNSTAGGYADHLYGARVAKISVNLKEFLLASMNLTYVSKIGGPIAGELIADGSQS
QAAQNWPNCWLPLDNNVPSATPSAWWRWALMMMQPTDSCRFFNHPKQMTLQDMGRMFGGWHLFRHIETRF
QLLATKNEGSFSPVASLLSQGEYLTRRDDVKYSSDHQNRWRKGEQPMTGGIAYATGKMRPDEQQYPAMPP
DPPIITSTTAQGTQVRCMNSTQAWWSWDTYMSFATLTALGAQWSFPPGQRSVSRRSFNHHKARGAGDPKG
QRWHTLVPLGTETITDSYMSAPASELDTNFFTLYVAQGTNKSQQYKFGTATYALKEPVMKSDAWAVVRVQ
SVWQLGNRQRPYPW

>gi|327359355|gb|AEA51272.1| VP1, partial [Chicken anemia virus]
MARRARRPRGRFYAFRRGRWHHLKRLRRRYKFRHRRRQRYRRRAFRKAFHNPRPGTYSVRLPNPQSTMTI
RFQGIIFLTEGLILPKNSTAGGYADHLYGARVAKISVNLKEFLLASMNLTYVSKIGGPIAGELIADGSQS
QAAQNWPNCWLPLDNNVPSATPSAWWRWALMMMQPTDSCRFFNHPKQMTLQDMGRMFGGWHLFRHIETRF
QLLATKNEGSFSPVASLLSQGEYLTRRDDVKYSSDHQNRWRKGEQPMTGGIAYATGKMRPDEQQYPAMPP
DPPIITATTAQGTQVRCMNSTQAWWSWDTYMSFATLTALGAQWSFPPGQRSVSRRSFNHHKARGAGDPKG
QRWHTLVPLGTETITDSYMSAPASELDTNFFTLYVAQGTNKSQQYKFGTATYALKEPVMKSDAWAVVRVQ
SVWQLGNRQRPYPW

>gi|327359353|gb|AEA51271.1| VP1, partial [Chicken anemia virus]
MARRARRPRGRFYAFRRGRWHQLKRLRRRYKFRHRRRQRYRRRAFRKAFHNPRPGTYSVRLPNPQSTMTI
RFQGIIFLTEGLILPKNSTAGGYADHLYGARVAKISVNLKEFLLASMNLTYVSKIGGPIAGELIADGSQS
QAAQNWPNCWLPLDNNVPSATPSAWWRWALMMMQPTDSCRFFNHPKQMTLQDMGRMFGGWHLFRHIETRF
QLLATKNEGSFSPVASLLSQGEYLTRRDDVKYSSDHQNRWRKGEQPMTGGIAYATGKMRPDEQQYPAMPP
DPPIITTTTAQGTQVRCMNSTQAWWSWDTYMSFATLTALGAQWSFPPGQRSVSRRSFNHHKARGAGDPKG
QRWHTLVPLGTETITDSYMSAPASELDTNFFTLYVAQGTNKSQQYKFGTATYALKEPVMKSDAWAVVRVQ
SVWQLGNRQRPYPW

>gi|327359351|gb|AEA51270.1| VP1, partial [Chicken anemia virus]
MARRARRPRGRFYAFRRGRWHQLKRLRRRYKFRHRRRQRYRRRAFRKAFHNPRPGTYSVRLPNPQSTMTI
RFQGIIFLTEGLILPKNSTAGGYADHLYGARVAKISVNLKEFLLASMNLTYVSKIGGPVAGELIADGSQS
QAAQNWPNCWLPLDNNVPSATPSAWWRWALMMMQPTDSCRFFNHPKQMTLQDMGRMFGGWHLFRHIETRF
QLLATKNEGSFSPVASLLSQGEYLTRRDDVKYSSDHQNRWRKGEQPMTGGIAYATGKMRPDEQQYPAMPP
DPPIITTTTAQGTQVRCMNSTQAWWSWDTYMSFATLTALGAQWSFPPGQRSVSRRSFNHHKARGAGDPKG
QRWHTLVPLGTETITDSYMTAPASELDTNFFTLYVAQGTNKSQQYKFGTATYALKEPVMKSDAWAVVRVQ
SVWQLGNRQRPYPW

>gi|327359349|gb|AEA51269.1| VP1, partial [Chicken anemia virus]
MARRARRPRGRFYAFRRGRWHQLKRLRRRYKFRHRRRQRYRRRAFRKAFHNPRPGTYSVRLPNPQSTMTI
RFQGIIFLTEGLILPKNSTAGGYADHLYGARVAKISVNLKEFLLASMNLTYVSKIGGPIAGELIADGSQS
QAAQNWPNCWLPLDNNVPSATPSAWWRWALMMMQPTDSCRFFNHPKQMTLQDMGRMFGGWHLFRHIETRF
QLLATKNEGSFSPVASLLSQGEYLTRRDDVKYSSDHQNRWRKGEQPMTGGIAYATGKMRPDEQQYPAMPP
DPPIITATTAQGTQVRCMNSTQAWWSWDTYMSFATLTALGAQWSFPPGQRSVSRRSFNHHKARGAGDPKG
QRWHTLVPLGTETITDSYMSAPASELDTNFFTLYVAQGTNKSQQYKFGTATYALKEPVMKSDAWAVVRVQ
SVWQLGNRQRPYPW

>gi|327359347|gb|AEA51268.1| VP1, partial [Chicken anemia virus]
MARRARRPRGRFYAFRRGRWHQLKRLRRRYKFRHRRRQRYRRRAFRKAFHNPRPGTYSVRLPNPQSTMTI
RFQGIIFLTEGLILPKNSTAGGYADHLYGARVAKISVNLKEFLLASMNLTYVSKIGGPIAGELIADGSQS
QAAQNWPNCWLPLDNNVPSATPSAWWRWALMMMQPTDSCRFFNHPKQMTLQDMGRMFGGWHLFRHIETRF
QLLATKNEGSFSPVASLLSQGEYLTRRDDVKYSSDHQNRWRKGEQPMTGGIAYATGKMRPDEQQYPAMPP
DPPIITTTTPQGTQVRCMNSTQAWWSWDTYMSFATLTALGAQWSFPPGQRSVSRRSFNHHKARGAGDPKG
QRWHTLVPLGTETITDSYMSAPASELDTNFFTLYVAQGTNKSQQYKFGTATYALKEPVMKSDAWAVVRVQ
SVWQLGNRQRPYPW

>gi|327359345|gb|AEA51267.1| VP1, partial [Chicken anemia virus]
MARRARRPRGRFYAFRRGRWHHLKRLRRRYKFRHRRRQRYRRRAFRKAFHNPRPGTYSVRLPNPQSTMTI
RFQGIIFLTEGLILPKNSTAGGYADHLYGARVAKISVNLKEFLLASMNLTYVSKIGGPIAGELIADGSQS
QAAQNWPNCWLPLDNNVPSATPSAWWRWALMMMQPTDSCRFFNHPKQMTLQDMGRMFGGWHLFRHIETRF
QLLATKNEGSFSPVASLLSQGEYLTRRDDVKYSSDHQNRWRKGEQPMTGGIAYATGKMRPDEQQYPAMPP
DPPIITTTTPQGTQVRCMNSTQAWWSWDTYMSFATLTALGAQWSFPPGQRSVSRRSFNHHKARGAGDPKG
QRWHTLVPLGTETITDSYMSAPASELDTNFFTLYVAQGTNKSQQYKFGTATYALKEPVMKSDAWAVVRVQ
SVWQLGNRQRPYPW

>gi|327359343|gb|AEA51266.1| VP1, partial [Chicken anemia virus]
MARRARRPRGRFYAFRRGRWHQLKRLRRRYKFRHRRRQRYRRRAFRKAFHNPRPGTYSVRLPNPQSTMTI
RFQGIIFLTEGLILPKNSTAGGYADHLYGARVAKISVNLKEFLLASMNLTYVSKIGGPIAGELIADGSQS
QAAQNWPNCWLPLDNNVPSATPSAWWRWALMMMQPTDSCRFFNHPKQMTLQDMGRMFGGWHLFRHIETRF
QLLATKNEGSFSPVASLLSQGEYLTRRDDVKYSSDHQNRWRKGEQPMTGGIAYATGKMRPDEQQYPAMPP
DPPIITATTAQGTQVRCMNSTQAWWSWDTYMSFATLTALGAQWSFPPGQRSVSRRSFNHHKARGAGDPKG
QRWHTLVPLGTETITDSYMSAPASELDTNFFTLYVAQGTNKSQQYKFGTATYALKEPVMKSDAWAVVRVQ
SVWQLGNRQRPYPW

>gi|380776877|gb|AFE62012.1| VP1 [Chicken anemia virus]
MARRARRPRGRFYAFRRGRWHHLKRLRRRYKFRHRRRQRYRRRAFRKAFHNPRPGTYSVRLPNPQSTMTI
RFQGIIFLTEGLILPKNSTAGGYADHLYGARVAKISVNLKEFLLASMNLTYVSKIGGPIAGELIADGSQS
QAAQNWPNCWLPLDNNVPSATPSAWWRWALMMMQPTDSCRFFNHPKQMTLQDMGRMFGGWHLFRHIETRF
QLLATKNEGSFSPVASLLSQGEYLTRRDDVKYSSDHQNRWRKGEQPMTGGIAYATGKMRPDEQQYPAMPP
DPPIITTTTPQGTQVRCMNSTQAWWSWDTYMSFATLTALGAQWSFPPGQRSVSRRSFNHHKARGAGDPKG
QRWHTLVPLGTETITDSYMTAPASELDTNFFTLYVAQGTNKSQQYKFGTATYALKEPVMKSDAWAVVRVQ
SVWQLGNRQRPYPWDVNWANSTMYWGSQP

>gi|380776873|gb|AFE62009.1| VP1 [Chicken anemia virus]
MARRARRPRGRFYAFRRGRWHHLKRLRRRYKFRHRRRQRYRRRAFRKAFHNPRPGTYSVRLPNPQSTMTI
RFQGIIFLTEGLILPKNSTAGGYADHLYGARVAKISVNLKEFLLASMNLTYVSKIGGPIAGELIADGSQS
QAAQNWPNCWLPLDNNVPSATPSAWWRWALMMMQPTDSCRFFNHPKQMTLQDMGRMFGGWHLFRHIETRF
QLLATKNEGSFSPVASLLSQGEYLTRRDDVKYSSDHQNRWRKGEQPMTGGIAYATGKMRPDEQQYPAMPP
DPPIITSTTAQGTQVRCMNSTQAWWSWDTYMSFATLTALGAQWSFPPGQRSVSRRSFNHHKARGAGDPKG
QRWHTLVPLGTETITDSYMTAPASELDTNFFTLYVAQGTNKSQQYKFGTATYALKEPVMKSDAWAVVRVQ
SVWQLGNRQRPYPWDVNWANSTMYWGSQP

>gi|345104688|gb|AEN71110.1| VP1 [Chicken anemia virus]
MARRARRPRGRFYAFRRGRWHHLKRLRRRYKFRHRRRQRYCRRAFRKAFHNPRPGTYSVRLPNPQSTMTI
RFQGVIFLTEGLILPKNSTAGGYADHMYGARVAKISVNLKEFLLASMNLTYVSKLGGPIAGELIADGSKS
EAAENWPNCWLPLDNNVPSATPSAWWRWALMMMQPTDSCRFFNHPKQMTLQDMGRMFGGWHLFRHIETRF
QLLATKNEGSFSPVASLLSQGEYLTRRDDVKYSSDHQNRWRKGEQPMTGGIAYATGKMRPDEQQYPAMPP
DPPIITSTTAQGTQVRCMNSTQAWWSWDTYMSFATLTALGAQWSFPPGQRSVSRRSFNHHKARGAGDPKG
QRWHTLVPLGTETITDSYMGAPASEIDTNFFTLYVAQGTNKSQQYKFGTATYALKEPVMKSDSWAVVRVQ
SVWQLGNRQRPYPWDVNWANSTMYWGSQP

>gi|328461754|gb|AEB15970.1| VP1 [Chicken anemia virus]
MARRARRPRGRFYSFRRGRWHHLKRLRRRYKFRHRRRQRYRRRAFRKAFHNPRPGTYSVRLPNPQSTMTI
RFQGVIFLTEGLILPKNSTAGGYADHMYGARVAKISVNLKEFLLASMNLTYVSKIGGPIAGELIADGSKS
QAADNWPNCWLPLDNNVPSATPSAWWRWALMMMQPTDSCRFFNHPKQMTLQDMGRMFGGWHLFRHIETRF
QLLATKNEGSFSPVASLLSQGEYLTRRDDVKYSSDHQNRWQKGGQPMTGGIAYATGKMRPDEQQYPAMPP
DPPIITATTAQGTQVRCMNSTQAWWSWDTYMSFATLTALGAQWSFPPGQRSVSRRSFNHHKARGAGDPKG
QRWHTLVPLGTETITDSYMSAPASELDTNFFTLYVAQGTNKSQQYKFGTATYALKEPVMKSDAWAVVRVQ
SVWQLGNRQRPYPWDVNWANSTMYWGTQP

>gi|71738209|gb|AAZ40212.1| VP1 [Chicken anemia virus]
MARRARRPRGRFYAFRRGRWHHLKRLRRRYKFRHRRRQRYRRRAFRKAFHNPRPGTYSVRLPNPQSTMTI
RFQGIIFLTEGLILPKNSTAGGYADHLYGARVAKISVNLKEFLLASMNLTYVSKIGGPIAGELIADGSQS
QAAQNWPNCWLPLDNNVPSATPSAWWRWALMMMQPTDSCRFFNHPKQMTLQDMGRMFGGWHLFRHIETRF
QLLATKNEGSFSPVASLLSQGEYLTRRDDVKYSSDHQSRWRKGEQPMTGGIAYATGKMRPDEQQYPAMPP
DPPIITTTTAQGTQVRCMNSTQAWWSWDTYMSFATLTALGAQWSFPPGQRSVSRRSFNHHKARGAGDPKG
QRWHTLVPLGTETITDSYMSAPASELDTNFFTLYVAQGTNKSQQYKFGTATYALKEPVMKSDAWAVVRVQ
SVWQLGNRQRPYPWDVNWANSTMYWGSQP

>gi|71738205|gb|AAZ40209.1| VP1 [Chicken anemia virus]
MARRARRPRGRFYAFRRGRWHQLKRLRRRYKFRHRRRQRYRRRAFRKAFHNPRPGTYSVRLPNPQSTMTI
RFQGIIFLTEGLILPKNSTAGGYADHLYGARVAKISVNLKEFLLASMNLTYVSKIGGPIAGELIADGSQS
QAAQNWPNCWLPLDNNVPSATPSAWWRWALMMMQPTDSCRFFNHPKQMTLQDMGRMFGGWHLFRHIETRF
QLLATKNEGSFSPVASLLSQGEYLTRRDDVKYSSDHQNRWRKGEQPMTGGIAYATGKMRPDEQQYPAMPP
DPPIITATTAQGTQVRCMNSTQAWWSWDTYMSFATLTALGAQWSFPPGQRSVSRRSFNHHKARGAGDPKG
QRWHTLVPLGTETITDSYMSAPASELDTNFFTLYVAQGTNKSQQYKFGTATYALKEPVMKSDAWAVVRVQ
SVWQLGNRQRPYPWDVNWANSTMYWGSQP

>gi|71738201|gb|AAZ40206.1| VP1 [Chicken anemia virus]
MARRARRPRGRFYAFRRGRWHNLKRLRRRYKFRHRRRQRYRRRAFRKAFHNPRPGTYSVRLPNPQSTMTI
RFQGVIFLTEGLILPKNSTAGGYADHMFGARVAKISVNLKEFLLASMNLTYVSKLGGPIAGELIADGSKS
QAAENWPNCWLPLDNNVPSATPSAWWRWALMLMQPTDSCRFFNHPKQMTLQDVGRMFGGWHLFRHIETRF
QLLATKNEGSFSPVASLLPQGEYLTRRDDVKYSSDHQNRWRKGEQPMTGGIAYATGKMRPDEQQYPAMPP
DPPIITATTAQGTQVRCMNSTQAWWSWDTYMSFATLTALGAQWSFPPGQRSVSRRSFNHHKARGAGDPKG
QRWHTLVPLGTETITDSYMSAPASELDTNFFTLYVAQGTNKSQQYKFGTATYALKEPVMKSDAWAVVRVQ
SVWQLGNRQRPYPWDVNWANSTMYWGSQP

>gi|1911457848|gb|QOE54929.1| VP1 [Chicken anemia virus]
MARRARRPRGRFYAFRRGRWHHLKRLRRRYKFRHRRRQRYRRRAFRKAFHNPRPGTYSVRLPNPQSTMTI
RFQGVIFLTEGLILPKNSTAGGYADHMYGARVAKISVNLKEFLLASMNLTYVSKLGGPIAGELIADGSKS
QAAENWPSCWLPLDNNVPSATPSAWWRWALMMMQPTDSCRFFNHPKQMTLQDMGRMFGGWHLFRHIETRF
QLLATKNEGSFSPVASLLSQGEYLTRRDDVKYSSDHQNRWRKGEQPMTGGIAYATGKMRPDEQQYPAMPP
DPPIITSTTAQGTQVRCMNSTQAWWSWDTYMSFATLTALGAQWSFPPGQRSVSRRSFNHHKARGAGDPKG
QRWHTLVPLGTETITDSYMGAPASEIDTNFFTLYVAQGTNKSQQYKFGTATYALKEPVMKSDSWAVVRVQ
SVWQLGNRQRPYPWDVNWANSTMYWGTQP

>gi|1911457843|gb|QOE54926.1| VP1 [Chicken anemia virus]
MARRARRPRGRFYAFRRGRWHQLKRLRRRYKFRHRRRQRYRRRAFRKAFHNPRPGTYSVRLPNPQSTMTI
RFQGIIFLTEGLILPKNSTAGGYADHLYGARVAKISVNLKEFLLASMNLTYVSKIGGPIAGELIADGSQS
QAAQNWPNCWLPLDNNVPSATPSAWWRWALMMMQPTDSCRFFNHPKQMTLQDMGRMFGGWHLFRHIETRF
QLLATKNEGSFSPVASLLSQGEYLTRRDDVKYSSDHQNRWRKGEQPMTGGIAYATGKMRPDEQQYPAMPP
DPPIITTTTAQGTQVRCMNSTQAWWSWDTYMSFATLTALSAQWSFPPGQRSVSRRSFNHHKARGAGDPKG
QRWHTLVPLGTETITDSYMSAPASELGTNFFTLYVAQGTNKSQQYKFGTATYALKEPVMKSDAWAVVRVQ
SVWQLGNRQRPYPWDVNWANSTMYWGTQP

>gi|1911457832|gb|QOE54923.1| VP1 [Chicken anemia virus]
MARRARRPRGRFYAFRRGRWHQLKRLRRRYKFRHRRRQRYRRRAFRKAFHNPRPGTYSVRLPNPQSTMTI
RFQGIIFLTEGLILPKNSTAGGYADHLYGARVAKISVNLKEFLLASMNLTYVSKIGGPIAGELIADGSKS
QAAQNWPNCWLPLDNNVPSATPSAWWRWALMMMQPTDSCRFFNHPKQMTLQDMGRMFGGWHLFRHIETRF
QLLATKNEGSFSPVASLLSQGEYLTRRDDVKYSSDHQNRWRKGEQPMTGGIAYATGKMRPDEQQYPAMPP
DPPIITTTTAQGTQVRCMNSTQAWWSWDTYMSFATLTALGAQWSFPPGQRSVSRRSFNHHKARGAGDPKG
QRWHTLVPLGTETITDSYMSAPASELDTNFFTLYVAQGTNKSQQYKFGTATYALKEPVMKSDAWAVVRVQ
SVWQLGNRQRPYPWDVNWANSTMYWGTQP

>gi|1899932068|gb|QNQ74078.1| VP1, partial [Chicken anemia virus]
MARRARRPRGRFYAFRRGRWHNLKRLRRRYKFRHRRRQRYRRRAFRKAFHNPRPGTYSVRLPNPQSTMTI
RFQGIIFLTEGLILPKNSTAGGYADHLYGARVAKISVNLKEFLLASMNLTYVSKIGGPIAGELIADGSQS
QAAQNWPNCWLPLDNNVPSATPSAWWRWALMMMQPTDSCRFFNHPKQMTLQDMGRMFGGWHLFRHIETRF
QLLATKNEGSFSPVASLLSQGEYLTRRDDVKYSSDHQNRWRKGEQPMTGGIAYATGKMRPDEQQYPAMPP
DPPIITATTAQGTQVRCMNSTQAWWSWDTYMSFATLTALGAQWSFPPGQRSVSRRSFNHHKARGAGDPKG
QRWHTLVPLGTETITDSYMTAPASELDTNFFTLYVAQGTNKSQQYKFGTATYALKEPVMKSDAWAVVRVQ
SVWQLGNRQRPYPWDVNWANSTMYWG

>gi|1899932066|gb|QNQ74077.1| VP1, partial [Chicken anemia virus]
MARRARRPRGRFYAFRRGRWHNLKRLRRRYKFRHRRRQRYRRRAFRKAFHNPRPGTYSVRLPNPQSTMTI
RFQGIIFLTEGLILPKNSTAGGYADHLYGARVAKISVNLKEFLLASMNLTYVSKIGGPIAGELIADGSQS
QAAQNWPNCWLPLDNNVPSATPSAWWRWALMMMQPTDSCRFFNHPKQMTLQDMGRMFGGWHLFRHIETRF
QLLATKNEGSFSPVASLLSQGEYLTRRDDVKYSSDHQNRWRKGEQPMTGGIAYATGKMRPDEQQYPAMPP
DPPIITATTAQGTQVRCMNSTQAWWSWDTYMSFATLTALGAQWSFPPGQRSVSRRSFNHHKARGAGDPKG
QRWHTLVPLGTETITDSYMTAPASELDTNFFTLYVAQGTNKSQQYKFGTATYALKEPVMKSDAWAVVRVQ
SVWQLGNRQRPYPWDVNWANSTMYWG

>gi|1808996464|gb|QIA62041.1| VP1 [Chicken anemia virus]
MARRARRPRGRFYAFRRGRWHHLKRLRRRYKFRHRRRQRYRRRAFRKAFHNPRPGTYSVRLPNPQSTMTI
RFQGVIFLTEGLILPKNSTAGGYADHMYGARVAKISVNLKEFLLASMNLTYVSKLGGPIAGELIADGSKS
QAAENWPNCWLPLDNNVPSATPSAWWRWALMMMQPTDSCRFFNHPKQMTLQDMGRMFGGWHLFRHIETRF
QLLATKNEGSFSPVASLLSQGEYLTRRDDVKYSSDHQNRWRKGEQPMTGGIAYATGKMRPDEQQYPAMPP
DPPIITTTTAQGTQVRCMNSTQAWWSWDTYMSFATLTALGAQWSFPPGQRSVSRRSFNHHKARGAGDPKG
QRWHTLVPLGTETITDSYMSAPASELDTNFFTLYVAQGTNKSQQYKFGTATYALKEPVMKSDAWAVVRVQ
SVWQLGNRQRPYPWDVNWANSTMYWGSQP

>gi|1785996130|gb|QGY99218.1| VP1 [Chicken anemia virus]
MARRTRRPRGRFYAFRRGRWHNLKRLRRRYKFRHRRRQRYRRRAFRKAFHNPRPGTYSVRLPNPQSTMTI
RFQGIIFLTEGLILPKNSTAGGYADHLYGARVAKISVNLKEFLLASMNLTYVSKIGGPIAGELIADGSQS
QAAQNWPNCWLPLDNNVPSATPSAWWRWALMMMQPTDSCRFFNHPKQMTLQDMGRMFGGWHLFRHIETRF
QLLATKNEGSFSPVASLLSQGEYLTRRDDVKYSSDHQNRWRKGEQPMTGGIAYATGKMRPDEQQYPAMPP
DPPIITATTAQGTQVRCMNSTQAWWSWDTYMSFATLTALGAQWSFPPGQRSVSRRSFNHHKARGAGDPKG
QRWHTLVPLGTETITDSYMSAPASELDTNFFTLYVAQGTNKSQQYKFGTATYALKEPVMKSDAWAVVRVQ
SVWQLGNRQRPYPWDVNWANSTMYWGTQP

>gi|1785996124|gb|QGY99214.1| VP1 [Chicken anemia virus]
MARRARRPRGRFYAFRRGRWHQLKRLRRRYKFRHRRRQRYRRRAFRKAFHNPRPGTYSVRLPNPQSTMTI
RFQGIIFLTEGLILPKNSTAGGYADHLYGARVAKISVNLKEFLLASMNLTYVSKIGGPIAGELIADGSQS
QAAQNWPNCWLPLDNNVPSATPSAWWRWALMMMQPTDSCRFFNHPKQMTLQDMGRMFGGWHLFRHIETRF
QLLATKNEGSFSPVASLLSQGEYLTRRDDVKYSSDHQNRWRKGEQPMTGGIAYATGKMRPDEQQYPAMPP
DPPIITTTTPQGTQVRCMNSTQAWWSWDTYMSFATLTALGAQWSFPPGQRSVSRRSFNHHKARGAGDPKG
QRWHTLVPLGTETITDSYMSAPASELDTNFFTLYVAQGTNKSQQYKFGTATYALKEPVMKSDAWAVVRVQ
SVWQLGNRQRPYPWDVNWANSTMYWGTQP

>gi|1785996120|gb|QGY99211.1| VP1 [Chicken anemia virus]
MARRARRPRGRFYAFRRGRWHHLKRLRRRYKFRHRRRQRYRRRAFRKAFHNPRPGTYSVRLPNPQSTMTI
RFQGVIFLTEGLILPKNSTAGGYADHMYGARVAKISVNLKEFLLASMNLTYVSKLGGPIAGELIADGSKS
QAAENWPNCWLPLDNNVPSATPSAWWRWALMMMQPTDSCRFFNHPKQMTLQDMGRMFGGWHLFRHIETRF
QLLATKNEGSFSPVASLLSQGEYLTRRDDVKYSSDHQNRWRKGEQPMTGGIAYATGKMRLDEQQYPAMPP
DPPIITSTTAQGTQVRCMNSTQAWWSWDTYMSFATLTALGAQWSFPPGQRSVSRRSFNHHKARGAGDPKG
QRWHTLVPLGTETITDSYMGAPASEIDTNFFTLYVAQGTNKSQQYKFGTATYALKEPVMKSDSWAVVRVQ
SVWQLGNRQRPYPWDVNWANSTMYWGTQP

>gi|1785996112|gb|QGY99205.1| VP1 [Chicken anemia virus]
MARRARRPRGRFHAFRRGRWHHLKRLRRRYKFRHRRRQRYRRRAFRKAFHNPRPGTYSVRLPNPQSTMTI
RFQGVILLTGGLILPKNSTAGGYADHMYGARVAKISVNLKEFLLASMNLTYVSKLGGPIAGELIADGSKS
QAAENWPNCWLPLDNNVPSATPSAWWRWALMMMQPTDSCRFFNHPKQMTLQDMGRMFGGWHLFRHIETRF
QLLATKNEGSFSPVASLLSQGEYLTRRDDVKYSSDHQNRWRKGEQPMTGGIAYATGKMRPDEQQYPAMPP
DPPIITSTTAQGTQVRCMNSTQAWWSWDTYMSFATLTALGAQWSFPPGQRSVSRRSFNHHKARGAGDPKG
QRWHTLVPLGTETITDSYMGAPASEIDTNFFTLYVAQGTNKSQQYKFGTATYALKEPVMKSDSWAVVRVQ
SVWQLGNRQRPYPWDVNWANSTMYWGTQP

>gi|1616393946|gb|QCB65130.1| VP1 [Chicken anemia virus]
MARRARRPRGRFYAFRRGRWHHLKRLRRRYKFRHRRRQRYRRRAFRKAFHNPRPGTYSVRLPNPQSTMTI
RFQGVIFLTEGLILPKNSTAGGYADHMYGARVAKISVNLKEFLLASMNLTYVSKIGGPIAGELIADGSKS
QAAENWPNCWLPLDNNMPSATPSAWWRWALMMMQPTDSCRFFNHPKQMTLQDMGRMFGGWHLFRHIETRF
QLLATKNEGSFSPVASLLSQGEYLTRRDDVKYSSDHQNRWRKGEQPMTGGIAYATGKMRPDEQQYPAMPP
DPPIITTTTAQGTQVRCMNSTQAWWSWDTYMSFATLTALGAQWSFPPGQRSVSRRSFNHHKARGAGDPKG
QRWHTLVPLGTETITDSYMSAPASELDTNFFTLYVAQGTNKSQQYKFGTATYALKEPVMKSDAWAVVRVQ
SVWQLGNRQRPYPWDVNWANSTMYWGTQP

>gi|1682038566|gb|QDA76499.1| VP1 [Chicken anemia virus]
MARRARRPRGRFYAFRRGRWHHLKRLRRRYKFRHRRRQRYRRRAFRKAFHNPRPGTYSVRLPNPQSTMTI
RFQGVIFLTEGLILPKNSTAGGYADHMYGARVAKISVNLKEFLLASMNLTYVSKLGGPIAGELIADGSKS
QAAENWPNCWLPLDNNVPSATPSAWWRWALMMMQPTDSCRFFNHPKQMTLQDMGRMFGGWHLFRHIETRF
QLLATKNEGSFSPVASLLSQGEYLTRRDDVKYSSDHQNRWRKGEQPMTGGIAYATGKMRPDEQQYPAMPP
DPPIITSTTAQGTQVRCMNSTQAWWSWDTYMSFATLTALGAQWSFPPGQRSVSRRSFNHHKARGAGDPKG
QRWHTLVPLGTETITDSYMGTPASEIDTNFFTLYVAQGTNKSQQYKFGTATYALKEPVMKSDSWAVVRVQ
SVWQLGNRQRPYPWDVNWANSTMYWGSQP

>gi|1567331123|gb|QBA55547.1| VP1 [Chicken anemia virus]
MARRARRPRGRFYAFRRGRWHHLKRLRRRYKFRHRRRQRYRRRAFRKAFHNPRPGAYSVRLPNPQSTMTI
RFQGVIFLTEGLILPKNSTAGGYADHMYGARVAKISVNLKEFLLASMNLTYVSKLGGPIAGELIADGSKS
QAAENWPNCWLPLDNNVPSATPSAWWRWALMMMQPTDSCRFFNHPKQMTLQDMGRMFGGWHLFRHIETRF
QLLATKNEGSFSPVASLLSQGEYLTRRDDVKYSSDHQNRWRKGEQPMTGGIAYATAKMRPDEQQYPAMPP
DPPIITSTTAQGTQVRCMNSTQAWWSWDTYMSFATLTALGAQWSFPPGQRSVSRRSFNHHKARGAGDPKG
QRWHTLVPLGTETITDSYTGAPASEIDTNFFTLYVAQGTNKSQQYKFGTATYALKEPVMKSDSWAVVRVQ
SVWQLGNRQRPYPWDVNWANSTMYWGSQP

>gi|1073547888|gb|AOT85262.1| VP1 [Chicken anemia virus]
MARRARRPRGRFYAFRRGRWHHLKRLRRRYKFRHRRRQRYRRRAFRKAFHNPRPGTYSVRLPNPQSTMTI
RFQGVIFLTEGLILPKNSTAGGYADHLYGARVAKISVNLKEFLLASMNLTYVSKLGGPIAGELIADGSKS
QAAENWPNCWLPLDNNMPSATPSAWWRWALMMMQPTDSCRFFNHPKQMTLQDMGRMFGGWHLFRHIETRF
QLLATKNEGSFSPVASLLSQGEYLTRRDDVKYSSDHQNRWRKGEQPMTGGIAYATGKMRPDEQQYPAMPP
DPPIITNTTPQGTQVRCMNSTQAWWSWDTYMSFATLTALGAQWSFPPGQRSVSRRSFNHHKARGAGDPKG
QRWHTLVPLGTETITDSYMGAPASEIDTNFFTLYVAQGTNKSQQYKFGTATYALKEPVMKSDSWAVVRVQ
SVWQLGNRQRPYPWDVNWANSTMYWGSHP

>gi|1896094825|gb|QNJ57218.1| VP1 [Chicken anemia virus]
MARRARRPRGRFYAFRRGRWHHLKRLRRRYKFRHRRRQRYRRRAFRKAFHNPRPGTYSVRLPNPQSTMTI
RFQGIIFLTEGLILPKNSTAGGYADHLYGARVAKISVNLKEFLLASMNLTYVSKIGGPIAGELIADGSQS
QAAQNWPNCWLPLDNNVPSATPSAWWRWALMMMQPTDSCRFFNHPKQMTLQDMGRMFGGWHLFRHIETRF
QLLATKNEGSFSPVASLLSQGEYLTRRDDVKYSSDHQNRWRKGEQPMTGGIAYATGKMRPDEQQYPAMPP
DPPIITTTTPQGTQVRCMNSTQAWWSWDTYMSFATLTALGAQWSFPPGQRSVSRRSFNHHKARGAGDPKG
QRWHTLVPLGTETITDSYMSAPASELDTNFFTLYVAQGTNKSQQYKFGTATYALKEPVMKSDAWAVVRVQ
SVWQLGNRQRPYPWDVNWANSTMYWGSQP

>gi|1878830501|gb|QLO82083.1| VP1 [Chicken anemia virus]
MARRARRPRGRFYAFRRGRWHHLKRLRRRYKFRHRRRQRYRRRAFRKAFHNPRPGTYSVRLPNPQSTMTI
RFQGVIFLTEGLILPKNSTAGDYADHMYGARVAKISVNLKEFLLASMNLTYVSKIGGPIAGELIADGSKS
QAAENWPNCWLPLDNNMPSATPSAWWRWALMMMQPTDSCRFFNHPKQMTLQDMGRMFGGWHLFRHIETRF
QLLATKNEGSFSPVASLLSQGEYLTRRDDVKYSSDHQNRWRKGGQPMTGGIAYATGKMRPDEQQYPAMPP
DPPIITTTTAQGTQVRCMNSTQAWWSWDTYMSFATLTALGAQWSFPPGQRSVSRRSFNHHKARGAGDPKG
QRWHTLVPLGTETITDSYMSAPASELDTNFFTLYVAQGTNKSQQYKFGTATYALKEPVMKSDAWAVVRVQ
SVWQLGNRQRPYPWDVNWANSTMYWGTQP

>gi|1878830497|gb|QLO82080.1| VP1 [Chicken anemia virus]
MARRARRPRGRFYAFRRGRWHHLKRLRRRYKFRHRRRQRYRRRAFRKAFHNPRPGTYSVRLPNPQSTMTI
RFQGVIFLTEGLILPKNSTAGGYADHMYGARVAKISVNLKEFLLASMNLTYVSKIGGPIAGELIADGSKS
QAAENWPNCWLPLDNNMPSATPSAWWRWALMMMQPTDSCRFFNHPKQMTLQDMGRMFGGWHLFRHIETRF
QLLATKNEGSFSPVASLLSQGEYLTRRDDVKYSSDHQNRWRKGEQPMTGGIAYATGKMRPDEQQYPAMPP
DPPIITTTTAQGTQVRCMNSTQAWWSWDTYMSFATLTALGAQWSFPPGQRSVSRRSFNHHKARGAGDPKG
QRWHTLVPLGTETITDSYMSAPASELDTNFFTLYVAQGTNKSQQYKFGTATYALKEPVMKSDAWAVVRVQ
SVWQLGNRQRPYPWDVNWANSTMYWGTQP

>gi|1878830493|gb|QLO82077.1| VP1 [Chicken anemia virus]
MARRARRPRGRFYAFRRGRWHNLKRLRRRYKFRHRRRQRYRRRAFRKAFHNPRPGTYSVRLPNPQSTMTI
RFQGIIFLTEGLILPKNSTAGGYADHLYGARVAKISVNLKEFLLASMNLTYVSKIGGPIAGELIADGSQS
QAAQNWPNCWLPLDNNVPSATPSAWWRWALMMMQPTDSCRFFNHPKQMTLQDMGRMFGGWHLFRHIETRF
QLLATKNEGSFSPVASLLSQGEYLTRRDDVKYSSDHQNRWRKGEQPMTGGIAYATGKMRPDEQQYPAMPP
DPPIITATTPQGTQVRCMNSTQAWWSWDTYMSFATLTALGAQWPFPPGQRSVSRRSFNHHKARGAGDPKG
QRWHTLVPLGTETITDSYMSAPASELDTNFFTLYVAQGTNKSQQYKFGTATYALKEPVMKSDAWAVVRVQ
SVWQLGNRQRPYPWDVNWANSTMYWGSQP

>gi|1878830489|gb|QLO82074.1| VP1 [Chicken anemia virus]
MARRARRPRGRFYAFRRGRWHHLKRLRRRYKFRHRRRQRYRRRAFRKAFHNPRPGTYSVRLPNPQSTMTI
RFQGVIFLTEGLILPKNSTAGGYADHMYGARVAKISVNLKEFLLASMNLTYVSKLGGPIAGELIADGSKS
QAAENWPNCWLPLDNNVPSATPSAWWRWALMMMQPTDSCRFFNHPKQMTLQDMGRMFGGWHLFRHIETRF
QLLATKNEGSFSPVASLLSQGEYLTRRDDVKYSSDHQNRWRKGEQPMTGGIAYATGKMRPDEQQYPAMPP
DPPIITATTPQGTQVRCMNSTQAWWSWDTYMSFATLTALGAQWSFPPGQRSVSRRSFNHHKARGAGDPKG
QRWHTLVPLGTETITDSYMGAPASEIDTNFFTLYVAQGTNKSQQYKFGTATYALKEPVMKSDSWAVVRVQ
SVWQLGNRQRPYPWDVNWANSTMYWGSQP

>gi|1878830469|gb|QLO82059.1| VP1 [Chicken anemia virus]
MARRARRPRGRFYAFRRGRWHNLKRLRRRYKFRHRRRQRYRRRAFRKAFHNPRPGTYSVRLPNPQSTMTI
RFQGIIFLTEGLILPKNSTAGGYADHLYGARVAKISVNLKEFLLASMNLTYVSKIGGPIAGELIADGSQS
QAAQNWPNCWLPLDNNVPSATPSAWWRWALMMMQPTDSCRFFNHPKQMTLQDMGRMFGGWHLFRHIETRF
QLLATKNEGSFSPVASLLSQGEYLTRRDDVKYSSDHQNRWRKGEQPMTGGIAYATGKMRPDEQQYPAMPP
DPPIITATTPQGTQVRCMNSTQAWWSWDTYMSFATLTALGAQWSFPPGQRSVSRRSFNHHKARGAGDPKG
QRWHTLVPLGTETITDSYMTAPASELDTNFFTLYVAQGTNKSQQYKFGTATYALKEPVMKSDAWAVVRVQ
SVWQLGNRQRPYPWDVNWANSTMYWGSQP

>gi|1878830465|gb|QLO82056.1| VP1 [Chicken anemia virus]
MARRARRPRGRFYAFRRGRWHNLKRLRRRYKFRHRRRQRYRRRAFRKAFHNPRPGTYSVRLPNPQSTMTI
RFQGIIFLTEGLILPKNSTAGGYADHLYGARVAKISVNLKEFLLASMNLTYVSKIGGPIAGELIADGSQS
QAAQNWPNCWLPLDNNVPSATPSAWWRWALMMMQPTDSCRFFNHPKQMTLQDMGRMFGGWHLFRHIETRF
QLLATKNEGSFSPVASLLSQGEYLTRRDDVKYSSDHQNRWRKGEQPMTGGIAYATGKMRPDEQQYPAMPP
DPPIITATTPQGTQVRCMNSTQAWWSWDTYMSFATLTALGAQWSFPPGQRSVSRRSFNHHKARGAGDPKG
QRWHTLVPLGTETITDSYMTAPASELDTNFFTLYVAQGTNKSQQYKFGTATYALKEPVMKSDAWAVVRVQ
SVWQLGNRQRPYPWDVNWANSTMYWGSQP

>gi|1878830461|gb|QLO82053.1| VP1 [Chicken anemia virus]
MARRARRPRGRFYAFRRGRWHNLKRLRRRYKFRHRRRQRYRRRAFRKAFHNPRPGTYSVRLPNPQSTMTI
RFQGIIFLTEGLILPKNSTAGGYADHLYGARVAKISVNLKEFLLASMNLTYVSKIGGPIAGELIADGSQS
QAAQNWPNCWLPLDNNVPSATPSAWWRWALMMMQPTDSCRFFNHPKQMTLQDMGRMFGGWHLFRHIETRF
QLLATKNEGSFSPVASLLSQGEYLTRRDDVKYSSDHQNRWRKGEQPMTGGIAYATGKMRPDEQQYPAMPP
DPPIITATTPQGTQVRCMNSTQAWWSWDTYMSFATLTALGAQWSFPPGQRSVSRRSFNHHKARGAGDPKG
QRWHTLVPLGTETITDSYMSAPASELDTNFFTLYVAQGTNKSQQYKFGTATYALKEPVMKSDAWAVVRVQ
SVWQLGNRQRPYPWDVNWANSTMYWGSQP

>gi|1616393952|gb|QCB65134.1| VP1 [Chicken anemia virus]
MARRARRPRGRFYAFRRGRWHHLKRLRRRYKFRHRRRQRYRRRAFRKAFHNPRPGTYSVRLPNPQSTMTI
RFQGVIFLTEGLILPKNSTAGGYADHMYGARVAKISVNLKEFLLASMNLTYVSKIGGPIAGELIADGSKS
QAAENWPNCWLPLDNNMPSATPSAWWRWALMMMQPTDSCRFFNHPKQMTLQDMGRMFGGWHLFRHIETRF
QLLATKNEGSFSPVASLLSQGEYLTRRDDVKYSSDHQNRWRKGEQPMTGGIAYATGKMRPDEQQYPAMPP
DPPIITTTTAQGTQVRCMNSTQAWWSWDTYMSFATLTALGAQWSFPPGQRSVSRRSFNHHKARGAGDPKG
QRWHTLVPLGTETITDSYMSAPASELDTNFFTLYVAQGTNKSQQYKFGTATYALKEPVMKSDAWAVVRVQ
SVWQLGNRQRPYPWDVNWANSTMYWGTQP

>gi|1715195555|gb|QDX19350.1| VP1, partial [Chicken anemia virus]
GGPIAGELIADGSKSQAAENWPNCWLPLDNNMPSATPSAWWRWALMMMQPTDSCRFFNHPKQMTLQDMGR
MFGGWHLFRHIETRFQLLATKNEGSFSPVASLLSQGEYLTRRDDVKYSSDHQNRWRKGEQPMTGGIAYAT
GKMRPDEQQYPAMPPDPPIITSTTPQGTHVRCMNSTQAWWSWDTYMSFATLTALGAQWSFPPGQ

>gi|1715195553|gb|QDX19349.1| VP1, partial [Chicken anemia virus]
GGPIAGELIADGSKSQAAENWPNCWLPLDNNMPSATPSAWWRWALMMMQPTDSCRFFNHPKQMTLQDMGR
MFGGWHLFRHIETRFQLLATKNEGSFSPVASLLSQGEYLTRRDDVKYSSDHQNRWRKGEQPMTGGIAYAT
GKMRPDEQQYPAMPPDPPIITTTTPQGTHVRCMNSTQAWWSWDTYMSFATLTALG

>gi|1715195551|gb|QDX19348.1| VP1, partial [Chicken anemia virus]
GGPIAGELIADGSKSQAAENWPNCWLPLDNNMPSATPSAWWRWALMMMQPTDSCRFFNHPKQMTLQDMGR
MFGGWHLFRHIETRFQLLATKNEGSFSPVASLLSQGEYLTRRDDVKYSSDHQNRWRKGEQPMTGGIAYAT
GKMRPDEQQYPAMPPDPPIITSTTPQGTHVRCMNSTQAWWSWDTYMSFATLT

>gi|1715195549|gb|QDX19347.1| VP1, partial [Chicken anemia virus]
GGPIAGELIADGSQSQAAQNWPNCWLPLDNNVPSATPSAWWRWALMMMQPTDSCRFFNHPKQMTLQDMGR
MFGGWHLFRHIETRFQLLATKNEGSFSPVASLLSQGEYLTRRDDVKYSSDHQNRWRKGEQPMTGGVAYAT
GKMRPDEQQYPAMPPDPPIITTTTAQGTQVRCMNSTQAWWSWDTYMSFATLTALGAQWSFPPGQRSVSRR
SFNHHKARGAG

>gi|1715195547|gb|QDX19346.1| VP1, partial [Chicken anemia virus]
GGPIAGELIADGSQSQAAQNWPNCWLPLDNNVPSATPSAWWRWALMMMQPTDSCRFFNHPKQMTLQDMGR
MFGGWHLFRHIETRFQLLATKNEGSFSPVASLLSQGEYLTRRDDVKYSSDHQNRWRKGEQPMTGGVAYAT
GKMRPDEQQYPAMPPDPPIITTTTAQGTQVRCMNSTQAWWSWDTYMSFATLTALG

>gi|1715195545|gb|QDX19345.1| VP1, partial [Chicken anemia virus]
GGPIAGELIADGSQSQAAQNWPNCWLPLDNNVPSATPSAWWRWALMMMQPTDSCRFFNHPKQMTLQDMGR
MFGGWHLFRHIETRFQLLATKNEGSFSPVASLLSQGEYLTRRDDVKYSSDHQNRWRKGEQPMTGGIAYAT
GKMRPDEQQYPAMPPDPPIITTTTAQGTQVRCMNSTQAWWSWDTYMSFATLTALG

>gi|1715195543|gb|QDX19344.1| VP1, partial [Chicken anemia virus]
GGPIAGELIADGSQSQAAQNWPNCWLPLDNNVPSATPSAWWRWALMMMQPTDSCRFFNHPKQMTLQDMGR
MFGGWHLFRHIETRFQLLATKNEGSFSPVASLLSQGEYLTRRDDVKYSSDHQNRWRKGEQPMTGGIAYAT
GKMRPDEQQYPAMPPDPPIITTTTAQGTQVRCMNSTQAWWSWDTYMSFATLTALGAQWSFPPGQRSVSRR
SFNHHK

>gi|1715195541|gb|QDX19343.1| VP1, partial [Chicken anemia virus]
GGPIAGELIADGSKSQAAENWPNCWLPLDNNMPSATPSAWWRWALMMMQPTDSCRFFNHPKQMTLQDMGR
MFGGWHLFRHIETRFQLLATKNEGSFSPVASLLSQGEYLTRRDDVKYSSDHQNRWRKGEQPMTGGIAYAT
GKMRPDEQQYPAMPPDPPIITSTTAQGTQVRCMNSTQAWWSWDTYMSFATLTA

>gi|1715195370|gb|QDX19342.1| VP1, partial [Chicken anemia virus]
FYAFRRGRWHHLKRLRRRYKFRHRRRQRYRRRAFRKAFHNPRPGTYSVRLPNPQSTMTIRFQGVIFLTEG
LILPKNSTAGGYADHLYGARVAKISVNLKEFLLASMNLTYVSKLGGPIAGELIADGSKSQAAENWPNCWL
PLDNNMPSATPSAWWRWALMMMQPTDSCRFFNHPKQMTLQDMGRMFGGWHLFRHIETRFQLLATKNEGSF
SPVASLLSQGEYLTRRDDVKYSSDHQNRWRKGEQPMTGGIAYATGKMRPDEQQYPAMPPDPPIITTTTPQ
GTHVRCMNSTQAWWSWDTYMSFATLTALGAQWSFPPGQRSVSRRSFNHHKA

>gi|1715195368|gb|QDX19341.1| VP1, partial [Chicken anemia virus]
FYAFRRGRWHHLKRLRRRYKFRHRRRQRYRRRAFRKAFHNPRPGTYSVRLPNPQSTMTIRFQGVIFLTEG
LILPKNSTAGGYADHLYGARVAKISVNLKEFLLASMNLTYVSKLGGPIAGELIADGSKSQAAENWPNCWL
PLDNNMPSATPSAWWRWALMMMQPTDSCRFFNHPKQMTLQDMGRMFGGWHLFRHIETRFQLLATKNEGSF
SPVASLLSQGEYLTRRDDVKYSSDHQNRWRKGEQPMTGGIAYATGKMRPDEQQYPAMPPDPPIITSTTPQ
GTHVRCMNSTQAWWSWDTYMSFATLTALGAQWSFPPGQRSVSRRSFNHHKARGAGDPKGQRWHTLVPLGT
ETITDSYMAAPASELDTNFFTLYVAQGTNKSQQYKFGTATYALKEPVMKSDAWAVVRVQSVWQLGNRQR

>gi|1715195366|gb|QDX19340.1| VP1, partial [Chicken anemia virus]
FYAFRRGRWHHLKRLRRRYKFRHRRRQRYRRRAFRKAFHNPRPGTYSVRLPNPQSTMTIRFQGVIFLTEG
LILPKNSTAGGYADHMYGARVAKISVNLKEFLLASMNLTYVSKLGGPIAGELIADGSKSQAAENWPNCWL
PLDNNVPSATPSAWWRWALMMMQPTDSCRFFNHPKQMTLQDMGRMFGGWHLFRHIETRFQLLATKNEGSF
SPVASLLSQGEYLTRRDDVKYSSDHQNRWRKGEQPMTGGIAYATGKMRPDEQQYPAMPPDPPIITSTTAQ
GTQVRCMNSTQAWWSWDTYMSFATLTALGAQWSFPPGQRSVSRRSFNHHKARGAGDPKGQRWHTLVPLGT
ETITDSYMGAPASEIDTNFFTLYVAQGTNKSQQYKFGTATYALKEPVMKSDSWAVVRVQSVWQLGNRQRP
YPWDVNWANSTMYWGS

>gi|1715195364|gb|QDX19339.1| VP1, partial [Chicken anemia virus]
FYAFRRGRWHHLKRLRRRYKFRHRRRQRYRRRAFRKAFHNPRPGTYSVRLPNPQSTMTIRFQGVIFLTEG
LILPKNSTAGGYADHMYGARVAKISVNLKEFLLASMNLTYVSKLGGPIAGELIADGSKSQAAENWPNCWL
PLDNNVPSATPSAWWRWALMMMQPTDSCRFFNHPKQMTLQDMGRMFGGWHLFRHIETRFQLLATKNEGSF
SPVASLLSQGEYLTRRDDVKYSSDHQNRWRKGEQPMTGGIAYATGKMRPDEQQYPAMPPDPPIITSTTAQ
GTQVRCMNSTQAWWSWDTYMSFATLTALGAQWSFPPGQRSVSRRSFNHH

>gi|1715195362|gb|QDX19338.1| VP1, partial [Chicken anemia virus]
FYAFRRGRWHHLKRLRRRYKFRHRRRQRYRRRAFRKAFHNPRPGTYSVRLPNPQSTMTIRFQGVIFLTEG
LILPKNSTAGGYADHMYGARVAKISVNLKEFLLASMNLTYVSKLGGPIAGELIADGSKSQAAENWPNCWL
PLDNNVPSATPSAWWRWALMMMQPTDSCRFFNHPKQMTLQDMGRMFGGWHLFRHIETRFQLLATKNEGSF
SPVASLLSQGEYLTRRDDVKYSSDHQNRWRKGEQPMTGGIAYATGKMRPDEQQYPAMPPDPPIITSTTAQ
GTQVRCMNSTQAWWSWDTYMSFATLTALGAQWSFPPGQRSVSRRSFNHH

>gi|1715195360|gb|QDX19337.1| VP1, partial [Chicken anemia virus]
FYAFRRGRWHHLKRLRRRYKFRHRRRQRYRRRAFRKAFHNPRPGTYSVRLPNPQSTMTIRFQGVIFLTEG
LILPKNSTAGGYADHMYGARVAKISVNLKEFLLASMNLTYVSKLGGPIAGELIADGSKSQAAENWPNCWL
PLDNNVPSATPSAWWRWALMMMQPTDSCRFFNHPKQMTLQDMGRMFGGWHLFRHIETRFQLLATKNEGSF
SPVASLLSQGEYLTRRDDVKYSSDHQNRWRKGEQPMTGGIAYATGKMRPDEQQYPAMPPDPPIITSTTAQ
GTQVRCMNSTQAWWSWDTYMSFATLTALGAQWSFPPGQRSVSRRSFNHHK

>gi|1715195358|gb|QDX19336.1| VP1, partial [Chicken anemia virus]
FYAFRRGRWHHLKRLRRRYKFRHRRRQRYRRRAFRKAFHNPRPGTYSVRLPNPQSTMTIRFQGVIFLTEG
LILPKNSTAGGYADHMYGARVAKISVNLKEFLLASMNLTYVSKLGGPIAGELIADGSKSQAAENWPNCWL
PLDNNVPSATPSAWWRWALMMMQPTDSCRFFNHPKQMTLQDMGRMFGGWHLFRHIETRFQLLATKNEGSF
SPVASLLSQGEYLTRRDDVKYSSDHQNRWRKGEQPMTGGIAYATGKMRPDEQQYPAMPPDPPIITSTTAQ
GTQVRCMNSTQAWWSWDTYMSFATLTALGAQWSFPPGQRSVSRRSFNHHKARGAGDPKGQRWHTLV

>gi|1715195356|gb|QDX19335.1| VP1, partial [Chicken anemia virus]
FYAFRRGRWHHLKRLRRRYKFRHRRRQRYRRRAFRKAFHNPRPGTYSVRLPNPQSTMTIRFQGVIFLTEG
LILPKNSTAGGYADHMYGARVAKISVNLKEFLLASMNLTYVSKLGGPIAGELIADGSKSQAAENWPNCWL
PLDNNVPSATPSAWWRWALMMMQPTDSCRFFNHPKQMTLQDMGRMFGGWHLFRHIETRFQLLATKNEGSF
SPVASLLSQGEYLTRRDDVKYSSDHQNRWRKGEQPMTGGIAYATGKMRPDEQQYPAMPPDPPIITSTTAQ
GTQVRCMNSTQAWWSWDTYMSFATLTALGAQWSFPPGQRSVSRRSFNHHKARGAGDPKGQRWHTLVPLGT
ETITDSYMGAPASEIDTNFFTLYVAQGTNKSQQYKFGTATYALKEPVMKSDSWAVVRVQSVWQLGNR

>gi|1715195354|gb|QDX19334.1| VP1, partial [Chicken anemia virus]
FYAFRRGRWHHLKRLRRRYKFRHRRRQRYRRRAFRKAFHNPRPGTYSVRLPNPQSTMTIRFQGVIFLTEG
LILPKNSTAGGYADHMYGARVAKISVNLKEFLLASMNLTYVSKLGGPIAGELIADGSKSQAAENWPNCWL
PLDNNVPSATPSAWWRWALMMMQPTDSCRFFNHPKQMTLQDMGRMFGGWHLFRHIETRFQLLATKNEGSF
SPVASLLSQGEYLTRRDDVKYSSDHQNRWRKGEQPMTGGIAYATGKMRPDEQQYPAMPPDPPIITSTTAQ
GTQVRCMNSTQAWWSWDTYMSFATLTALGAQWSFPPGQRSVSRRSFNHHKA

>gi|1715195352|gb|QDX19333.1| VP1, partial [Chicken anemia virus]
FYAFRRGRWHHLKRLRRRYKFRHRRRQRYRRRAFRKAFHNPRPGTYSVRLPNPQSTMTIRFQGVIFLTEG
LILPKNSTAGGYADHMYGARVAKISVNLKEFLLASMNLTYVSKLGGPIAGELIADGSKSQAAENWPNCWL
PLDNNVPSATPSAWWRWALMMMQPTDSCRFFNHPKQMTLQDMGRMFGGWHLFRHIETRFQLLATKNEGSF
SPVASLLSQGEYLTRRDDVKYSSDHQNRWRKGEQPMTGGIAYATGKMRPDEQQYPAMPPDPPIITSTTAQ
GTQVRCMNSTQAWWSWDTYMSFATLTALGAQWSFPPGQRSVSRRSFNHH

>gi|1715195350|gb|QDX19332.1| VP1, partial [Chicken anemia virus]
FYAFRRGRWHHLKRLRRRYKFRHRRRQRYRRRAFRKAFHNPRPGTYSVRLPNPQSTMTIRFQGVIFLTEG
LILPKNSTAGGYADHMYGARVAKISVNLKEFLLASMNLSYVSKLGGPIAGELIADGSKSQAAENWPNCWL
PLDNNVPSATPSAWWRWALMMMQPTDSCRFFNHPKQMTLQDMGRMFGGWHLFRHIETRFQLLATKNEGSF
SPVASLLSQGEYLTRRDDVKYSSDHQNRWRKGEQPMTGGIAYATGKMRPDEQQYPAMPPDPPIITSTTAQ
GTQVRCMNSTQAWWSWDTYMSFATLTALGAQWSFPPGQRSVSRRSFNHHKARGAGDPKGQRWHTLVPLGT
ETITDSYMGAPASEIDTNFFTLYVAQGTNKSQQYKFGTATYALKEPVMKSDSWAVVR

>gi|1715195348|gb|QDX19331.1| VP1, partial [Chicken anemia virus]
FYAFRRGRWHHLKRLRRRYKFRHRRRQRYRRRAFRKAFHNPRPGTYSVRLPNPQSTMTIRFQGVIFLTEG
LILPKNSTAGGYADHMYGARVAKISVNLKEFLLASMNLSYVSKLGGPIAGELIADGSKSQAAENWPNCWL
PLDNNVPSATPSAWWRWALMMMQPTDSCRFFNHPKQMTLQDMGRMFGGWHLFRHIETRFQLLATKNEGSF
SPVASLLSQGEYLTRRDDVKYSSDHQNRWRKGEQPMTGGIAYATGKMRPDEQQYPAMPPDPPIITSTTAQ
GTQVRCMNSTQAWWSWDTYMSFATLTALGAQWSFPPGQRSVSRRSFNHHKARGAGDPKGQRWHTLVPLGT
ETITDSYMGAPASEIDTNFFTLYVAQGTNKSQQYKFGTATYALKEPVMKSDSWAVVRVQSVW

>gi|1715195346|gb|QDX19330.1| VP1, partial [Chicken anemia virus]
FYAFRRGRWHHLKRLRRRYKFRHRRRQRYRRRAFRKAFHNPRPGTYSVRLPNPQSTMTIRFQGVIFLTEG
LILPKNSTAGGYADHMYGARVAKISVNLKEFLLASMNLSYVSKLGGPIAGELIADGSKSQAAENWPNCWL
PLDNNVPSATPSAWWRWALMMMQPTDSCRFFNHPKQMTLQDMGRMFGGWHLFRHIETRFQLLATKNEGSF
SPVASLLSQGEYLTRRDDVKYSSDHQNRWRKGEQPMTGGIAYATGKMRPDEQQYPAMPPDPPIITSTTAQ
GTQVRCMNSTQAWWSWDTYMSFATLTALGAQWSFPPGQRSVSRRSFNHHKARGAGDPKGQRWHTLVPLGT
ETITDSYMGAPASEIDTNFFTLYVAQGTNKSQQYKFGTATYALKEPVMKSDSWAVVRVQSVWQLGNRQR

>gi|1715195344|gb|QDX19329.1| VP1, partial [Chicken anemia virus]
FYAFRRGRWHHLKRLRRRYKFRHRRRQRYRRRAFRKAFHNPRPGTYSVRLPNPQSTMTIRFQGIIFLTEG
LILPKNSTAGGYADHLYGARVAKISVNLKEFLLASMNLTYVSKIGGPIAGELIADGSQSQAAQNWPNCWL
PLDNNVPSATPSAWWRWALMMMQPTDSCRFFNHPKQMTLQDMGRMFGGWHLFRHIETRFQLLATKNEGSF
SPVASLLSQGEYLTRRDDVKYSSDHQNRWRKGEQPMTGGIAYATGKMRPDEQQYPAMPPDPPIITATTAQ
GTQVRCMNSTQAWWSWDTYMSFATLTALGAQWSFPPGQRSVSRRSFNHH

>gi|1715195342|gb|QDX19328.1| VP1, partial [Chicken anemia virus]
FYAFRRGRWHQLKRLRRRYKFRHRRRQRYRRRAFRKAFHNPRPGTYSVRLPNPQSTMTIRFQGIIFLTEG
LILPKNSTAGGYADHLYGARVAKISVNLKEFLLASMNLTYVSKIGGPIAGELIADGSQSQAAQNWPNCWL
PLDNNVPSATPSAWWRWALMMMQPTDSCRFFNHPKQMTLQDMGRMFGGWHLFRHIETRFQLLATKNEGSF
SPVASLLSQGEYLTRRDDVKYSSDHQNRWRKGEQPMTGGIAYATGKMRPDEQQYPAMPPDPPIITATTAQ
GTQVRCMNSTQAWWSWDTYMSFATLTALGAQWSFPPGQRSVSRRSFNHHKARGAG

>gi|1715195340|gb|QDX19327.1| VP1, partial [Chicken anemia virus]
FYAFRRGRWHQLKRLRRRYKFRHRRRQRYRRRAFRKAFHNPRPGTYSVRLPNPQSTMTIRFQGIIFLTEG
LILPKNSTAGGYADHLYGARVAKISVNLKEFLLASMNLTYVSKIGGPIAGELIADGSQSQAAQNWPNCWL
PLDNNVPSATPSAWWRWALMMMQPTDSCRFFNHPKQMTLQDMGRMFGGWHLFRHIETRFQLLATKNEGSF
SPVASLLSQGEYLTRRDDVKYSSDHQNRWRKGEQPMTGGIAYATGKMRPDEQQYPAMPPDPPIITTTTPQ
GTQVRCMNSTQAWWSWDTYMSFATLTALGAQWSFPPGQRSVSRRS

>gi|1002623536|gb|AMN14265.1| VP1 [Chicken anemia virus]
MAIRTRRPRGRFYAFRRGRWLRLKRLRRRYKFRHRRRQRYRRRAFRKAFHNPRPGTYSVRLPNPQSTMTI
RFQGIIFLTEGLILPKNSTAGGYADHLYGARVAKISVNLKEFLLASMNLTYVSKIGGPIAGELIADGSQS
QAAQNWPNCWLPLDNNVPSATPSAWWRWALMMMQPTDSCRFFNHPKQMTLQDMGRMFGGWHLFRHIETRF
QLLATKNEGSFSPVASLLSQGEYLTRRDDVKYSSDHQNRWRKGEQPMTGGIAYATGKMRPDEQQYPAMPP
DPPIITTALAQGTQVRCMNSTQAWWSWDTYMSFATLTALGAQWSFPPGQRSVSRRSFNHHKARGAGDPKG
QRWHTLVPLGTETITDSYMSAPASELDTNFFTLYVAQGTNKSQQYKFGTATYALKEPVMKSDAWAVVRVQ
SVWQLGNRQRPYPWDVNWANSTMYWGPHP

>gi|1002623532|gb|AMN14262.1| VP1 [Chicken anemia virus]
MARRARRPRGRFYAFRRGRWHQLKRLRRRYKFRHRRRQRYRRRAFRKAFHNPRPGTYSVRLPNPQSTMTI
RFQGIIFLTEGLILPKNSTAGGYADHLYGARVAKISVNLKEFLLASMNLTYVSKIGGPIAGELIADGSQS
QAAQNWPNCWLPLDNNVPSATPSAWWRWALMMMQPTDSCRFFNHPKQMTLQDMGRMFGGWHLFRHIETRF
QLLATKNEGSFSPVASLLSQGEYLTRRDDVKYSSDHQNRWRKGEQPMTGGIAYATGKMRPDEQQYPAMPP
DPPIITTQPPQGPQVRCMNSTQAWWSWDTYMSFATLTALGAQWSFPPGQRSVSRRSFNHHKARGAGDPKG
QRWHTLVPLGTETITDSYMSAPASELDTNFFTLYVAQGTNKSQQYKFGTATYALKEPVMKSDAWAVVRVQ
SVWQLGNRQRPYPWDVNWANSTMYWGSQP

>gi|1078570422|gb|AOV94171.1| VP1 [Chicken anemia virus]
MARRARRPRGRLYAFRRGRWHQLKRLRRRYKFRHRRRQRYRRRAFRKAFHNPRPGTYSVRLPDPQSTMTI
RFQGIIFLTEGLILPKNSTAGGYADHLYGARVAKISVNLKEFLLASMNLTYVSKIGGPIAGELIADGSQS
QAAQNWPNCWLPLDNNVPSATPSAWWRWALMMMQPTDSCRFFNHPKQMTLQDMGRMFGGWHLFRHIETRF
QLLATKNEGSFSPVASLLSQGEHLTRRDDVKYSSDHQNRWRKGEQPMTGGIAYATGKMRPDEQQYPAMPP
DPPIITTTTPQGTQVRCMNSTQAWWSWDTYMSFATLTALGAQWSFPPGQRSVSRRSFNHHKARGAGDPKG
QRWHTLVPLGTETITDSYMTAPASELDTNFFTLYVAQGTNKSQQYKFGTATYALKEPVMKSDAWAVVRVQ
SVWQLGNRQRPYPWDVNWANSTMYWGSQP

>gi|1078570418|gb|AOV94168.1| VP1 [Chicken anemia virus]
MARRARRPRGRFYAFRRGRWHNLKRLRRRYKFRHRRRQRYRRRAFRKAFHNPRPGTYSVRLPSPQSTMTI
RFQGVIFLTEGLILPKNSTAGGYADHLYGARVAKISVNLKEFLLASMNLTYVSKLGGPIAGEMIADGSKS
QAAENWPNCWLPLDNNMPSATPSAWWRWALMMMQPTDSCRFFNHPKQMTLQDMGRMFGGWHLFRHIETRF
QLLATKNEGSFSPVASLLSQGEYLTRRDDVKYSSDHQNRWRKGEQPMTGGIAYATGRMRPDEQQYPAMPP
DPPIITTSTPQGTQVRCMNSTQAWWSWDTYMSFATLTALGAQWSFPPGQRSVSRRSFNHHKARGAGDPKG
QRWHTLVPLGTETITDSYMTAPASELDTNFFTLYVAQGTNKSQQYKFGTATYALKEPVMKSDAWAVVRVQ
SVWQLGNRQRPYPWDVNWANSTMYWGSQP

>gi|1078570414|gb|AOV94165.1| VP1 [Chicken anemia virus]
MARRTRRPRGRFYAFRRGRWHHLKRLRRRYKFRHRRRQRYRRRAFRKAFHNPRPGTYSVRLPNPQSTMTI
RFQGVIFLTEGLILPKNSTAGGYADHMYGARVAKISVNLKEFLLASMNLTYVSKLGGPIAGELIADGSKS
QAAENWPNCWLPLDNNVPSATPSAWWRWALMMMQPTDSCRFFNHPKQMTLQDMGRMFGGWHLFRHIETRF
QLLATKNEGSFSPVASLLSQGEYLTRRDDVKYSSDHQNRWRKGEQPMTGGIAYATGKMRPDEQQYPAMPP
DPPIITSTTAQGTQVRCMNSTQAWWSWDTYMSFATLTALGAQWSFPPGQRSVSRRSFNHHKARGAGDPKG
QRWHTLVPLGTETITDSYMSAPASELDTNFFTLYVAQGTNKSQQYKFGTATYALKEPVMKSDAWAVVRVQ
SVWQLGNRQRPYPWDVNWANSTMYWGSHP

>gi|1078570410|gb|AOV94162.1| VP1 [Chicken anemia virus]
MARRARRPRGRFYAFRRGRWHNLKRLRRRYKFRHRRRQRYRRRAFRKAFHNPRPGTYSVRLPNPQSTMTI
RFQGIIFLTEGLILPKNSTAGGYADHLYGARVAKISVNLKEFLLASMNLTYVSKIGGPIAGELIADGSQS
QAAQNWPNCWLPLDNNVPSATPSAWWRWALMMMQPTDSCRFFNHPKQMTLQDMGRMFGGWHLFRHIETRF
QLLATKNEGSFSPVASLLSQGEYLTRRDDVKYSSDHQNRWRKGEQPMTGGIAYATGKMRPDEQQYPAMPP
DPPITTATTAQGTQVRCMNSTQAWWSWDTYMSFATLTALGAQWSFPPGQRSVSRRSFNHHKARGAGDPKG
QRWHTLVPLGTETITDSYMSAPASELDTNFFTLYVAQGTNKSQQYKFGTATYALKEPVMKSDAWAVVRVQ
SVWQLGNRQRPYPWDVNWANSTMYWGSQP

>gi|1078570402|gb|AOV94156.1| VP1 [Chicken anemia virus]
MARRARRPRGRFYAFRRGRWHHLKRLRRRYKFRHRRRQRYRRRAFRKAFHNPRPGTYSVRLPNPQSTMTI
RFQGVIFLTEGLILPKNSTAGGYADHMYGARVAKISVNLKEFLLASMNLTYVSKLGGPIAGELIADGSKS
QAAENWPNCWLPLDNNVPSATPSAWWRWALMMMQPTDSCRFFNHPKQMTLQDMGRMFGGWHLFRHIETRF
QLLATKNEGSFSPVASLLSQGEYLTRRDDVKYSSDHQNRWRKGEQPMTGGIAYATGKMRPDEQQYPAMPP
DPPIITSTTAQGTQVRCMNSTQAWWSWDTYMSFATLTALGAQWSFPPGQRSVSRRSFNHHKARGAGDPKG
QRWHTLVPLGTETITDSYMAAPASELDTNFFTLYVAQGTNKSQQYKFGTATYALKEPVMKSDAWAVVRVQ
SVWQLGNRQRPYPWDINWANSTMYWGSQP

>gi|1078570398|gb|AOV94153.1| VP1 [Chicken anemia virus]
MARRTRRPRGRFYAFRRGRWHHLKRLRRRYKFRHRRRQRYRRRAFRKAFHNPRPGTYSVRLPNPQSTMTI
RFQGVIFLTEGLILPKNSTAGGYADHLYGARVAKISVNLKEFLLASMNLTYVSKIGGPIAGELIADGSQS
QAAQNWPNCWLPLDNNVPSATPSAWWRWALMMMQPTDSCRFFNHPKQMTLQDMGRMFGGWHLFRHIETRF
QLLTTKNEGSFSPVASLLSQGEYLTRRDDVKYSSDHQNRWRKGEQPMTGGIAYATGKMRPDEQQYPAMPP
DPPIITSTTAQGTQVRCMNSTQAWWSWDTYMSFATLTALGAQWSFPPGQRSVSRRSFNHHKARGAGDPKG
QRWHTLVPLGTETITDSYMGAPASEIDTNFFTLYVAQGTNKSQQYKFGTATYALKEPVMKSDSWAVVRVQ
SVWQLGNRQRPYPWDVNWANSTMYWGSHP

>gi|1078570394|gb|AOV94150.1| VP1 [Chicken anemia virus]
MARRARRPRGRFYAFRRGRWHHLKRLRRRYKFRHRRRQRYRRRAFRKAFHNPRPGTYSVRLPNPQSTMTI
RFQGVIFLTEGLILPKNSTAGGYADHLYGARVAKISVNLKEFLLASMNLTYVSKLGGPIAGELIADGSKS
QAAENWPNCWLPLDNNMPSATPSAWWRWALMMMQPTDSCRFFNHPKQMTLQDMGRMFGGWHLFRHIETRF
QLLATKNEGSFSPVASLLSQGEYLTRRDDVKYSSDHQNRWRKGEQPMTGGIAYATGKMRPDEQQYPAMPP
DPPIITSTTPQGTQVRCMTSTQAWWSWDTYMSFATLTALGAQWSFPPGQRSVSRRSFNHHKARGAGDPKG
QRWHTLVPLGTETITDSYMAAPASELDTNFFTLYVAQGTNKSQQYKFGTATYALKEPVMKSDAWAVVRVQ
SVWQLGNRQRPYPWDINWANSTMYWGSQP

>gi|1078570386|gb|AOV94144.1| VP1 [Chicken anemia virus]
MARRARRPRGRFYAFRRGRWHNLKRLRRRYKFRHRRRQRYRRRAFRKAFHNPRPGTYSVRLPNPQSTMTI
RFQGIIFLTEGLILPKNSTAGGYADHLYGAGVAKISVNLKEFLLASMNLTYVSKIGGPIAGELIADGSQS
QAAQNWPNCWLPLDNNVPSATPSAWWRWALMMMQPTDSCRFFNHPKQMTLQDMGRMFGGWHLFRHIETRF
QLLATKNEGSFSPVASLLSQGEYLTRRDDVKYSSDHQNRWRKGEQPMTGGIAYATGKMRPDEQQYPAMPP
DPPIITATTAQGTQVRCMNSTQAWWSWDTYMSFATLTALGAQWSFPPGQRSVSRRSFNHHKARGAGDPKG
QRWHTLVPLGTETITDSYMSAPASELDTNFFTLYVAQGTNKSQQYKFGTATYALKEPVMKSDAWAVVRVQ
SVWQLGNRQRPYPWDVNWANSTMYWGSHP

>gi|1078570382|gb|AOV94141.1| VP1 [Chicken anemia virus]
MARRARRPRGRFYAFRRGRWHHLKRLRRRYKFRHRRRQRYRRRAFRKAFHNPRPGTYSVRLPNPQSTMTI
RFQGVIFLTEGLILPKNSTAGGYADHMYGARVAKISVNLKEFLLASMNLTYVSKLGGPIAGELIADGSKS
QAAENWPNCWLPLDNNVPSATPSAWWRWALMMMQPTDSCRFFNHPKQMTLQDMGRMFGGWHLFRHIETRF
QLLATKNEGSFSPVASLLSQGEYLTRRDDVKYSSDHQNRWRKGEQPMTGGIAYATGKMRPDEQQYPAMPP
DPPIITSTTAQATQVRCMNSTQAWWSWDTYMSFATLTALGAQWSFPPGQRSVSRRSFNHHKARGAGDPKG
QRWHTLVPLGTETITDSYMGAPASEIDTNFFTLYVAQGTNKSQQYKFGTATYALKEPVMKSDSWAVVRVQ
SVWQLGNRQRPYPWDVNWANSTMYWGSQP

>gi|1078570378|gb|AOV94138.1| VP1 [Chicken anemia virus]
MARRARRPRGRFYAFRRGRWHHLKRLRRRYKFRHRRRQRYRRRAFRKAFHNPRPGTYSVRLPNPQSTMTI
RFQGVIFLTEGLILPKNSTAGGYADHMYGARVAKISVNLKEFLLASMNLTYVSKLGGPIAGELIADGSKS
QAAENWPNCWLPLDNNVPSATPSAWWRWALMMMQPTDSCRFFNHPKQMTLQDMGRMFGGWHLFRHIETRF
QLLATKNEGSFSPVASLLSQGEYLTRRDDVKYSSDHQNRWRKGEHPMTGGIAYATGKMRPDEQQYPAMPP
DPPIITSTTAQGTQVRCMNSTQAWWSWDTYMSFATLTALGAQWSFPPGQRSVSRRSFNHHKARGAGDPKG
QRWHTLVPLGTETITDSYMGAPASEIDTNFFTLYVAQGTNKSQQYKFGTATYALKEPVMKSDSWAVVRVQ
SVWQLGNRQRPYPWDVNWANSTMYWGSHP

>gi|1078570374|gb|AOV94135.1| VP1 [Chicken anemia virus]
MARRARRPRGRFYAFRRGRWHHLKRLRRRHKFRHRRRQRYRRRAFRKAFHNPRPGTYSVRLPNPQSTMTI
RFQGVIFLTEGLILPKNSTAGGYADHMYGARVAKISVNLKEFLLASMNPTYVSKLGGPIAGELIAGGSKS
QAAENWPNCWLPLDNNMPSATPSAWWRWALMMMQPTDSCRFFNHPKQMTLQDMGRMFGGWHLFRHIETRF
QLLATKNEGSFSPVASLLSQGEYLTRRDDVKYSSDHQNRWRKGEQPMTGGIAYATGKMRPDEQQYPAMPP
DPPIITSTTAQGTQVRCMNSTQAWWSWDTYMSFATLTALGAQWSFPPGQRSVSRRSFNHHKARGAGDPKG
QRWHTLVPLGTETITDSYMGAPASEIDTNFFTLYVAQGTNKSQQYKFGTATYALKEPVMKSDSWAVVRVQ
SVWQLGNRQRPYPWDVNWANSTMYWGSQP

>gi|1078570370|gb|AOV94132.1| VP1 [Chicken anemia virus]
MARRARRPRGRFYAFRRGRWHNLKRLRRRYKFRHRRRQRYRRRAFRKAFHNPRPGTYSVRLPNPQSTMTI
RFQGIIFLTEGLILPKNSTAGGYADRLYGARVAKISVNLKEFLLASMNLTYVSKIGDPIAGELIADGSQS
QAAQNWPNCWLPLDNNVPSATPSAWWRWALMMMQPTDSCRFFNHPKQMTLQDMGRMFGGWHLFRHIETRF
QLLATKNEGSFSPVASLLSQGEYLTRRDDVKYSSDHQNRWRKGEQPMTGGIAYATGKMRPDEQQYPAMPP
DPPIITATTAQGTQVRCMNSTQAWWSWDTYMSFATLTALGAQWSFPPGQRSVSRRSFNHHKARGAGDPKG
QRWHTLVPLGTETITDSYMSAPASELDTNFFTLYVAQGTNKSQQYKFGTATYALKEPVMKSDAWAVVRVQ
SVWQLGNRQRPYPWDVNWANSTMYWGSHP

>gi|1078570366|gb|AOV94129.1| VP1 [Chicken anemia virus]
MARRARRPRGRFYAFRRGRWHHLKRLRRRYKFRHRRRQRYRRRAFRKAFHNPRPGTYSVRLPNPQSTMTI
RFQGVIFLTEGLILPKNSTAGGYADHMYGARVAKISVNLKEFLLASMNLTYVSKLGGPIAGELIADGSKS
QAAENWPNCWLPLDNNVPSATPSAWWRWALMMMQPTDSCRFFNHPKQMTLQDMGRMFGGWHLFRHIETRF
QLLATKNEGSFSPVASLLSQGEYLTRRDDVKYSSDHQNRWRKGEQPMTGGIAYATGKMRPDEQQYPAMPP
DPPIITSTTAQGTQVRCMNSTQAWWSWDTYMSFATLTALGAQWSFPPGQRSVSRRSFNHHKAGGAGDPKG
QRWHTLVPLGTETITDSYMGAPASEIDTNFFTLYVAQGTNKSQQYKFGTATYALKEPVMKSDSWAVVRVQ
SVWQLGNRQRPYPWDVNWANSTMRWGSQP

>gi|1078570358|gb|AOV94123.1| VP1 [Chicken anemia virus]
MARRTRRPRGPFYAFRRGRWHHLKRLRGRYKFRHRRRQRYRRRAFRKAFHNPRPGTYSVRLPNPQSTMTI
RFQGVIFLTEGLILPKNSTAGGYADHMYGARVAKISVNLKEFLLASMNLTYVSKLGGPIAGELIADGSKS
QAAENWPNCWLPLDNNVPSATPSAWWRWALMMMQPTDSCRFFNHPKQMTLQDMGRMFGGWHLFRHIETRF
QLLATKNEGSFSPVASLLSQGEYLTRRDDVKYSSDHQNRWRKGEQPMTGGIAYATGKMRPDEQQYPAMPP
DPPIITSTTAQGTQVRCMNSTQAWWSWDTYMSFATLTALGAQWSFPPGQRSVSRRSFNHHKARGAGDPKG
QRWHTLVPLGTETITDSYMGAPASEIDTNFFTLYVAQGTNKSQQYKFGTATYALKEPVMKSDSWAVVRVQ
SVWQLGNRQRPYPWDVNWANSTMYWGSQP

>gi|1078570354|gb|AOV94120.1| VP1 [Chicken anemia virus]
MARRTRRPRGRFYAFRRGRWHHLKRLRGRYKFRHRRRQRYRRRAFRKAFHNPRPGTYSVRLPNPQSTMTI
RFQGVIFLTEGLILPKNSTAGGYADHMYGARVAKISVNLKEFLLASMNLTYVSKLGGPIAGELIADGSKS
QAAENWPNCWLPLDNNVPSATPSAWWRWALMMMQPTDSCRFFNHPKQMTLQDMGRMFGGWHLFRHIETRF
QLLATKNEGSFSPVASLLSQGEYLTRRDDVKYSSDHQNRWRKGEQPMTGGIAYATGKMRPDEQQYPAMPP
DPPIITSTTAQGTQVRCMNSTQAWWSWDTYMSFATLTALGAQWSFPPGQRSVSRRSFNHHKARGAGDPKG
QRWHTLVPLGTETITDSYMGAPASEIDTNFFTLYVAQGTNKSQQYKFGTATYALKEPVMKSDSWAVVRVQ
SVWQLGNRQRPYPWDVNWANSTMYWGSHP

>gi|1078570350|gb|AOV94117.1| VP1 [Chicken anemia virus]
MARRARRPRGRFYAFRRGRWHHLKRLRRRYKFRHRRRQRYRRRAFRKAFHNPRPGTYSVRLPNPQSTMTI
RFQGVIFLTEGLILPKNSTAGGYADHMYGARVAKISVNLKEFLLASMNLTYVSKLGGPIAGELIADGSKS
QAAENWPNCWLPLDNNVPSATPSAWWRWALMMMQPTDSCRFFNHPKQMTLQDMGRMFGGWHLFRHIETRF
QLLATKNEGSFSPVASLLSQGEYLTRRDDVKYSSDHQNRWRKDEKPMTGGIAYATGKMRPDEQQYPAMPP
DPPIITSTTAQGTQVRCMNSTQAWWSWDTYMSFATLTALGAQWSFPPGQRSVSRRSFNHHKARGAGDPKG
QRWHTLVPLGTETITDSYMGAPASEIDTNFFTLYVAQGTNKSQQYKFGTATYALKEPVMKSDSWAVVRVQ
SVWQLGNRQRPYPWDVNWANSTMYWGSQP

>gi|1078570346|gb|AOV94114.1| VP1 [Chicken anemia virus]
MARRARRPRGRFYAFRRGRWHHLKRLRRRYKFRHRRRQRYRRRAFRKAFHNPRPGTYSVRLPNPQSTMTI
RFQGVIFLTEGLILPKNSTAGGYADHMYGARVAKISVNLKEFLLASMNLTYVSKLGGPIAGELIADGSKS
QAAENWPNCWLPLDNNVPSATPSAWWRWALMMMQPTDSCRFFNHPKQMTLQDMGRMFGGWHLFRHIETRF
QLLATKNEGSFSPVASLLSQGEYLTRRDDVKYSSDHQNRWRKGEQPMTGGIAYATGKMRPDEQQYPAMPP
DPPIITSTTAQGTQVRCMNSTQAWWSWDTYMSFATLTALGAQWSFPPGQRSVSRRSFNHHKARGAGDPKG
QRWHTLVPLGTETITDSYMGAPASEIDTNFFTLYVAQGTNKSQQYKFGTATYALKEPVMKSDSWAVVRVQ
SVWQLGNRQRPYPWDVNWANSTMYWGSHP

>gi|1073547899|gb|AOT85270.1| VP1 [Chicken anemia virus]
MARRARRPRGRFYAFRRGRWHHLKRLRRRYKFRHRRRQRYRRRAFRKAFHNPRPGTYSVRLPNPQSTMTI
RFQGIIFLTEGLILPKNSTAGGYADHLYGARVAKISVNLKEFLLASMNLTYVSKIGGPIAGELIADGSQS
QAAQNWPNCWLPLDNNVPSATPSAWWRWALMMMQPTDSCRFFNHPKQMTLQDMGRMFGGWHLFRHIETRF
QLLATKNEGSFSPVASLLSQGEYLTRRDDVKYSSDHQNRWRKGEQPMTGGIAYATGKMRPDEQQYPAMPP
DPPIITATTPQGTQVRCMNSTQAWWSWDTYMSFATLTALGAQWSFPPGQRSVSRRSFNHHKARGAGDPKG
QRWHTLVPLGTETITDSYMTAPASELDTNFFTLYVAQGTNKSQQYKFGTATYALKEPVMKSDAWAVVRVQ
SVWQLGNRQRPYPWDVNWANSTTYWGSQP

>gi|1073547892|gb|AOT85265.1| VP1 [Chicken anemia virus]
MARRARRPRGRFYAFRRGRWHHLKRLRRRYKFRHRRRQRYRRRAFRKAFHNPRPGTYSVRLPNPQSTMTI
RFQGVIFLTEGLILPKNSTAGDYADHMYGARVAKISVNLKEFLLASMNLTYVSKIGGPIAGELIADGSKS
QAAENWPNCWLPLDNNMPSATPSAWWRWALMMMQPTDSCRFFNHPKQMTLQDMGRMFGGWHLFRHIETRF
QLLATKNEGSFSPVASLLSQGEYLTRRDDVKYSSDHQNRWRKGGQPMTGGIAYATGKMRPDEQQYPAMPP
DPPIITTTTAQGTQVRCMNSTQAWWSWDTYMSFATLTALGAQWSFPPGQRSVSRRSFNHHKARGAGDPKG
QRWHTLVPLGTETITDSYMSAPASELDTNFFTLYVAQGTNKSQQYKFGTATYALKEPVMKSDAWAVVRVQ
SVWQLGNRQRPYPWDVNWANSTMYWGTQP

>gi|566037463|gb|AHC32214.1| capsid protein VP1, partial [Chicken anemia virus]
HRRRQRYRRRAFRKAFHNPRPGTYSVRLPNPQSTMTIRFQGIIFLTEGLILPKNSTAGGYADHLYGARVA
KISVNLKEFLLASMNLTYVSKIGGPIAGELIADGSQSQAAQNWPNCWLPLDNNVPSATPSAWWRWALMMM
QPTDSCRFFNHPKQMTLQDMGRMFGGWHLFRHIETRFQLLATKNEGSFSPVASLLSQGEYLTRRDDVKYS
SDHQNRWRKGEQPMTGGIAYATGKMRPDEQQYPAMPPDPPIITTTTPQGTQVRCMNSTQAWWSWDTYMSF
ATLTALGAQWSFPPGQRSVSRRSFNHHKARGAGDPKGQRWHTLVPLGTETITDSYMSAPASELDTNFFT

>gi|1844062644|gb|QJX57376.1| capsid protein VP1, partial [Chicken anemia virus]
RRPRGRFYAFRRGRWHHLKRLRRRYKFRHRRRQRYRRRAFRKAFHNPRPGTYSVRLPNPQSTMTIRFQGI
IFLTEGLILPKNSTAGGYADHMYGARVAKISVNLKEFLLASMNLTYVSKIGGPIAGEL

>gi|699511659|gb|AIU44246.1| capsid protein [Chicken anemia virus]
MARRARRPRGRFYAFRRGRWHHLKRLRRRYKFRHRRRQRYRRRAFRKAFHNPRPGTYSVRLPNPQSTMTI
RFQGVIFLTEGLILPKNSTAGGYADHMYGARVAKISVNLKEFLLASMNLTYVSKLGGPIAGELIADGSKS
QAAENWPNCWLPLDNNVPSATPSAWWRWALMMMQPTDSCRFFNHPKQMTLQDMGRMFGGWHLFRHIETRF
QLLATKNEGSFSPVASLLSQGEYLTRRDDVKYSSDHQNRWRKGEQPMTGGIAYATGKMRPDEQQYPAMPP
DPPIITSTTAQGTQVRCMNSTQAWWSWDTYMSFATLTALGAQWSFPPGQRSVSRRSFNHHKARGAGDPKG
QRWHTLVPLGTETITDSYMGAPASEIDTNFFTLYVAQGTNKSQQYKFGTATYALKEPVMKSDSWAVVRVQ
SVWQLGNRQRPYPWDVNWANSTMYWGTQP

>gi|699511655|gb|AIU44245.1| capsid protein [Chicken anemia virus]
MARRARRPRGRFYAFRRGRWHHLKRLRRRYKFRHRRRQRYRRRAFRKAFHNPRPGTYSVRLPNPQSTMTI
RFQGVIFLTEGLILPKNSTAGGYADHMYGARVAKISVNLKEFLLASMNLTYVSKLGGPIAGELIADGSKS
QAAENWPNCWLPLDNNVPSATPSAWWRWALMMMQPTDSCRFFNHPKQMTLQDMGRMFGGWHLFRHIETRF
QLLATKNEGSFSPVASLLSQGEYLTRRDDVKYSSDHQNRWRKGEQPMTGGIAYATGKMRPDEQQYPAMPP
DPPIITSTTAQGTQVRCMNSTQAWWSWDTYMSFATLTALGAQWSFPPGQRSVSRRSFNHHKARGAGDPKG
QRWHTLVPLGTETITDSYMGAPASEIDTNFFTLYVAQGTNKSQQYKFGTATYALKEPVMKSDSWAVVRVQ
SVWQLGNRQRPYPWDVNWANSTMYWGTQP

>gi|699511652|gb|AIU44244.1| capsid protein [Chicken anemia virus]
MARRARRPRGRFYAFRRGRWHHLKRLRRRYKFRHRRRQRYRRRAFRKAFHNPRPGTYSVRLPNPQSTMTI
RFQGVIFLTEGLILPKNSTAGGYADHMYGARVAKISVNLKEFLLASMNLTYVSKIGGPIAGELIADGSKS
QAAENWPNCWLPLDNNVPSATPSAWWRWALMMMQPTDSCRFFNHPKQMTLQDMGRMFGGWHLFRHIETRF
QLLATKNEGSFSPVASLLSQGEYLTRRDDVKYSSDHQNRWRKGEQPMTGGIAYATGKMRPDEQQYPAMPP
DPPIITATTAQGTQVRCMNSTQAWWSWDTYMSFATLTALGAQWSFPPGQRSVSRRSFNHHKARGAGDPKG
QRWHTLVPLGTETITDSYMSAPASELDTNFFTLYVAQGTNKSQQYKFGTATYALKEPVMKSDAWAVVRVQ
SVWQLGNRQRPYPWDVNWANSTMYWGTQP

>gi|699511648|gb|AIU44243.1| capsid protein [Chicken anemia virus]
MARRARRPRGRFYAFRRGRWHHLKRLRRRYKFRHRRRQRYRRRAFRKAFHNPRPGTYSVRLPNPQSTMTI
RFQGVIFLTEGLILPKNSTAGGYADHMYGARVAKISVNLKEFLLASMNLTYVSKLGGPIAGELIADGSKS
QAAENWPNCWLPLDNNVPSATPSAWWRWALMMMQPTDSCRFFNHPKQMTLQDMGRMFGGWHLFRHIETRF
QLLATKNEGSFSPVASLLSQGEYLTRRDDVKYSSDHQNRWRKGEQPMTGGIAYATGKMRPDEQQYPAMPP
DPPIITSTTAQGTQVRCMNSTQAWWSWDTYMSFATLTALGAQWSFPPGQRSVSRRSFNHHKARGAGDPKG
QRWHTLVPLGTETITDSYMGAPASEIDTNFFTLYVAQGTNKSQQYKFGTATYALKEPVMKSDSWAVVRVQ
SVWQLGNRQRPYPWDVNWANSTMYWGTQP

>gi|699511645|gb|AIU44242.1| capsid protein [Chicken anemia virus]
MARRARRPRGRFYAFRRGRWHHLKRLRRRYKFRHRRRQRYRRRAFRKAFHNPRPGTYSVRLPNPQSTMTI
RFQGVIFLTEGLILPKNSTAGGYADHMYGARVAKISVNLKEFLLASMNLTYVSKIGGPIAGELIADGSKS
QAAENWPNCWLPLDNNVPSATPSAWWRWALMMMQPTDSCRFFNHPKQMTLQDMGRMFGGWHLFRHIETRF
QLLATKNEGSFSPVASLLSQGEYLTRRDDVKYSSDHQNRWQKGEQPMTGGIAYATGKMRPDEQQYPAMPP
DPPIITATTAQGTQVRCMNSTQAWWSWDTYMSFATLTALGAQWSFPPGQRSVSRRSFNHHKARGAGDPKG
QRWHTLVPLGTETITDSYMSAPASELDTNFFTLYVAQGTNKSQQYKFGTATYALKEPVMKSDAWAVVRVQ
SVWQLGNRQRPYPWDVNWANSTMYWGTQP

>gi|699511641|gb|AIU44241.1| capsid protein [Chicken anemia virus]
MARRARRPRGRFYAFRRGRWHHLKRLRRRYKFRHRRRQRYRRRAFRKAFHNPRPGTYSVRLPNPQSTMTI
RFQGVIFLTEGLILPKNSTAGGYADHMYGARVAKISVNLKEFLLASMNLTYVSKIGGPIAGELIADGSKS
QAEENWPNCWLPLDNNVPSATPSAWWRWALMMMQPTDSCRFFNHPKQMTLQDMGRMFGGWHLFRHIETRF
QLLATKNEGSFSPVASLLSQGEYLTRRDDVKYSSDHQNRWRKGEQPMTGGIAYATGKMRPDEQQYPAMPP
DPPIITTTTAQGTQVRCMNSTQAWWSWDTYMSFATLTALGAQWSFPPGQRSVSRRSFNHHKARGAGDPKG
QRWHTLVPLGTETITDSYMSAPASELDTNFFTLYVAQGTNKSQQYKFGTATYALKEPVMKSDAWAVVRVQ
SVWQLGNRQRPYPWDVNWANSTMYWGTQP

>gi|699511637|gb|AIU44240.1| capsid protein [Chicken anemia virus]
MARRARRPRGRFYAFRRGRWHHLKRLRRRYKFRHRRRQRYRRRAFRKAFHNPRPGTYSVRLPNPQSTMTI
RFQGVIFLTEGLILPKNSTAGGYADHMYGARVAKISVNLKEFLLASMNLTYVSKIGGPIAGELIADGSKS
QAAENWPNCWLPLDNNVPSATPSAWWRWALMMMQPTDSCRFFNHPKQMTLQDMGRMFGGWHLFRHIETRF
QLLATKNEGSFSPVASLLSQGEYLTRRDDVKYSSDHQNQWRKGEQPMTGGIAYATGKMRPDEQQYPAMPP
DPPIITSTTAQGTQVRCMNSTQAWWSWDTYMSFATLTALGAQWSFPPGQRSVSRRSFNHHKARGAGDPKG
QRWHTLVPLGTETITDSYMGAPASELDTNFFTLYVAQGTNKSQQYKFGTATYALKEPVMKSDSWAVVRVQ
SVWQLGNRQRPYPWDVNWANSTMYWGTQP

>gi|602654433|gb|AHN96161.1| capsid protein, partial [Chicken anemia virus]
MARRARRPRGRFYAFRRGRWHHLKRLRRRYKFRHRRRQRYRRRAFRKAFHNPRPGTYSVRLPNPQSTMTI
RFQGVIFLTEGLILPKNSTAGGYADHLYGARVAKISVNLKEFLLASMNLTYVSKLGGPIAGELIADGSNP
QAAQNWPNCWLPLDNNVPSATPSAWWRWALMMMQPTDSCRFFNHPKQMTLQDMGRMFGGWHLFRHIETRF
QLLATKNEGSFSPVASLLSQGEYLTRRDDVKYSSDHQNRWRKGEQPMTGGIAYATGKMRPDEQQYPAMPP
DPPIITATTPQGTHVRCMNSTQAWWSWDTYMSFATLTALGAQWSFPPGQRSVSRRSFNHHKARGAGDPKG
QRWHTLVPLGTETITDSYMAAPASELDTNFFTLYVAQGTNKSQQYKFGTATYALKEPVMKSDAWAVVRVQ
SVWQLGNRQRPYPWD

>gi|597437472|gb|AHN05525.1| capsid protein [Chicken anemia virus]
MARRARRPRGRFYAFRRGRWHHLKRLRRRYKFRHRRRQRYRRRAFRKAFHNPRPGTYSVRLPNPQSTMTI
RFQGVIFLTEGLILPKNSTAGGYADHMYGARVAKISVNLKEFLLASMNLTYVSKIGGPIAGELIADGSKS
EAAGNWPNCWLPLDNNMPSATPSAWWRWALMMMQPTDSCRFFNHPKQMTLQDMGRMFGGWHLFRHIETRF
QLLATKNEGSFSPVASLLSQGEYLTRRDDVKYSSDHQNRWRKGEQPMTGGIAYATGKMRPDEQQYPAMPP
DPPIITSTTAQGTQVRCMNSTQAWWSWDTYMSFATLTALGAQWSFPPGQRSVSRRSFNHHKARGAGDPKG
QRWHTLVPLGTETITDSYMGAPASELDTNFFTLYVAQGTNKSQQYKFGTATYALKEPVMKSDAWAVVRVQ
SVWQLGNRQRPYPWDVNWANSTMYWGTQP

>gi|597437470|gb|AHN05524.1| capsid protein [Chicken anemia virus]
MARRARRPRGRFYAFRRGRWHHLKRLRRRYKFRHRRRQRYRRRAFRKAFHNPRPGTYSVRLPNPQSTMTI
RFQGVIFLTEGLILPKNSTAGGYADHMYGARVAKISVNLKEFLLASMNLTYVSKIGGPIAGELIADGSKS
EAAENWPNCWLPLDNNMPSATPSAWWRWALMMMQPTDSCRFFNHPKQMTLQDMGRMFGGWHLFRHIETRF
QLLATKNEGSFSPVASLLSQGEYLTRRDDVKYSSDHQNRWRKGEQPMTGGTAYATGKMRPDEQQYPAMPP
DPPIITSTTAQGTQVRCMNSTQAWWSWDTYMSFATLTALGAQWSFPPGQRSVSRRSFNHHKARGAGDPKG
QRWHTLVPLGTETITDSYMGAPASELDTNFFTLYVAQGTNKSQQYKFGTATYALKEPVMKSDAWAVVRVQ
SVWQLGNRQRPYPWDVNWANSTMYWGTQP

>gi|597437468|gb|AHN05523.1| capsid protein [Chicken anemia virus]
MARRARRPRGRFYAFRRGRWHHLKRLRRRYKFRHRRRQRYRRRAFRKAFHNPRPGTYSVRLPNPQSTMTI
RFQGVIFLTEGLILPKNSGGYADHMYGARVAKISVNLKEFLLASMNLTYVSKIGGPIAGELIADGSKSEA
AENWPNCWLPLDNNMPSATPSAWWRWALMMMQPTDSCRFFNHPKQMTLQDMGRMFGGWHLFRHIETRFQL
LATKNEGSFSPVASLLSQGEYLTRRDDVKYSSDHQNRWRKGEQPMTGGIAYATGKMRPDEQQYPAMPPDP
PIITSTTAQGTQVRCMNSTQAWWSWDTYMSFATLTALGAQWSFPPGQRSVSRRSFNHHKARGAGDPKGQR
WHTLVPLGTETITDSYMGAPASELDTNFFTLYVAQGTNKSQQYKFGTATYALKEPVMKSDAWAVVRVQSV
WQLGNRQRPYPWDVNWANSTMYWGTQP

>gi|597437466|gb|AHN05522.1| capsid protein [Chicken anemia virus]
MARRARRPRGRFYAFRRGRWHHLKRLRRRYKFRHRRRQRYRRRAFRKAFHNPRPGTYSVRLPNPQSTMTI
RFQGIIFLTEGLILPKNSTAGGYADHLYGARVAKISVNLKEFLLASMNLTYVSKIGGPIAGELIADGSQS
QAAQNWPNCWLPLDNNVPSATPSAWWRWALMMMQPTDSCRFFNHPKQMTLQDMGRMFGGWHLFRHIETRF
QLLATKNEGSFSPVASLLSQGEYLTRRDDVKYSSDHQNRWRKGEQPMTGGIAYATGKMRPDEQQYPAMPP
DPPIITTTTPQGTQVRCMNSTQAWWSWDTYMSFATLTALGAQWSFPPGQRSVSRRSFNHHKARGAGDPKG
QRWHTLVPLGTETITDSYMSAPASELDTNFFTLYVAQGTNKSQQYKFGTATYALKEPVMKSDAWAVVRVQ
SVWQLGNRQRPYPWDVNWANSTMYWGTQP

>gi|597437464|gb|AHN05521.1| capsid protein [Chicken anemia virus]
MARRARRPRGRFYAFRRGRWHHLKRLRRRYKFRHRRRQRYRRRAFRKAFHNPRPGTYSVRLPNPQSTMTI
RFQGIIFLTEGLILPKNSTAGGYADHLYGARVAKISVNLKEFLLASMNLTYVSKIGGPIAGELIADGSQS
QAAQNWPNCWLPLDNNVPSATPSAWWRWALMMMQPTDSCRFFNHPKQMTLQDMGRMFGGWHLFRHIETRF
QLLATKNEGSFSPVASLLSQGEYLTRRDDVKYSSDHQNRWRKGEQPMTGGIAYATGKMRPDEQQYPAMPP
DPPIITTTTPQGTQVRCMNSTQAWWSWDTYMSFATLTALGAQWSFPPGQRSVSRRSFNHHKARGAGDPKG
QRWHTLVPLGTETITDSYMSAPASELDTNFFTLYVAQGTNKSQQYKFGTATYALKEPVMKSDAWAVVRVQ
SVWQLGNRQRPYPWDVNWANSTMYWESQP

>gi|597437462|gb|AHN05520.1| capsid protein [Chicken anemia virus]
MARRARRPRGRFYAFRRGRWHHLKRLRRRYKFRHRRRQRYRRRAFRKAFHNPRPGTYSVRLPNPQSTMTI
RFQGIIFLTEGLILPKNSTAGGYADHLYGARVAKISVNLKEFLLASMNLTYVSKIGGPIAGELIADGSQS
QAAQNWPNCWLPLDNNVPSATPSAWWRWALMMMQPTDSCRFFNHPKQMTLQDMGRMFGGWHLFRHIETRF
QLLATKNEGSFSPVASLLSQGEYLTRRDDVKYSSDHQNRWRKGEQPMTGGIAYATGKMRPDEQQYPAMPP
DPPIITTTTPQGTQVRCMNSTQAWWSWDTYMSFATLTALGAQWSFPPGQRSVSRRSFNHHKARGAGDPKG
QRWHTLVPLGTETITDSYMSAPASELDTNFFTLYVAQGTNKSQQYKFGTATYALKEPVMKSDAWAVVRVQ
SVWQLGNRQRPYPWDVNWANSTMYWESQP

>gi|146552031|gb|ABQ42191.1| capsid protein [Chicken anemia virus]
MARRARRPRGRFYAFRRGRWHHLKRLRRRYKFRHRRRQRYRRRAFRKAFHNPRPGTYSVRLPNPQSTMTI
RFQGVIFLTEGLILPKNSTAGGYADHMYGARVAKISVNLKEFLLASMNLTYVSKLGGPIAGELIADGSES
QAAENWPNCWLPLDNNVPSATPSAWWRWALMMMQPTDSCRFFNHPKQMTLQDMVACLGAGTCSDTLEPAF
SSLPLRMRDPSAPWRVFSPRESTSRVETMLSTAAITRTRWRKGEQPMTGGIAYATGKMRPDEQQYPAMPP
DPPIITSTTAQGTQVRCMNSTQAWWSWDTYMSFATLTALGAQWSFPPGQRSVSRRSFNHHKARGAGDPKG
QRWHTLVPLGTETITDSYMGAPASEIDTNFFTLYVAQGTNKSQQYKFGTATYALKEPVMKSDSWAVVRVQ
SVWQLGNRQRPYPWDVNWANSTMYWGTQP

>gi|146552029|gb|ABQ42190.1| capsid protein [Chicken anemia virus]
MARRARRPRGRFYAFRRGRWHHLKRLRRRYKFRHRRRQRYRRRAFRKAFHNPRPGTYSVRLPNPQSTMTI
RFQGVIFLTEGLILPKNSTAGGYADHMYGARVAKISVNLKEFLLASMNLTYVSKLGGPIAGELIADGSKS
QAAENWPNCWLPLDNNVPSATPSAWWRWALMMMQPTDSCRFFNHPKQMTLQDMVACLGAGTCSDTLKPAF
SSLPLRMRDPSAPWRSLLSQGEYLTRRDDVKYSSDHQNRWRKGEQPMTGGIAYATGKMRPDEQQYPAMPP
DPPIITSTTAQGTQVRCMNSTQAWWSWDTYMSFATLTALGAQWSFPPGQRSVSRRSFNHHKARGAGDPKG
QRWHTLVPLGTETITDSYMGAPASEIDTNFFTLYVAQGTNKSQQYKFGTATYALKEPVMKSDSWAVVRVQ
SVWQLGNRQRPYPWDVNWANSTMYWGTQP

>gi|146552027|gb|ABQ42189.1| capsid protein [Chicken anemia virus]
MARRARRPRGRFYAFRRGRWHHLKRLRRRYKFRHRRRQRYRRRAFRKAFHNPRPGTYSVRLPNPQSTMTI
RFQGVIFLTEGLILPKNSTAGGYADHMYGARVAKISVNLKEFLLASMNLTYVSKLGGPIAGELIADGSKS
QAAENWPNCWLPLDNNVPSATPSAWWRWALMMMQPTDSCRFFNHPKQMTLQDMGRMFGGWHLFRHIETRF
QLLATKNEGSFSPVPTSLSQGEYLTRRDDVKYSSDHQNRAKSEHRCGGYCLCDRENETRRATVPAMPPDP
PIITSTTAQGTQVRCMNSTQAWWSWDTYMSFATLTALGAQWSFPPGQRSVSRRSFNHRKARGAGDPKGQR
WHTLVPLGTETITDSYMGAPASEIDTNFFTLYVAQGTNKSQQYKFGTATYALKEPVMKSDSWAVVRVQSV
WQLGNRQRPYPWDVNWANSTMYWGTQP

>gi|329458191|gb|AEB91669.1| capsid protein, partial [Chicken anemia virus]
MARRARRPRGRFYAFRRGRWHNLKRLRRRYKFRHRRRQRYRRRAFRKAFHNPRPGTYSVRLPNPQSTMTI
RFQGVIFLTEGLILPKNSTAGGYADHMYGARVAKISVNLKEFLLASMNLTYVSKLGGPIAGELIADGSKS
QAAENWPNCWLPLDNNVPSATPSAWWRWALMMMQPTDSCRFFNHPKQMTLQDMGRMFGGWHLFRHIETRF
QLLATKNEGSFSPVASLLSQGEYLTRRDDVKYSSDHQNRWRKGEQPMTGGIAYATGKMRPDEQQYPAMPP
DPPIITSTTAQGTQVRCMNSTQAWWSWDTYMSFATLTALGAQWSFPPGQRSVSRRSFNHHKARGAGDPKG
QRWHTLVPLGTETITDSYMGAPASEIDTNFFTLYVAQGTNKSQQYKFGTATYALKEPVMKSDSWALVRVQ
SVWQLGNRQRP

>gi|329458187|gb|AEB91666.1| capsid protein, partial [Chicken anemia virus]
MARRARRPRGRFYAFRRGRWHHLKRLRRRYKFRHRRRQRYRRRAFRKAFHNPRPGTYSVRLPNPQSTMTI
RFQGVIFLTEGLILPKNSTAGGYADHLYGARVAKISVNLKEFLLASMNLTYVSKLGGPIAGELIADGSKS
QAAENWPNCWLPLDNNMPSATPSAWWRWALMMMQPTDSCRFFNHPKQMTLQDMGRMFGGWHLFRHIETRF
QLLATKNERSFSPVASLLSQGEYLTRRDDVKYSSDHQNRWRKGEQPMTGGIAYATGKMRPDEQQYPAMPP
DPPIITSTTPQGTHVRCMNSTQAWWSWDTYMSFATLTALGAQWSFPPGQRSVSRRSFNHHKARGAGDPKG
QRWHTLVPLGTETITDSYMAAPASELDTNFFTLYVAQGTNKSQQYKFGTATYALKEPVMKSDAWAVVRVQ
SVWQLGNRQRP

>gi|329458183|gb|AEB91663.1| capsid protein, partial [Chicken anemia virus]
MARRARRPRGRFYAFRRGRWHHLKRLRRRYKFRHRRRQRYRRRAFRKAFHNPRPGTYSVRLPNPQSTMTI
RFQGVIFLTEGLILPKNSTAGGYADHLYGARVAKISVNLKEFLLASMNLTYVSKLGGPIAGELIADGSNP
QAAQNWPNCWLPLDNNVPSATPSAWWRWALMMMQPTDSCRFFNHPKQMTLQDMGRMFGGWHLFRHIETRF
QLLATKNEGSFSPVASLLSQGEYLTRRDDVKYSSDHQNRWRKGEQPMTGGIAYATGKMRPDEQQYPAMPP
DPPIITSTTPQGTHVRCMNSTQAWWSWDTYMSFATLTALGAQWSFPPGQRSVSRRSFNHHKARGAGDPKG
QRWHTLVPLGTETITDSYMAAPASELDTNFLTLYVAQGTNKSQQYKFGTATYALKEPVMKSDAWAVVRVQ
SVWQLGNRQRP

>gi|329458179|gb|AEB91660.1| capsid protein, partial [Chicken anemia virus]
MARRARRPRGRFYAFRRGRWHHLKRLRRRYKFRHRRRQRYRRRAFRKAFHNPRPGTYSVRLPNPQSTMTI
RFQGVIFLTEGLILPKNSTAGGYADHLYGARVAKISVNLKEFLLASMNLTYVSKLGGPIAGELIADGSKS
QAAENWPNCWLPLDNNMPSATPSAWWRWALMMMQPTDSCRFFNHPKQMTLQDMGRMFGGWHLFRHIETRF
QLLATKNEGSFSPVASLLSQGEYLTRRDDVKYSSDHQNRWRKGEQPMTGGIAYATGKMRPDEQQYPAMPP
DPPIITSTTPQGTHVRCMNSTQAWWSWDTYMSFATLTALGAQWSFPPGQRSVSRRSFNHHKARGAGDPKG
QRWHTLVPLGTETITDSYMAAPASELDTNFLTLYVAQGTNKSQQYKFGTATYALKEPVMKSDAWAVVRVQ
SVWQLGNRQRP

>gi|329458175|gb|AEB91657.1| capsid protein, partial [Chicken anemia virus]
MARRARRPRGRFYAFRRGRWHQLKRLRRRYKFRHRRRQRYRRRAFRKAFHNPRPGTYSVRLPNPQSTMTI
RFQGIKFLTEGLILPKNSTAGGYADHLYGARVAKISVNLKEFLLASMNLTYVSKIGGPIAGELIADGSQS
QAAQNWPNCWLPLDNNVPSATPSAWWRWALMMMQPTDSCRFFNHPKQMTLQDMGRMFGGWHLFRHIETRF
QLLATKNEGSFSPVASLLSQGEYLTRRDDVKYSSDHQNRWRKGEQPMTGGIAYATGKMRPDEQQYPAMPP
DPPIITTTTPQGTQVRCMNSTQAWWSWDTYMSFATLTALGAQWSFPPGQRSVSRRSFNHHKARGAGDPKG
QRWHTLVPLGTETITDSYMSAPASELDTNFFTLYVAQGTNKSQQYKFGTATYALKEPVMKSDAWAVVRVQ
SVWQLGNRQRP

>gi|329458171|gb|AEB91654.1| capsid protein, partial [Chicken anemia virus]
MARRARRPRGRFYAFRRGRWHQLKRLRRRYKFRHRRRQRYRRRAFRKAFHNPRPGTYSVRLPNPQSTMTI
RFQGINFLTEGLILPKNSTAGGYADHLYGARVAKISVNLKEFLLASMNLTYVSKIGGPIAGELIADGSQS
QAAQNWPNCWLPLDNNVPSATPSAWWRWALMMMQPTDSCRFFNHPKQMTLQDMGRMFGGWHLFRHIETRF
QLLATKNEGSFSPVASLLSQGEYLTRRDDVKYSSDHQNRWRKGEQPMTGGIAYATGKMRPDEQQYPAMPP
DPPIITTTTPQGTQVRCMNSTQAWWSWDTYMSFATLTALGAQWSFPPGQRSGSRRSFNHHKARGAGDPKG
QRWHTLVPLGTETITDSYMTAPASELDTNFFTLYVAQGTNKSQQYKFGTATYALKEPVMKSDAWAVVRVQ
SVWQLGNRQRP

>gi|329458167|gb|AEB91651.1| capsid protein, partial [Chicken anemia virus]
MARRARRPRGRFYAFRRGRWHHLKRLRRRYKFRHRRRQRYRRRAFRKAFHNPRPGTYSVRLPNPQSTMTI
RFQGVIFLTEGLILPKNSTAGGYADHMYGARVAKISVNLKEFLLASMNLTYVSKLGGPIAGELIADGSKS
QAAENWPNCWLPLDNNVPSATPSAWWRWALMMMQPTDSCRFFNHPKQMTLQDMGRMFGGWHLFRHIETRF
QLLATKNEGSFSPVASLLSQGEYLTRRDDVKYSSDHQNRWRKGEQPMTGGIAYATGKMRPDEQQYPAMPP
DPPIITSTTAQGTQVRCMNSTQAWWSWDTYMSFATLTALGAQWSFPPGQRSVSRRSFNHHKARGAGDPKG
QRWHTLVPLGTETITDSYMGAPASEIDTNFFTLYVAQGTNKSQQYKFGTATYALKEPVMKSDSWAVVRVQ
SVWQLGNRQRP

>gi|329458163|gb|AEB91648.1| capsid protein, partial [Chicken anemia virus]
MARRARRPRGRFYAFRRGRWHHLKRLRRRYKFRHRRRQRYRRRAFRKAFHNPRPGTYSVRLPNPQSTMTI
RFQGVIFLTEGLILPKNSTAGGYADHMYGARVAKISVNLKEFLLASMNLTYVSKLGGPIAGELIADGSKS
QAAENWPNCWLPLDNNVPSATPSAWWRWALMMMQPTDSCRFLNHPKQMTLQDMGRMFGGWHLFRHIETRF
QLLATKNEGSFSPVASLLSQGEYLTRRDDVKYSSDHQNRWRKGEQPMTGGIAYATGKMRPDEQQYPAMPP
DPPIITSTTAQGTQVRCMNSTQAWWSWDTYMSFATLTALGAQWSFPPGQRSVSRRSFNHHKARGAGDPKG
QRWHTLVPLGTETITDSYMGAPASEIDTNFFTLYVAQGTNKSQQYKFGTATYALKEPVMKSESWAVVRVQ
SVWQLGNRQRP

>gi|329458159|gb|AEB91645.1| capsid protein, partial [Chicken anemia virus]
MARRARRPRGRFNAFRRGRWHHLKRLRRRYKFRHRRRQRYRRRAFRKAFHNPRPGTYSVRLPNPQSTMTI
RFQGVIFLTEGLILPKNSTAGGYADHMYGARVAKISVNLKEFLLASMNLTYVSKLGGPIAGELIADGSKS
QAAENWPNCWLPLDNNVPSATPSAWWRWALMMMQPTDSCRFFNHPKQMTLQDMGRMFGGWHLFRHIETRF
QLLATKNEGSFSPVASLLSQGEYLTRRDDVKYSSDHQNRWRKGEQPMTGGIAYATGKMRPDEQQYPAMPP
DPPIITSTTAQGTQVRCMNSTQAWWSWDTYMSFATLTALGAQWSFPPGQRSGSRRSFNHHKARGAGDPKG
QRWHTLVPLGTETITDSYMGAPASEIDTNFLTLYVAQGTNKSQQYKFGTATYALKEPVMKSDSWAVVRVQ
SVWQLGNRQRP

>gi|329458155|gb|AEB91642.1| capsid protein, partial [Chicken anemia virus]
MARRARRPRGRFYAFRRGRWHHLKRLRRRYKFRHRRRQRYRRRAFRKAFHNPRPGTYSVRLPNPQSTMTI
RFQGVIFLTEGLILPKNSTAGGYADHMYGARVAKISVNLKEFLLASMNLTYVSKLGGPIAGELIADGSKS
QAAENWPNCWLPLDNNVPSATPSAWWRWALMMMQPTDSCRFFNHPKQMTLQDMGRMLGGWHLFRHIETRF
QLLATKNEGSFSPVASLLSQGEYLTRRDDVKYSSDHQNRWRKGEQPMTGGIAYATGKMRPDEQQYPAMPP
DPPIITSTTAQGTQVRCMNSTQAWWSWDTYMSFATLTALGAQWSFPPGQRSVSRRSFNHHKARGAGDPKG
QRWHTLVPLGTETITDSYMGAPASEIDTKFFTLYVAQGTNKSQQYKFGTATYALKEPVMKSDSWAVVRVQ
SVWQLGNRQRP

>gi|329458151|gb|AEB91639.1| capsid protein, partial [Chicken anemia virus]
MARRARRPRGRFYAFRRGRWHQLKRLRRRYKFRHRRRQRYRRRAFRKAFHNPRPGTYSVRLPNPQSTMTI
RFQGIIFLTEGLILPKNSTAGSYADHLYGARVAKISVNLKEFLLASMNLTYVSKIGGPIAGELIADGSQS
QAAQNWPNCWLPLDNNVPSATPSAWWRWALMMMQPTDSCRFFNHPKQMTLQDMGRMFGGWHLFRHIETRF
QLLATKNEGSFSPVASLLSQGEYLTRRDDVKYSSDHQNRWRKGEQPMTGGIAYATGKMRPDEQQYPAMPP
DPPIITTSTPQGTQVRCMNSTQAWWSWDTYMSFATLTALGAQWSFPPGQRSVSRRSFNHHKARGAGDPKG
QRWHTLVPLGTETITDSYMSAPASELDTNFFTLYVAQGTNKSQQYKFGTATYALKEPVMKSDAWAGVRVQ
SVWQLGNRPRP

>gi|329458147|gb|AEB91636.1| capsid protein, partial [Chicken anemia virus]
MARRARRPRGRFYAFRRGRWHNLKRLRRRYKFRHRRRQRYRRRAFRKALHNPRPGTYSVRLPNPNLLMTI
RFQGVIFLTEGLILPKNSTAGGYADHMYGARVAKISVNLKEFLLASMNLTYVSKLGGPIAGELIADGSKS
QAAENWPNCWLPLDNNVPSATPSAWWRWALMMMQPTDSCRFFNHPKQMTLQDMGRMFGGWHLFRHIETRF
QLLATKNEGSFSPVASLLSQGEYLTRRDDVKYSSDHQNRWRKGEQPMTGGIAYATGKMRPDEQQYPAMPP
DPPIITSTTAQGTQVRCMNSTQAWWSWDTYMSFATLTALGAQWSFPPGQRSVSRRSFNHHKARGAGDPKG
QRWHTLVPLGTETITDSYMGAPASEIDTNFFTLYVAQGTNKSQQYKFGTATYALKEPVMKSDSWALVRVQ
SVWQLGNRQRP

>gi|329458143|gb|AEB91633.1| capsid protein, partial [Chicken anemia virus]
MARRARRPRGRFYAFRRGRWHHLKRLRRRYKFRHRRRQRYRRRAFRKAFHNPRPGTYSVRLPNPQSTMTI
RFQGVIFLTEGLILPKNSTAGGYADHMYGARVAKISVNLKEFLLASMNLTYVSKLGGPIAGELIADGSKS
QAAENWPNCWLPLDNNVPSATPSAWWRWALMMMQPTDSCRFFNHPKQMTLQDMGRMFGGWHLFRHIETRF
QLLATKNEGSFSPVASLLSQGEYLTRRDDVKYSSDHQNRWRKGEQPMTGGIAYATGKMRPDEQQYPAMPP
DPPIITSTTAQGTQVRCMNSTQAWWSWDTYMSFATLTALGAQWSFPPGQRSVSRRSFNHHKARGAGDPKG
QRWHTLVPLGTETITDSYMGAPASEIDTNFFTLYVAQGTNKSQQYKFGTATYALKEPVMKSDSWAVVRVQ
SVWQLGNRQRP

>gi|329458139|gb|AEB91630.1| capsid protein, partial [Chicken anemia virus]
MARRARRPRGRFYAFRRGRWHNLKRLRRRYKFRHRRRQRYRRRAFRKAFHNPRPGTYSVRLPNPQSTMTI
RFQGIIFLTEGLILPKNSTAGGYADHLYGARVAKISVNLKEFLLASMNLTYVSKIGGPIAGELIADGSQS
QAAQNWPNCWLPLDNNVPSATPSAWWRWALMMMQPTDSCRFFNHPKQMTLQDMGRMFGGWHLFRHIETRF
QLLATKNEGSFSPVASLLSQGEYLTRRDDVKYSSDHQNRWRKGEQPMTGGIAYATGKMRPDEQQYPAMPP
DPPIITATTAQGTQVRCMNSTQAWWSWDTYMSFATLTALGAQWSFPPGQRSVSRRSFNHHKARGAGDPKG
QRWHTLVPLGTETITDSYMSAPASELDTNFFTLYVAQGTNKSQQYKFGTATYALKEPVMKSDAWAVVRVQ
SVWQLGNQAEA

>gi|329458135|gb|AEB91627.1| capsid protein, partial [Chicken anemia virus]
MARRARRPRGRFYAFRRGRWHHLKRLRRRYKFRHRRRQRYRRRAFRKAFHNPRPGTYSVRLPNPQSTMTI
RFQGVIFLTEGLILPKNSTAGGYADHMYGARVAKISVNLKEFLLASMNLTYVSKLGGPIAGELIADGSKS
QAAENWPNCWLPLDNNVPSATPSAWWRWALMMMQPTDSCRFFNHPKQMTLQDMGRMFGGWHLFRHIETRF
QLLATKNEGSFSPVASLLSQGEYLTRRDDVKYSSDHQNRWRKGEQPMTGGIAYATGKMRPDEQQYPAMPP
DPPIITSTTAQGTQVRCMNSTQAWWSWDTYMSFATLTALGAQWSFPPGQRSVSRRSFNHHKARGAGDPKG
QRWHTLVPLGTETITDSYMGAPASEIDTNFFTLYVAQGTNKSQQYKFGTATYALKEPVMKSDSWALVRVQ
SVWQLGNRQRP

>gi|329458131|gb|AEB91624.1| capsid protein, partial [Chicken anemia virus]
MARRARRPRGRFYAFRRGRWHNLKRLRRRYKFRHRRRQRYRRRAFRKAFHNPRPGTYSVRLPNPQSTMTI
RFQGIIFLTEGLILPKNSTAGGYADHLYGARVAKISVNLKEFLLASMNLTYVSKIGGPIAGELIADGSQS
QAAQNWPNCWLPLDNNVPSATPSAWWRWALMMMQPTDSCRFFNHPKQMTLQDMGRMVGGWHLFRHIETRF
QLLATKNEGSFSPVASLLSQGEYLTRRDDVKYSSDHQNRWRKGEQPMTGGIAYATGKMRPDEQQYPAMPP
DPPIITATTAQGTQVRCMNSTQAWWSWDTYMSFATLTALGAQWSFPPGQRSVSRRSFNHHKARGAGDPKG
QRWHTLVPLGTETITDSYMSAPASELDTKFFTLYVAQGTNKSQQYKFGTATYALKEPVMKSDAWAVVRVQ
SVWQLGNRQRP

>gi|329458127|gb|AEB91621.1| capsid protein, partial [Chicken anemia virus]
MARRARRPRGRFYAFRRGRWHNLKRLRRRYKFRHRRRQRYRRRAFRKAFHNPRPGTYSVRLPNPQSTMTI
RFQGIIFLTEGLILPKNSTAGGYADHLYGARVAKISVNLKEFLLASMNLTYVSKIGGPIAGELIADGSQS
QAAQNWPNCWLPLDNNVPSATPSAWWRWALMMMQPTDSCRFFNHPKQMTLQDMGRMFGGWHLFRHIETRF
QLLATKNEGSFSPVASLLSQGEYLTRRDDVKYSSDHQNRWRKGEQPMTGGIAYATGKMRPDEQQYPAMPP
DPPIITATTAQGTQVRCMNSTQAWWSWDTYMSLATLTALGAQWSFPPGQRSVSRRSFNHHKARGAGDPKG
QRWHTLVPLGTETITDSYMSAPASELDTNSFTLYVAQGTNKSQQYKFGTATYALKEPVMKSDAWAVVRVQ
SVWQLGNRQRP

>gi|329458123|gb|AEB91618.1| capsid protein, partial [Chicken anemia virus]
MARRARRPRGRFNAFRRGRWHNLKRLRRRYKFRHRRRQRYRRRAFRKAFHNPRPGTYSVRLPNPQSTMTI
RFQGIIFLTEGLILPKNSTAGGYADHLYGARVAKISVNLKEFLLASMNLTYVSKIGGPIAGELIADGSQS
QAAQNWPNCWLPLDNNVPSATPSAWWRWALMMMQPTDSCRFFNHPKQMTLQDMGRMFGGWHLFRHIETRF
QLLATKNEGSFSPVASLLSQGEYLTRRDDVKYSSDHQNRWRKGEQPMTGGIAYATGKMRPDEQQYPAMPP
DPPIITATTAQGTQVRCMNSTQAWWSWDTYMSFATLTALGAQWSFPPGQRSVSRRSFNHHKARGAGDPKG
QRWHTLVPLGTETITDSYMSTPASELDTNFLTLYVAQGTNKSQQYKFGTATYALKEPVMKSDAWAVVRVQ
SVWQLGNRQRP

>gi|329458119|gb|AEB91615.1| capsid protein, partial [Chicken anemia virus]
MARRARRPRGRFYAFRRGRWHNLKRLRRRYKFRHRRRQRYRRRAFRKAFHNPRPGTYSVRLPNPQSTMTI
RFQGIIFLTEGLILPKNSTAGGYADHLYGARVAKISVNLKEFLLASMNLTYVSKIGGPIAGELIADGSQS
QAAQNWPNCWLPLDNNVPSATPSAWWRWALMMMQPTDSCRFFNHPKQMTLQDMGRMFGGWHLFRHIETRF
QLLATKNEGSFSPVASLLSQGEYLTRRDDVKYSSDHQNRWRKGEQPMTGGIAYATGKMRPDEQQYPAMPP
DPPIITATTAQGTQVRCMNSTQAWWSWDTYMSFATLTALGAQWSFPPGQRSVSRRSFNHHKARGAGDPKG
QRWHTLVPLGTETITDSYMSTPASELDTNFLTLYVAQGTNKSQQYKFGTATYALKEPVMKSDAWAVVRVQ
SVWQLGNRQRP

>gi|329458115|gb|AEB91612.1| capsid protein, partial [Chicken anemia virus]
MARRARRPRGRFYAFRRGRWHQLKRLRRRYKFRHRRRQRYRRRAFRKAFHNPRPGTYSVRLPNPQSTMTI
RFQGINFLTEGLILPKNSTAGGYADHLYGARVAKISVNLKEFLLASMNLTYVSKIGGPIAGELIADGSQS
QAAQNWPNCWLPLDNNVPSATPSAWWRWALMMMQPTDSCRFFNHPKQMTLQDMGRMFGGWHLFRHIETRF
QLLATKNEGSFSPVASLLSQGEYLTRRDDVKYSSDHQNRWRKGEQPMTGGIAYATGKMRPDEQQYPAMPP
DPPIITTTTPQGTQVRCMNSTQAWWSWDTYMSFATLTALGAQWSFPPGQRSGSRRSFNHHKARGAGDPKG
QRWHTLVPLGTETITDSYMTAPASELDTNFFTLYVAQGTNKSQQYKFGTATYALKEPVMKSDAWAVVRVQ
SVWQLGNRQRP

>gi|329458111|gb|AEB91609.1| capsid protein, partial [Chicken anemia virus]
MARRARRPRGRFYAFRRGRWHQLKRLRRRYKFRHRRRQRYRRRAFRKAFHNPRPGTYSVRLPNPQSTMTI
RFQGIKFLTEGLILPKNSTAGGYADHLYGARVAKISVNLKEFLLASMNLTYVSKIGGPIAGELIADGSQS
QAAQNWPNCWLPLDNNVPSATPSAWWRWALMMMQPTDSCRFFNHPKQMTLQDMGRMFGGWHLFRHIETRF
QLLATKNEGSFSPVASLLSQGEYLTRRDDVKYSSDHQNRWRKGEQPMTGGIAYATGKMRPDEQQYPAMPP
DPPIITTTTPQGTQVRCMNSTQAWWSWDTYMSFATLTALGAQWSFPPGQRSVSRRSFNHHKARGAGDPKG
QRWHTLVPLGTETITDSYMSAPASELDTNFFTLYVAQGTNKSQQYKFGTATYALKEPVMKSDAWAVVRVQ
SVWQLGNRQRP

>gi|329458107|gb|AEB91606.1| capsid protein, partial [Chicken anemia virus]
MARRARRPRGRFYAFRRGRWHQLKRLRRRYKFRHRRRQRYRRRAFRKAFHNPRPGTYSVRLPNPQSTMTI
RFQGIKFLTEGLILPKNSTAGGYADHLYGARVAKISVNLKEFLLASMNLTYVSKIGGPIAGELIADGSQS
QAAQNWPNCWLPLDNNVPSATPSAWWRWALMMMQPTDSCRFFNHPKQMTLQDMGRMFGGWHLFRHIETRF
QLLATKNEGSFSPVASLLSQGEYLTRRDDVKYSSDHQNRWRKGEQPMTGGIAYATGKMRPDEQQYPAMPP
DPPIITTTTPQGTQVRCMNSTQAWWSWDTYMSFATLTALGAQWSFPPGQRSVSRRSFNHHKARGAGDPKG
QRWHTLVPLGTETITDSYMSAPASELDTNFFTLYVAQGTNKSQQYKFGTATYALKEPVMKSDAWAVVRVQ
SVWQLGNRQRP

>gi|329458103|gb|AEB91603.1| capsid protein, partial [Chicken anemia virus]
MARRARRPRGRFYAFRRGRWHHLKRLRRRYKFRHRRRQRYRRRAFRKAFHNPRPGTYSVRLPNPQSTMTI
RFQGVIFLTEGLILPKNSTAGGYADHMYGARVAKISVNLKEFLLASMNLTYVSKLGGPIAGELIADGSKS
QAAENWPNCWLPLDNNVPSATPSAWWRWALMMMQPTDSCRFFNHPKQMTLQDMGRMFGGWHLFRHIETRF
QLLATKNEGSFSPVASLLSQGEYLTRRDDVKYSSDHQNRWRKGEQPMTGGIAYATGKMRPDEQQYPAMPP
DPPIITSTTAQGTQVRCMNSTQAWWSWDTYMSFATLTALGAQWSFPPGQRSVSRRSFNHHKARGAGDPKG
QRWHTLVPLGTETITDSYMGAPASEIDTNFFTLYVAQGTNKSQQYKFGTATYALKEPVMKSDSWAVVRVQ
SVWQLGNRQRP

>gi|329458099|gb|AEB91600.1| capsid protein, partial [Chicken anemia virus]
MARRARRPRGRFYAFRRGRWHQLKRLRRRYKFRHRRRQRYRRRAFRKAFHNPRPGTYSVRLPNPQSTMTI
RFQGIIFLTEGLILPKNSTAGSYADHLYGARVAKISVNLKEFLLASMNLTYVSKIGGPIAGELIADGSQS
QAAQNWPNCWLPLDNNVPSATPSAWWRWALMMMQPTDSCRFFNHPKQMTLQDMGRMFGGWHLFRHIETRF
QLLATKNEGSFSPVASLLSQGEYLTRRDDVKYSSDHQNRWRKGEQPMTGGIAYATGKMRPDEQQYPAMPP
DPPIITTSTPQGTQVRCMNSTQAWWSWDTYMSFATLTALGAQWSFPPGQRSVSRRSFNHHKARGAGDPKG
QRWHTLVPLGTETITDSYMSAPASELDTNFFTLYVAQGTNKSQQYKFGTATYALKEPVMKSDSWAVVRVQ
SVWQLGNRPRP

>gi|329458095|gb|AEB91597.1| capsid protein, partial [Chicken anemia virus]
MARRARRPRGRFYAFRRGRWHNLKRLRRRYKFRHRRRQRYRRRAFRKAFHNPRPGTYSVRLPNPQSTMTI
RFQGVIFLTEGLILPKNSTAGGYADHMYGARVAKISVNLKEFLLASMNLTYVSKIGGPIAGELIADGSKS
QAAENWPNCWLPLDNNVPSATPSAWWRWALMMMQPTDSCRFFNHPKQMTLQDMGRMFGGWHLFRHIETRF
QLLATKNEGSFSPVASLLSQGEYLTRRDDVKYSSDHQNRWRKGEQPMTGGIAYATGKMRPDEQQYPAMPP
DPPIITSTTAQGTQVRCMNSTQAWWSWDTYMSFATLTALGAQWSFPPGQRSVSRRSFNHHKARGAGDPKG
QRWHTLVPLGTETITDSYMGAPASELDTNFFTLYVAQGTNKSQQYKFGTATYALKEPVMKSDSWAVVRVQ
SVWQLGNRQRP

>gi|793973626|gb|AKA44856.1| viral protein 1 [Chicken anemia virus]
MARRARRPRGRFYAFRRGRWHHLKRLRRRYKFRHRRRQRYRRRAFRKAFHNPRPGTYSVRLPNPQSTMTI
RFQGIIFLTEGLILPKNSTAGGYADHLYGARVAKISVNLKEFLLASMNLTYVSKIGGPIAGELIADGSQS
QAAQNWPNCWLPLDNNVPSATPSAWWRWALMMMQPTDSCRFFNHPKQMTLQDMGRMFGGWHLFRHIETRF
QLLATKNEGSFSPVASLLSQGEYLTRRDNVKYSSDHQNRWRKGEQPMTGGIAYATGKMRPDEQQYPAMPP
DPPIITATTAQGTQVRCMNSTQAWWSWDTYMSFATLTALGAQWSFPPGQRSVSRRSFNHHKARGAGDPKG
QRWHTLVPLGTETITDSYMTAPASELDTNFFTLYVAQGTNKSQQYKFGTATYALKEPVMKSDAWAVVRVQ
SVWQLGNRQRPYPWDVNWANSTMYWGTQP

>gi|793973624|gb|AKA44855.1| viral protein 1 [Chicken anemia virus]
MARRARRPRGRFFAFRRGRWHHLKRLRRRYKFRHRRRQRYRRRAFRKAFHNPRPGTYSVRLPNPQSTMTI
RFQGIIFLTEGLILPKNSTAGGYADHLYGARVAKISVNLKEFLLASMNLTYVSKIGGPIAGELIADGSQS
QAAQNWPNCWLPLDNNVPSATPSAWWRWALMMMQPTDSCRFFNHPKQMTLQDMGRMFGGWHLFRHIETRF
QLLATKNEGSFNPVASLLSQGEYLTRRDDVKYSSDHQNRWRKGEQPMTGGIAYATGKMRPDEQQYPAMPP
DPPIITATTAQGTQVRCMNSTQAWWSWDTYMSFATLTALGAQWSFPPGQRSVSRRSFNHHKARGAGDPKG
QRWHTLVPLGTETITDSYMTAPASELDTNFFTLYVAQGTNKSQQYKFGTATYALKEPVMKSDAWAVVRVQ
SVWQLGNRQRPYPWDVNWANSTMYWGTQP

>gi|793973622|gb|AKA44854.1| viral protein 1 [Chicken anemia virus]
MARRARRPRGRFYAFRRGRWHHLKRLRRRYKFRHRRRQRYRRRAFRKAFHNPRPGTYSVRLPNPQSTMTI
RFQGIIFLTEGLILPKNSTAGGYADHLYGARVAKISVNLKEFLLASMNLTYVSKIGGPIAGELIADGSQS
QAAQNWPNCWLPLDNNVPSATPSAWWRWALMMMQPTDSCRFFNHPKQMTLQDMGRMLGGWHLSRLIETRF
QLLATKNEGSFSPVASLLSQGEYLTRRDDVKYSSDHQNRWRKGEQPMTGGIAYATGKMRPDEQQYPAMPP
DPPIITATTAQGTQVRCMNSTQAWWSWDTYMSFATLTALGAQWSFPPGQRSVSRRSFNHHKARGAGDPKG
QRWHTLVPLGTETITDSYMTAPASELDTNFFTLYVAQGTNKSQQYKFGTATYALKEPVMKSDAWAVVRVQ
SVWQLGNRQRPYPWDVNWANSTMYWGTQT

>gi|793973620|gb|AKA44853.1| viral protein 1 [Chicken anemia virus]
MERRARRPRGRFYAFRRGRWHHLKRLRRRYKFRHRRRQRYRRRAFRKAFHNPRPGTYSVRLPNPQSTMTI
RFQGIIFLTGGLILPKNSTAGGYADHLYGARVAKISVNLKEFLLASMNLTYVSKIGGPIAGELIADGSQS
QAAQNWPNCWLPLDNNVPSATPSAWWRWALMMMQPTDSCRFFIHPKQMTLQDMGRMLGGWHLSRLIETRF
QLLATKNEGSFSPVASLLSQGEYLTRRDDVKYSSDHQNRWRIGEQPMTGGIAYATGKMIPDEQQYPAMPP
DPPIITATTAQGTQVRCMNSTQAWWSWDTYMSFATLTALGAQWSFPPGQRSVSRRSFNHHKATGARDPKG
QRWHTLVPLGTETITDSYMTAPASELDTNFFTLYVAQGTNKSQQYKFGTATYALKEPVMKSDAWAVVRVQ
SVWQLGNRQRPYPWDVNWANSTMYWGTQP

>gi|793973618|gb|AKA44852.1| viral protein 1 [Chicken anemia virus]
MARRARRPRGGFYAFRRGRWHHLKRLRRRYKFRHRRRQRYRRRAFRKAFHNPRPGTYSVRLPNPQSTMTI
RFQGVIFLTEGLILPKNSTAGGYADHLYGARVAKISVNLKEFLLASMNLTYMSKLGGPIAGEWMADRSKS
QAAENWPNCWLPLDNNVPSATPSAWWRWALMMMQPTDSCRFFNHPKQMTLQDMGRMFGGWHLFRHIETRF
QLLATKNEGSFSPVASLLSHGEYLTRRDDVKYSSDHQNRWRKGEQPMTGGIAYATGKMRPDEQQYPAMPP
DPPIITSTTAQGTQVRCMNSTQAWWSWDTYMSLATLTALGAQWSFPPGQRSVSRRSFNHHKARGAGDPKG
QRWHTLVPLGTETITDSYMGAPASEIDTNFFTLYVAQGTNKSQQYKFGTATYALKEPVMKSDAWAVVRVQ
SVWQLGNRQRPYPWDVNCVNITMYWGTQP

>gi|683880928|gb|AIN44008.1| capsid protein, partial [Chicken anemia virus]
GRFYAFRRGRWHHLKRLRRRYKFRHRRRQRYRRRAFRKAFHNPRPGTYSVRLPNPQSTMTIRFQGIIFLT
EGLILPKNSTAGGYADHLYGARVAKISVNLKEFLLASMNLTYVSKIGGPIAGELIADGSQSQAAQNWPNC
WLPLDNNVPSATPSAWWRWALMMMQPTDSCRFFNHPKQMTLQDMGRMFGGWHL

>gi|683880925|gb|AIN44007.1| capsid protein, partial [Chicken anemia virus]
GRFYAFRRGRWHNLKRLRRRYKFRHRRRQRYRRRAFRKAFHNPRPGTYSVRLPNPQSTMTIRFQGIIFLT
EGLILPKNSTAGGYADHLYGARVAKISVNLKEFLLASMNLTYVSKIGGPIAGELIADGSQSQAAQNWPNC
WLPLDNNVPSATPSAWWRWALMMMQPTDSCRFFNHPKQMTLQDMGRMFGGWHL

>gi|683880922|gb|AIN44006.1| capsid protein, partial [Chicken anemia virus]
GRFYAFRRGRWHHLKRLRRRYKFRHRRRQRYRRRAFRKAFHNPRPGTYSVRLPNPQSTMTIRFQGIIFLT
EGLILPKNSTAGGYADHLYGARVAKISVNLKEFLLASMNLTYVSKIGGPIAGELIADGSQSQAAQNWPNC
WLPLDNNVPSATPSAWWRWALMMMQPTDSCRFFNHPKQMTLQDMGRMFGGWHL

>gi|683880919|gb|AIN44005.1| capsid protein, partial [Chicken anemia virus]
GRFYAFRRGRWHHLKRLRRRYKFRHRRRQRYRRRAFRKAFHNPRPGTYSVRLPNPQSTMTIRFQGIIFLT
EGLILPKNSTAGGYADHLYGARVAKISVNLKEFLLASMNLTYVSKIGGPIAGELIADGSQSQAAQNWPNC
WLPLDNNVPSATPSAWWRWALMMMQPTDSCRFFNHPKQMTLQDMGRMVGGWHL

>gi|146552035|gb|ABQ42193.1| capsid protein [Chicken anemia virus]
MARRARRPRGRFYAFRRGRWHHLKRLRRRYKFRHRRRQRYRRRAFRKAFHDPRPGTYSVRLPNPQSTMTI
RFQGIIFLTEGLILPKNSTAGGYADHLYGARVAKISVNLKEFLLASMNLTYVSKIGGPIAGELIADGSRS
QAAQNWPNCWLPLDNNVPSATPSAWWRWALMMMQPTDSCRVFNHPKQMTLQDMGRMFGGWHLFRHIETRF
QLLATKNEGSFSPVASLLSQGEYLTRRDDVKYSSDHQNPVAKRRTTDDGGHCLCDRENETRRATVPAMPP
RPPIITATTAQGTQVRCMNSTQAWWSWDTYMSFATLTALGAQWSFPPGQRSVSRRSFNHHKARGAGDPKG
QRWHTLVPLGTETITDSYMTAPASELDTNFFTLYVAQGTNKSQQYKFGTATYALKEPVMKSDAWAVVRVQ
SVWQLGNRQRPYPWDVNWANSTMYWGTQP

>gi|146552033|gb|ABQ42192.1| capsid protein [Chicken anemia virus]
MARRARRPRGRFYAFRRGRWHHLKRLRRRYKFRHRRRQRYRRRAFRKAFHNPRPGTYSVRLPNPQSTMTI
RFQGVIFLTEGLILPKNSTAGGYADHMYGARVAKISVNLKEFLLASMNLTYVSKLGGPIAGELIADGSKS
QAAENWPNCWLPLDNNVPSATPSAWWRWALMMMQPTDSCRFFNHPKQMTLQDMGRMFGGWHLFRHIETRF
QLLATKNEGSFSPVASLLSQGEYLTRRDDVKYSSDHQNPVAKRRTTDGGGYCLCDRENETRRATVPAMPP
DPPIITSTTAQGTQVRCMNSTQAWWSWDTYMSFATLTALGAQWSFPPGQRSVSRRSFNHRKARGAGDPKG
QRWHTLVPLGTETITDSYMGAPASEIDTNFFTLYVAQGTNKSQQYKFGTATYALKEPVMKSDSWAVVRVQ
SVWQLGNRQRPYPWDVNWANSTMYWGTQP

>gi|1465231699|gb|AXR98618.1| capsid protein, partial [Chicken anemia virus]
MARRARRPRGRFYAFRRGRWHHLKRLRRRYKFRHRRRQRYRRRAFRKAFHNPRPGTYSVRLPNPQSTMTI
RFQGVIFLTEGLILPKNSTAGGYADHMYGARVAKISVNLKEFLLASMNLTYVSKLGGPIAGELIADGSKS
QAAENWPNCWLPLDNNVPSATPSAWWRWALMMMQPTDSCRFFNHPKQMTLQDMGRMFGGWHLFRHIETRF
QLLATKNEGSFSPVASLLSQGEYLTRRDDVKYSSDHQNRWRKGEQPMTGGIAYATGKMRPDEQQYPAMPP
DPPIITSTTAQGTQVRCMNSTQAWWSWDTYMSFATLTALGAQWSFPPGQRSVSRRSFNHHKARGAGDPKG
QRWHTLVPLGTETITDSYMGAPASEIDTNFFTLYVAQGTNKSQQYKFGTATYALKEPVMKSDSWAVVRVQ
SVWQLGNRQRPYP

>gi|1408617687|gb|AWW43728.1| capsid protein, partial [Chicken anemia virus]
MARRARRPRGRFYAFRRGRWHHLKRLRRRYKFRHRRRQRYRRRAFRKAFHNPRPGTYRVRLPNPQSTMTI
RFQGIIFLTEGLILPKNSTAGGYADHLYGARVAKISVNLKEFLLASMNLTYVSKIGGPIAGELIADGSQS
QAAQNWPNCWLPLDNNVPSATPSAWWRWALMMMQPTDSCRFFNHPKQMTLQDMGRMFGGWHLFRHIETRF
QLLATKNEGSFSPVASLLSQGEYLTRRDDVKYSSDHQNRWRKGEQPMTGGIAYATGKMRPDEQQYPAMPP
DPPIITATTAQGTQVRCMNSTQAWWSWDTYMSFATLTALGAQWSFPPGQRSVSRRSFNHHKARGAGDPKG
QRWHTLVPLGTETITDSYLTAPASELDNNFFTLYVAHGTNKSQQYKFGTATYALKEPVMKSDAWALVRVQ
SVWQLGNCQRPYP

>gi|1017119600|gb|AMY16449.1| capsid protein [Chicken anemia virus]
MARRARRPRGRFYAFRRGRWHHLKRLRRRYKFRHRRRQRYRRRAFRKAFHNPRPGTYSVRLPNPQSTMTI
RFQGIIFLTEGLILPKNSTAGGYADHLYGARVAKISVNLKEFLLASMNLTYVSKIGGPIAGELIADGSQS
QAAQNWPNCWLPLDNNVPSATPSAWWRWALMMMQPTDSCRFFNHPKQMTLQDMGRMFGGWHLFRHIETRF
QLLATKNEGSFSPVASLLSQGEYLTRRDDVKYSSDHQNRWRKGEQPMTGGIAYATGKMRPDEQQYPAMPP
DPPIITTTTPQGTQVRCMNSTQAWWSWDTYMSFATLTALGAQWSFPPGQRSVSRRSFNHHKARGAGDPKG
QRWHTLVPLGTETITDSYMSAPASELDTNFFTLYVAQGTNKSQQYKFGTATYALKEPVMKSDAWAVVRVQ
SVWQLGNRQRPYPWDVNWANSTMYWGTQP

>gi|909838131|gb|AKU20057.1| capsid protein [Chicken anemia virus]
MARRARRPRGRFYAFRRGRWHQLKRLRRRYKFRHRRRQRYRRRAFRKAFHNPRPGTYSVRLPNPQSTMTI
RFQGIIFLTEGLILPKNSTAGGYADHLYGARVAKISVNLKEFLLASMNLTYVSKIGGPIAGELIADGSQS
QAAQNWPNCWLPLDNNVPSATPSAWWRWALMMMQPTDSCRFFNHPKQMTLQDMGRMFGGWHLFRHIETRF
QLLATKNEGSFSPVASLLSQGEYLTRRDDVKYSSDHQNRWRKGEQPMTGGIAYATGKMRPDEQQYPAMPP
DPPIITATTAQGTQVRCMNSTQAWWSWDTYMSFATLTALGAQWSFPPGQRSVSRRSFNHHKARGAGDPKG
QRWHTLVPLGTETITDSYMSAPASELDTNFFTLYVAQGTNKSQQYKFGTATYALKEPVMKSDAWAVVRVQ
SVWQLGNRQRPYPWDVNWANSTMYWGTQP

>gi|909838127|gb|AKU20054.1| capsid protein [Chicken anemia virus]
MARRARRPRGRFYAFRRGRWHHLKRLRRRYKFRHRRRQRYRRRAFRKAFHNPRPGTYSVRLPNPQSTMTI
RFQGVIFLTEGLILPKNSTAGGYADHMYGARVAKISVNLKEFLLASMNLTYVSKLGGPIAGELIADGSKS
QAAENWPNCWLPLDNNVPSATPSAWWRWALMMMQPTDSCRFFNHPKQMTLQDMGRMFGGWHLFRHIETRF
QLLATKNEGSFSPVASLLSQGEYLTRRDDVKYSSDHQNRWRKGEQPMTGGIAYATGKMRPDEQQYPAMPP
DPPIITSTTAQGTQVRCMNSTQAWWSWDTYMSFATLTALGAQWSFPPGQRSVSRRSFNHHKARGAGDPKG
QRWHTLVPLGTETITDSYMGAPASEIDTNFFTLYVAQGTNKSQQYKFGTATYALKEPVMKSDSWAVVRVQ
SVWQLGNRQRPYPWDVNWANSTMYWGSQP

>gi|909838123|gb|AKU20051.1| capsid protein [Chicken anemia virus]
MARRARRPRGRFYAFRRGRWHHLKRLRRRYKFRHRRRQRYRRRAFRKAFHNPRPGTYSVRLPNPQSTMTI
RFQGVIFLTEGLILPKNSTAGGYADHMYGARVAKISVNLKEFLLASMNLTYVSKLGGPIAGELIADGSKS
QAAENWPNCWLPLDNNVPSATPSAWWRWALMMMQPTDSCRFFNHPKQMTLQDMGRMFGGWHLFRHIETRF
QLLATKNEGSFSPVASLLSQGEYLTRRDDVKYSSDHQNRWRKGEQPMTGGIAYATGKMRPDEQQYPAMPP
DPPIITSTTAQGTQVRCMNSTQAWWSWDTYMSFATLTALGAQWSFPPGQRSVSRRSFNHHKARGAGDPKG
QRWHTLVPLGTETITDSYMGAPASEIDTNFFTLYVAQGTNKSQQYKFGTATYALKEPVMKSDSWAVVRVQ
SVWQLGNRQRPYPWDVNWANSTMYWGSQP

>gi|909838119|gb|AKU20048.1| capsid protein [Chicken anemia virus]
MARRARRPRGRFYAFRRGRWHQLKRLRRRYKFRHRRRQRYRRRAFRKAFHNPRPGTYSVRLPNPQSTMTI
RFQGIIFLTEGLILPKNSTAGGYADHLYGARVAKISVNLKEFLLASMNLTYVSKIGGPIAGELIADGSQS
QAAQNWPNCWLPLDNNVPSATPSAWWRWALMMMQPTDSCRFFNHPKQMTLQDMGRMFGGWHLFRHIETRF
QLLATKNEGSFSPVASLLSQGEYLTRRDDVKYSSDHQNRWRKGEQPMTGGIAYATGKMRPDEQQYPAMPP
DPPIITATTAQGTQVRCMNSTQAWWSWDTYMSFATLTALGAQWSFPPGQRSVSRRSFNHHKARGAGDPKG
QRWHTLVPLGTETITDSYMSAPASELDTNFFTLYVAQGTNKSQQYKFGTATYALKEPVMKSDAWAVVRVQ
SVWQLGNRQRPYPWDVNWANSTMYWGSQP

>gi|909838115|gb|AKU20045.1| capsid protein [Chicken anemia virus]
MARRARRPRGRFYAFRRGRWHHLKRLRRRYKFRHRRRQRYRRRAFRKAFHNPRPGTYSVRLPNPQSTMTI
RFQGVIFLTEGLILPKNSTAGGYADHMYGARVAKISVNLKEFLLASMNLTYVSKLGGPIAGELIADGSKS
QAAENWPNCWLPLDNNVPSATPSAWWRWALMMMQPTDSCRFFNHPKQMTLQDMGRMFGGWHLFRHIETRF
QLLATKNEGSFSPVASLLSQGEYLTRRDDVKYSSDHQNRWRKGEQPMTGGIAYATGKMRPDEQQYPAMPP
DPPIITSTTAQGTQVRCMNSTQAWWSWDTYMSFATLTALGAQWSFPPGQRSVSRRSFNHHKARGAGDPKG
QRWHTLVPLGTETITDSYMGAPASEIDTNFFTLYVAQGTNKSQQYKFGTATYALKEPVMKSDSWAVVRVQ
SVWQLGNRQRPYPWDVNWANSTMYWGTQP

>gi|909838111|gb|AKU20042.1| capsid protein [Chicken anemia virus]
MARRARRPRGRFYAFRRGRWHHLKRLRRRYKFRHRRRQRYRRRAFRKAFHNPRPGTYSVRLPNPQSTMTI
RFQGVIFLTEGLILPKNSTAGGYADHMYGARVAKISVNLKEFLLASMNLTYVSKLGGPIAGELIADGSKS
QAAENWPNCWLPLDNNVPSATPSAWWRWALMMMQPTDSCRFFNHPKQMTLQDMGRMFGGWHLFRHIETRF
QLLATKNEGSFSPVASLLSQGEYLTRRDDVKYSSDHQNRWRKGEQPMTGGIAYATGKMRPDEQQYPAMPP
DPPIITSTTAQGTQVRCMNSTQAWWSWDTYMSFATLTALGAQWSFPPGQRSVSRRSFNHHKARGAGDPKG
QRWHTLVPLGTETITDSYMGAPASEIDTNFFTLYVAQGTNKSQQYKFGTATYALKEPVMKSDSWAVVRVQ
SVWQLGNRQRPYPWDVNWANSTMYWGTQP

>gi|648091767|gb|AIC32806.1| capsid protein, partial [Chicken anemia virus]
ILPKNSTAGGYADHMYGARVAKISVNLKEFLLASMNLTYVSKLGGPIAGELIADGSKSQAAENWPNCWLP
LDNNVPSATPSAWWRWALMMMQPTDSCRFFNHPKQMTLQDMGRMFGGWHLFRHIETRFQLLATKNEGSFS
PVPSLLSQGEYLTRRDDVKYSSDHQNRWRKGEQPMTGGIAYATGKMRPDEQQYPAMPPDPPIITSTTAQG
TQVRCMNSTQAWWSWDTYMSFATLTALGAQWSFPPGQRSVSRRSFNHHKARGAGDPKGQRWHTLEP

>gi|648091765|gb|AIC32805.1| capsid protein, partial [Chicken anemia virus]
ILPKNSTAGGYADHMYGARVAKISVNLKEFLLASMNLTYVSKLGGPIAGELIADGSKSQAAENWPNCWLP
LDNNVPSATPSAWWRWALMMMQPTDSCRFFNHPKQMTLQDMGRMFGGWHLFRHIETRFQLLATKNEGSFS
PVASLLSQGEYLTRRDDVKYSSDHQNRWRKGEQPMTGGIAYATGKMRPDEQQYPAMPPDPPIITSTTAQG
TQVRCMNSTQAWWSWDTYMSFATLTALGAQWSFPPGQRSVSRRSFNHHKARGAGDPKGQRWHT

>gi|648091763|gb|AIC32804.1| capsid protein, partial [Chicken anemia virus]
AFRGGRWHHLKRLPRRYIFRHRRRQRYRRRAFRKAFHNPRPGTYSVRLPNPQSTMTIRFQGIIFLTEGLI
LPKNSTAGGYADHLYGARVAKISVNLKEFLLASMNLTYVSKIGGPIAGELIADGSQSQAAQNWPNCWLPL
DNNVPSATPSAWWRWALMMMQPTDSCRFFNHPKQMTLQDMGRMFGGWHLFRHIETRFQLLATKNEGSFSP
VASLLSQGEYLTRRDDVKYSSDQQNRWRKGEQPMTGGIAYATGKMRPDEQQYPAMPPDPPIITATTAQGT
QVRCMNSTQAWWSWDTYMSFATLTALGAQWSFPPGQRSVSRRSFNHHKARGAGDPKGQRWHTLEPLGTET
ITDSYMTAPACELDTNFFTLYVAQGTNKSQQYKFGTATYAVKEPVMKSDAWAVVRVQSVW

>gi|648091761|gb|AIC32803.1| capsid protein, partial [Chicken anemia virus]
MARRARRPRGRFYAFRRGRWHHLKRLRRRYKFRHRRRQRYRRRAFRKAFHNPRPGTYSVRLPNPQSTMTI
RFQGVIFLTEGLILPKNSTAGGYADHMYGARVAKISVNLKEFLLASMNLTYVSKLGGPIAGELIADGSKS
QAAENWPNCWLPLDNNVPSATPSAWWRWALMMMQPTDSCRFFNHPKQMTLQDMGRMFGGWHLFRHIETRF
QLLATKNEGSFSPVASLLSQGEYLTRRDDVKYSSDHQNRWRKGEQPMTGGIAYATGKMRPDEQQYPAMPP
DPPIITSTTAQGTQVRCMNSTQAWWSWDTYMSFATLTALGAQWSFPPGQRSVSRRSFNHHKARGAGDPKG
QRWHTLVPLGTETITDSYMGAPASEIDTNFFTLYVAQGTNKSQQYKFGTATYALKEPVMKSDSWAVVRVQ
SVWQLGNRQRPYPWDVNWANS

>gi|648091759|gb|AIC32802.1| capsid protein, partial [Chicken anemia virus]
ARRPRGRFYAFRRGRWHHLKRLRRRYKFRHRRRQRYRRRAFRKAFHNPRPGTYSVRLPNPQSTMTIRFQG
IIFLTEGLILPKNSTAGGYADHLYGARVAKISVNLKEFLLASMNLTYVSKIGGPIAGELIADGSQSQAAQ
NWPNCWLPLDNNVPSATPSAWWRWALMMMQPTDSCRFFNHPKQMTLQDMGRMFGGWHLFRHIETRFQLLA
TKNEGSFSPVASLLSQGEYLTRRDDVKYSSDHQNRWRKGEQPMTGGIAYATGKMRPDEQQYPAMPPDPPI
ITATTAQGTQVRCMNSTQAWWSWDTYMSFATLTALGAQWSFPPGQRSVSRRSFNHHKARGAGDPKGQRWH
TLVPLGTETITDSYMTAPASELDTNFFTLYVAQGTNKSQQYKFGTATYALKEPVMKSDAWAVVRVQSVWQ
LGNRQRP

>gi|648091757|gb|AIC32801.1| capsid protein, partial [Chicken anemia virus]
ILPKNSTARGYADHMYGARVAKISVNLKEFLLASMNLTYVSKLGGPIAGELIADGSKSQAAENWPNCWLP
LDNNVPSATPSAWWRWALMMMQPTDSCRFFNHPKQMTLQDMGRMFGGWHLFRHIETRFQLLATKNEGSFS
PVASLLSQGEYLTRRDDVKYSSDHQNRWRKGEQPMTGGIAYATGKMRPDEQQYPAMPPDPPIITSTTAQG
TQVRCMNSTQAWWSWDTYMSFATLTALGAQWSFPPGQRSVSRRSFNHHKARGAGDPKGQRWHTLEP

>gi|648091755|gb|AIC32800.1| capsid protein, partial [Chicken anemia virus]
MARRARRPRGRFYAFRRGRWHHLKRLRRRYKLRHRTRQRYRRRAFRKAFHNPRPGTYSVRLPNPQSTMTI
RFQGVIFLTEGLILPKNSTAGGYADHMYGARVAKISVNLKEFLLASMNLTYVSKLGGPIAGELIADGSKS
QAAENWPNCWLPLDNNVPSATPSXWWRWALMMMQPTDSCRFFNHPKQMTLQDMGRMFGGWHLFRHIETRF
QLLATKNEGSFSPVASLLSQGEYLTRRDDVKYSSDHQNRWRKGEQPMTGGIAYATGKMRPDEQQYPAMPP
DPPIITSTTAQGTQVRCMNSTQAWWSWDTYMSFATLTALGAQWSFPPGQRSVSRRSFNHHKARGAGDPKG
QRWHTLVPLGTETITDSYMGAPASEIDTNFFTLYVAQGTNKSQQYKFGTATYALKEPVMKSDSWAVVRVQ
SV

>gi|648091624|gb|AIC32728.1| capsid protein, partial [Chicken anemia virus]
MARRARRPRGRFYAFRRGRWHNLKRLRRRYKFRHRRRQRYRRRAFRKAFHNPRPGTYSVRLPNPQSTMTI
RFQGIIFLTEGLILPKNSTAGGYADHLYGARVAKISVNLKEFLLASMNLTYVSKIGGPIAGELIADGSQS
QAAQNWPNCWLPLDNNVPSATPSAWWRWALMMMQPTDSCRFFNHPKQMTLQDMGRMFGGWHLFRHIETRF
QLLATKNEGSFSPVASLLSQGEYLTRRDDVKYSSDHQNRWRKGEQPMTGGIAYATGKMRPDEQQYPAMPP
DPPIITATTAQGTQVRCMNSIQVWWSWDTYMSLATLTALGAQWSFPPGQRSVSRRSFNHHKARGAGDPKG
QRWHTL

>gi|648091620|gb|AIC32725.1| capsid protein, partial [Chicken anemia virus]
MARRARRPRGRFYAFRRGRWHHLKRLRRRYKFRHRRRQRYRRRAFRKAFHNPRPGTYSVRLPNPQSTMTI
RFQGVIFLTEGLILPKNSTAGDYADHMYGARVAKISVNLKEFLLASMNLTYVSKIGGPIAGELIADGSKS
QAAENWPNCWLPLDNNMPSATPSAWWRWALMMMQPTDSCRFFNHPKQMTLQDMGRMFGGWHLFRHIETRF
QLLATKNEGSFSPVASLLSQGEYLTRRDDVKYSSDHQNRWRKGGQPMTGGIAYATGKMRPDEQQYPAMPP
DPPIITTTTAQGTQVRCMNSTQAWWSWDTYMSFATLTALGAQWSFPPGQRSVSRRSFNHHKARGAGDPKG
QRWHTLVPLGTETITDSYMSAPASELDTNFFTLYVAQGTNKSQQYKFGTATYALKEPVMKSDAWAVVRVQ
SVWQLGNRQRPYPWDVN

>gi|648091616|gb|AIC32722.1| capsid protein, partial [Chicken anemia virus]
MARRARRPRGRFYAFRRGRWHHLKRLRRRYKFRHRRRQRYRRRAFRKAFHNPRPGTYSVRLPNPQSTMTI
RFQGVIFLTEGLILPKNSTAGGYADHMYGARVAKISVNLKEFLLASMNLTYVSKLGGPIAGELIADGSKS
QAAENWPNCWLPLDNNVPSATPSAWWRWALMMMQPTDSCRFFNHPKQMTLQDMGRMFGGWHLFRHIETRF
QLLATKNEGSFSPVASLLSQGEYLTRPDDVKYNSDHQNRWRKGEQPMTGGIAYATGKMRPDEQQYPAMPP
DPLIITSTTAQGTQVRCMNSTQAWWSWDTYMSFATLTAFGAQWSFPPGQRSVCRRSFNHHKARGAGDPKG
QRWHTLVPLGTETITDSYMGAPASEIDTNFFTLYVAQGTNKSQQYKFGTATYALKEPVMKSDSWAVVRVQ
SVWQLGN

>gi|648091612|gb|AIC32719.1| capsid protein, partial [Chicken anemia virus]
MARRARRPRGRFYAFRRGRWHHLKRLRRRYKFRHRRRQRYRRRAFRKAFHNPRPGTYSVRLPNPQSTMTI
RFQGVIFLTEGLILPKNSTAGDYADHMYGARVAKISVNLKEFLLASMNLTYVSKIGGPIAGELIADGSKS
QAAENWPNCWLPLDNNMPSATPSAWWRWALMMMQPTDSCRFFNHPKQMTLQDMGRMFGGWHLFRHIETRF
QLLATKNEGSFSPVASLLSQGEYLTRRDDVKYSSDHQNRWRKGGQPMTGGIAYATGKMRPDEQQYPAMPP
DPPIITTTTAQGTQVRCMNSTQAWWSWDTYMSFATLTALGAQWSFPPGQRSVSRRSFNHHKARGAGDPKG
QRWHTLVPLGTETITDSYMSAPASELDTNFFTLYVAQGTNKSQQYKFGTATYALKEPVMKSDAWAVVRVQ
SVWQLGNRQRPYP

>gi|648091608|gb|AIC32716.1| capsid protein, partial [Chicken anemia virus]
MARRARRPRGRFYAFRRGRWHHLKRLRRRYKFRHRRRQRYRRRAFRKAFHNPRPGTYSVRLPNPQSTMTI
RFQGVIFLTEGLILPKNSTAGGYADHMYGARVAKISVNLKEFLLASMNLTYVSKLGGPIAGELIADGSKS
QAAENWPNCWLPLDNNVPSATPSAWWRWALMMMQPTDSCRFFNHPKQMTLQDMGRMFGGWHLFRHIETRF
QLLATKNEGSFSPVASLLSQGEYLTRRDDVKYSSDHQNRWRKGEQPMTGGIAYATGKMRPDEQQYPAMPP
DPPIITSTTAQGTQVRCMNSTQAWWSWDTYMSFATLTALGAQWSFPPGQRSVSRRSFNHHKARGAGDPKG
QRWHTLVPLGTETITDSYMGAPASEIDTNFFTLYVAQGTNKSQQYKFGTATYALKEPVMKSDSWAVVRVQ
SVWQLGNRQRPY

>gi|648091600|gb|AIC32710.1| capsid protein, partial [Chicken anemia virus]
MARRARRPRGRFYAFRRGRWHHLKRLRRRYKFRHRRRQRYRRRAFRKAFHNPRPGTYSVRLPNPQSTMTI
RFQGIIFLTEGLILPKNSTAGGYADHLYGARVAKISVNLKEFLLASMNLTYVSKIGGPIAGELIADGSQA
QAAQNWPNCWLPLDNNVPSATPSAWWRWALMMMQPTDSCRFFNHPKQMTLQDMGRMFGGWHLFRHIETRF
QLLATKNEGSFSPVASLLSQGEYLTRRDDVKYSSDHQNRWRKGEQPMTGGIAYATGKMRPDEQQYPAMPP
DPPIITATTAQGTQVRCMNSTQAWWSWDTYMSFATLTALGAQWSFPPGQRSVSRRSFNHHKARGAGDPKG
QRWHTLVPLGTETITDSYMTAPASELDTKLFTLYVAQNTNKSQQYKFGTATYALKEPVMKSDAWA

>gi|648091596|gb|AIC32707.1| capsid protein [Chicken anemia virus]
MARRARRPRGRFYAFRRGRWHHLKRLRRRYKFRHRRRQRYRRRAFRKAFHNPRPGTYSVRLPNPQSTMTI
RFQGIIFLTEGLILPKNSTAGGYADHLYGARVAKISVNLKEFLLASMNLTYVSKIGGPIAGELIADGSQS
QAAQNWPNCWLPLDNNVPSATPSAWWRWALMMMQPTDSCRFFNHPKQMTLQDMGRMFGGWHLFRHIETRF
QLLATKNEGSFSPVASLLSQGEYLTRRDDVKYSSDHQNRWRKGEQPMTGGIAYATGKMRPDEQQYPAMPP
DPPIITTTTAQGTQVRCMNSTQAWWSWDTYMSFATLTALGAQWSFPPGQRSVSRRSFNHHKARGAGDPKG
QRWHTLVPLGTETITDSYMSAPASELDTNFFTLYVAQGTNKSQQYKFGTATYALKEPVMKSDAWAVVRVQ
SVWQLGNRQRPYPWDVNWANSTMYWGTQP

>gi|532528647|gb|AGT98539.1| capsid protein 1, partial [Chicken anemia virus]
ELIADGSKSQAAENWPNCWLPLDNNVPSATPSAWWRWALMMMQPTDSCRFFNHPKQMTLQDMGRMFGGWH
LFRHIETRFQLLATKNEGSFSPVASLLSQGEYLTRRDDVKYSSDHQNRWRKGEQPMTGGIAYATGKMRPD
EQQYPAMPPDPPIITSTTAQGTQVRCMNSTQAWWSWDTYMSFATLTALGAQWSFPPGQRSVSRRSFNHHK
ARGAGDPKGQRWHTLVPLGTETITDSYMGAPASEIDTNFFTLYVAQGTNKSQQYKFGTATYALKEPVMKS
DSWAVVRVQSVWQLGNRQRPYPW

>gi|403220055|emb|CCG28018.1| capsid protein, partial [Chicken anemia virus]
MARRARRPRGRFYAFRRGRWHHLKRLRRRYKFRHRRRQRYRRRAFRKAFHNPRPGTYSVRLPNPQSTMTI
RFQGIIFLTEGLILPKNSTAGGYADHLYGARVAKISVNLKEFLLASMNLTYVSKIGGPIAGELIADGSQS
QAAQNWPNCWLPLDNNVPSATPSAWWRWALMMMQPTDSCRFFNHPKQMTLQDMGRMFGGWHLFRHIETRF
QLLATKNEGSFSPVASLLSQGEYLTRRDDVKYSSDHQNRWRKGEQPMTGGIAYATGKMRPDEQQYPAMPP
DPPIITTTTAQGTQVRCMNSTQAWWSWDTYMSFATLTALGAQWSFPPGQRSVSRRSFNHHKARGAGDPKG
QRWHTLVPLGTETITDSYMSAPASELDTNFFTLYVAQGTNKSQQYKFGTATYALKEPVMKSDAWAVVRVQ
SVWQLGN

>gi|403220053|emb|CCG28017.1| capsid protein, partial [Chicken anemia virus]
MARRARRPRGRFYAFRRGRWHHLKRLRRRYKFRHRRRQRYRRRAFRKAFHNPRPGTYSVRLPNPQSTMTI
RFQGIIFLTEGLILPKNSTAGGYADHLYGARVAKISVNLKEFLLASMNLTYVSKIGGPIAGELIADGSQS
QAAQNWPNCWLPLDNNVPSATPSAWWRWALMMMQPTDSCRFFNHPKQMTLQDMGRMFGGWHLFRHIETRF
QLLATKNEGSFSPVASLLSQGEYLTRRDDVKYSSDHQNRWRKGEQPMTGGIAYATGKMRPDEQQYPAMPP
DPPIITTTTAQGTQVRCMNSTQAWWSWDTYMSFATLTALGAQWSFPPGQRSVSRRSFNHHRARGAGDPKG
QRWHTLVPLGTETITDSYMSAPASELDTNFFTLYVAQGTNKSQQYKFGTATYALKEPVMKSDAWAVVRVQ
SVWQLGN

>gi|403220051|emb|CCG28016.1| capsid protein, partial [Chicken anemia virus]
MARRARRPRGRFYAFRRGRWHNLKRLRRRYKFRHRRRQRYRRRAFRKAFHNPRPGTYSVRLPNPQSTMTI
RFQGIIFLTEGLILPKNSTAGGYADHLYGARVAKISVNLKEFLLASMNLTYVSKIGGPIAGELIADGSKS
QAAENWPNCWLPLDNNVPSATPSAWWRWALMMMQPTDSCRFFNHPKQMTLQDMGRMFGGWHLFRHIETRF
QLLATKNEGSFSPVASLLSQGEYLTRRDDVKYSSDHQNRWRKGEQPMTGGIAYATGKMRPDEQQYPAMPP
DPPIITATTAQGTQVRCMNSTQAWWSWDTYMSFATLTALGAQWSFPPGQRSVSRRSFNHHKARGAGDPKG
QRWHTLVPLGTETITDSYMSAPASELDTNFFTLYVAQGTNKSQQYKFGTATYALKEPVMKSDAWAVVRVQ
SVWQLGN

>gi|403220049|emb|CCG28015.1| capsid protein, partial [Chicken anemia virus]
MARRARRPRGRFYAFRRGRWHNLKRLRRRYKFRHRRRQRYRRRAFRKAFHNPRPGTYSVRLPNPQSTMTI
RFQGIIFLTEGLILPKNSTAGGYADHLYGARVAKISVNLKEFLLASMNLTYVSKIGGPIAGELIADGSKS
QAAENWPNCWLPLDNNVPSATPSAWWRWALMMMQPTDSCRFFNHPKQMTLQDMGRMFGGWHLFRHIETRF
QLLATKNEGSFSPVASLLSQGEYLTRRDDVKYSSDHQNRWRKGEQPMTGGIAYATGKMRPDEQQYPAMPP
DPPIITATTAQGTQVRCMNSTQAWWSWDTYMSFATLTALGAQWSFPPGQRSVSRRSFNHHKARGAGDPKG
QRWHTLVPLGTETITDSYMSAPASELDTNFFTLYVAQGTNKSQQYKFGTATYALKEPVMKSDAWAVVRVQ
SVWQLGN

>gi|403220047|emb|CCG28014.1| capsid protein, partial [Chicken anemia virus]
MARRARRPRGRFYAFRRGRWHNLKRLRRRYKFRHRRRQRYRRRAFRKAFHNPRPGTYSVRLPNPQSTMTI
RFQGIIFLTEGLILPKNSTAGGYADHLYGARVAKISVNLKEFLLASMNLTYVSKIGGPIAGELIADGSKS
QAAENWPNCWLPLDNNVPSATPSAWWRWALMMMQPTDSCRFFNHPKQMTLQDMGRMFGGWHLFRHIETRF
QLLATKNEGSFSPVASLLSQGEYLTRRDDVKYSSDHQNRWRKGEQPMTGGIAYATGKMRPDEQQYPAMPP
DPPIITATTAQGTQVRCMNSTQAWWSWDTYMSFATLTALGAQWSFPPGQRSVSRRSFNHHKARGAGDPKG
QRWHTLVPLGTETITDSYMSAPASELDTNFFTLYVAQGTNKSQQYKFGTATYALKEPVMKSDAWAVVRVQ
SVWQLGN

>gi|403220045|emb|CCG28013.1| capsid protein, partial [Chicken anemia virus]
MARRARRPRGRFYAFRRGRWHNLKRLRRRYKFRHRRRQRYRRRAFRKAFHNPRPGTYSVRLPNPQSTMTI
RFQGIIFLTEGLILPKNSTAGGYADHLYGARVAKISVNLKEFLLASMNLTYVSKIGGPIAGELIADGSKS
QAAENWPNCWLPLDNNVPSATPSAWWRWALMMMQPTDSCRFFNHPKQMTLQDMGRMFGGWHLFRHIETRF
QLLATKNEGSFSPVASLLSQGEYLTRRDDVKYSSDHQNRWRKGEQPMTGGIAYATGKMRPDEQQYPAMPP
DPPIITATTAQGTQVRCMNSTQAWWSWDTYMSFATLTALGAQWSFPPGQRSVSRRSFNHHKARGAGDPKG
QRWHTLVPLGTETITDSYMSAPASELDTNFFTLYVAQGTNKSQQYKFGTATYALKEPVMKSDAWAVVRVQ
SVWQLGN

>gi|403220043|emb|CCG28012.1| capsid protein, partial [Chicken anemia virus]
MARRARRPRGRFYAFRRGRWHHLKRLRRRYKFRHRRRQRYRRRAFRKAFHNPRPGTYSVRLPNPQSTMTI
RFQGIIFLTEGLILPKNSTAGGYADHLYGARVAKISVNLKEFLLASMNLTYVSKIGGPIAGELIADGSQS
QAAQNWPNCWLPLDNNVPSATPSAWWRWALMMMQPTDSCRFFNHPKQMTLQDMGRMFGGWHLFRHIETRF
QLLATKNEGSFSPVASLLSQGEYLTRRDDVKYSSDHQNRWRKGEQPMTGGIAYATGKMRPDEQQYPAMPP
DPPIITTTTAQGTQVRCMNSTQAWWSWDTYMSFATLTALGAQWSFPPGQRSVSRRSFNHHKARGAGDPKG
QRWHTLVPLGTETITDSYMSAPASELDTNFFTLYVAQGTNKSQQYKFGTATYALKEPVMKSDAWAVVRVQ
SVWQLGN

>gi|403220041|emb|CCG28011.1| capsid protein, partial [Chicken anemia virus]
MARRARRPRGRFYAFRRGRWHHLKRLRRRYKFRHRRRQRYRRRAFRKAFHNPRPGTYSVRLPNPQSTMTI
RFQGIIFLTEGLILPKNSTAGGYADHLYGARVAKISVNLKEFLLASMNLTYVSKIGGPIAGELIADGSQS
QAAQNWPNCWLPLDNNVPSATPSAWWRWALMMMQPTDSCRFFNHPKQMTLQDMGRMFGGWHLFRHIETRF
QLLATKNEGSFSPVASLLSQGEYLTRRDDVKYSSDHQNRWRKGEQPMTGGIAYATGKMRPDEQQYPAMPP
DPPIITTTTAQGTQVRCMNSTQAWWSWDTYMSFATLTALGAQWSFPPGQRSVSRRSFNHHKARGAGDPKG
QRWHTLVPLGTETITDSYMSAPASELDTNFFTLYVAQGTNKSQQYKFGTATYALKEPVMKSDAWAVVRVQ
SVWQLGN

>gi|403220039|emb|CCG28010.1| capsid protein, partial [Chicken anemia virus]
MARRARRPRGRFYAFRRGRWHNLKRLRRRYKFRHRRRQRYRRRAFRKAFHNPRPGTYSVRLPNPQSTMTI
RFQGIIFLTEGLILPKNSTAGGYADHLYGARVAKISVNLKEFLLASMNLTYVSKIGGPIAGELIADGSKS
QAAENWPNCWLPLDNNVPSATPSAWWRWALMMMQPTDSCRFFNHPKQMTLQDMGRMFGGWHLFRHIETRF
QLLATKNEGSFSPVASLLSQGEYLTRRDDVKYSSDHQNRWRKGEQPMTGGIAYATGKMRPDEQQYPAMPP
DPPIITATTAQGTQVRCMNSTQAWWSWDTYMSFATLTALGAQWSFPPGQRSVSRRSFNHHKARGAGDPKG
QRWHTLVPLGTETITDSYMSAPASELDTNFFTLYVAQGTNKSQQYKFGTATYALKEPVMKSDAWAVVRVQ
SVWQLGN

>gi|403220037|emb|CCG28009.1| capsid protein, partial [Chicken anemia virus]
MARRARRPRGRFYAFRRGRWHNLKRLRRRYKFRHRRRQRYRRRAFRKAFHNPRPGTYSVRLPNPQSTMTI
RFQGIIFLTEGLILPKNSTAGGYADHLYGARVAKISVNLKEFLLASMNLTYVSKIGGPIAGELIADGSKS
QAAENWPNCWLPLDNNVPSATPSAWWRWALMMMQPTDSCRFFNHPKQMTLQDMGRMFGGWHLFRHIETRF
QLLATKNEGSFSPVASLLSQGEYLTRRDDVKYSSDHQNRWRKGEQPMTGGIAYATGKMRPDEQQYPAMPP
DPPIITATTAQGTQVRCMNSTQAWWSWDTYMSFATLTALGAQWSFPPGQRSVSRRSFNHHKARGAGDPKG
QRWHTLVPLGTETITDSYMSAPASELDTNFFTLYVAQGTNKSQQYKFGTATYALKEPVMKSDAWAVVRVQ
SVWQLGN

>gi|403220035|emb|CCG28008.1| capsid protein, partial [Chicken anemia virus]
MARRARRPRGRFYAFRRGRWHNLKRLRRRYKFRHRRRQRYRRRAFRKAFHNPRPGTYSVRLPNPQSTMTI
RFQGIIFLTEGLILPKNSTAGGYADHLYGARVAKISVNLKEFLLASMNLTYVSKIGGPIAGELIADGSKS
QAAENWPNCWLPLDNNVPSATPSAWWRWALMMMQPTDSCRFFNHPKQMTLQDMGRMFGGWHLFRHIETRF
QLLATKNEGSFSPVASLLSQGEYLTRRDDVKYSSDHQNRWRKGEQPMTGGIAYATGKMRPDEQQYPAMPP
DPPIITATTAQGTQVRCMNSTQAWWSWDTYMSFATLTALGAQWSFPPGQRSVSRRSFNHHKARGAGDPKG
QRWHTLVPLGTETITDSYMSAPASELDTNFFTLYVAQGTNKSQQYKFGTATYALKEPVMKSDAWAVVRVQ
SVWQLGN

>gi|403220033|emb|CCG28007.1| capsid protein, partial [Chicken anemia virus]
MARRARRPRGRFYAFRRGRWHNLKRLRRRYKFRHRRRQRYRRRAFRKAFHNPRPGTYSVRLPNPQSTMTI
RFQGIIFLTEGLILPKNSTAGGYADHLYGARVAKISVNLKEFLLASMNLTYVSKIGGPIAGELIADGSKS
QAAENWPNCWLPLDNNVPSATPSAWWRWALMMMQPTDSCRFFNHPKQMTLQDMGRMFGGWHLFRHIETRF
QLLATKNEGSFSPVASLLSQGEYLTRRDDVKYSSDHQNRWRKGEQPMTGGIAYATGKMRPDEQQYPAMPP
DPPIITATTAQGTQVRCMNSTQAWWSWDTYMSFATLTALGAQWSFPPGQRSVSRRSFNHHKARGAGDPKG
QRWHTLVPLGTETITDSYMSAPASELDTNFFTLYVAQGTNKSQQYKFGTATYALKEPVMKSDAWAVVRVQ
SVWQLGN

>gi|403220031|emb|CCG28006.1| capsid protein, partial [Chicken anemia virus]
MARRARRPRGRFYAFRRGRWHHLKRLRRRYKFRHRRRQRYRRRAFRKAFHNPRPGTYSVRLPNPQSTMTI
RFQGIIFLTEGLILPKNSTAGGYADHLYGARVAKISVNLKEFLLASMNLTYVSKIGGPIAGELIADGSQS
QAAQNWPNCWLPLDNNVPSATPSAWWRWALMMMQPTDSCRFFNHPKQMTLQDMGRMFGGWHLFRHIETRF
QLLATKNEGSFSPVASLLSQGEYLTRRDDVKYSSDHQNRWRKGEQPMTGGIAYATGKMRPDEQQYPAMPP
DPPIITTTTAQGTQVRCMNSTQAWWSWDTYMSFATLTALGAQWSFPPGQRSVSRRSFNHHKARGAGDPKG
QRWHTLVPLGTETITDSYMSAPASELDTNFFTLYVAQGTNKSQQYKFGTATYALKEPVMKSDAWAVVRVQ
SVWQLSN

>gi|403220029|emb|CCG28005.1| capsid protein, partial [Chicken anemia virus]
MARRARRPRGRFYAFRRGRWHHLKRLRRRYKFRHRRRQRYRRRAFRKAFHNPRPGTYSVRLPNPQSTMTI
RFQGVIFLTEGLILPKNSTAGGYADHMYGARVAKISVNLKEFLLASMNLTYVSKIGGPIAGELIADGSKS
QAAENWPNCWLPLDNNVPSATPSAWWRWALMMMQPTDSCRFFNHPKQMTLQDMGRMFGGWHLFRHIETRF
QLLATKNEGSFSPVASLLSQGEYLTRRDDVKYSSDHQNRWRKGEQPMTGGIAYATGKMRPDEQQYPAMPP
DPPIITSTTAQGTQVRCMNSTQAWWSWDTYMSFATLTALGAQWSFPPGQRSVSRRSFNHHKARGAGDPKG
QRWHTLVPLGTETITDSYMGAPASELDTNFFTLYVAQGTNKSQQYKFGTATYALKEPVMKSDSWAVVRVQ
SVWQLGN

>gi|403220027|emb|CCG28004.1| capsid protein, partial [Chicken anemia virus]
MARRARRPRGRFYAFRRGRWHHLKRLRRRYKFRHRRRQRYRRRAFRKAFHNPRPGTYSVRLPNPQSTMTI
RFQGVIFLTEGLILPKNSTAGGYADHMYGARVAKISVNLKEFLLASMNLTYVSKIGGPIAGELIADGSKS
QAAENWPNCWLPLDNNVPSATPSAWWRWALMMMQPTDSCRFFNHPKQMTLQDMGRMFGGWHLFRHIETRF
QLLATKNEGSFSPVASLLSQGEYLTRRDDVKYSSDHQNRWRKGEQPMTGGIAYATGKMRPDEQQYPAMPP
DPPIITSTTAQGTQVRCMNSTQAWWSWDTYMSFATLTALGAQWSFPPGQRSVSRRSFNHHKARGAGDPKG
QRWHTLVPLGTETITDSYMGAPASELDTNFFTLYVAQGTNKSQQYKFGTATYALKEPVMKSDSWAVVRVQ
SVWQLGN

>gi|403220025|emb|CCG28003.1| capsid protein, partial [Chicken anemia virus]
MARRARRPRGRFYAFRRGRWHHLKRLRRRYKFRHRRRQRYRRRAFRKAFHNPRPGTYSVRLPNPQSTMTI
RFQGVIFLTEGLILPKNSTAGGYADHMYGARVAKISVNLKEFLLASMNLTYVSKIGGPIAGELIADGSKS
QAAENWPNCWLPLDNNVPSATPSAWWRWALMMMQPTDSCRFFNHPKQMTLQDMGRMFGGWHLFRHIETRF
QLLATKNEGSFSPVASLLSQGEYLTRRDDVKYSSDHQNRWRKGEQPMTGGIAYATGKMRPDEQQYPAMPP
DPPIITSTTAQGTQVRCMNSTQAWWSWDTYMSFATLTALGAQWSFPPGQRSVSRRSFNHHKARGAGDPKG
QRWHTLVPLGTETITDSYMGAPASELDTNFFTLYVAQGTNKSQQYKFGTATYALKEPVMKSDSWAVVRVQ
SVWQLGN

>gi|403220023|emb|CCG28002.1| capsid protein, partial [Chicken anemia virus]
MARRARRPRGRFYAFRRGRWHHLKRLRRRYKFRHRRRQRYRRRAFRKAFHNPRPGTYSVRLPNPQSTMTI
RFQGVIFLTEGLILPKNSTAGGYADHMYGARVAKISVNLKEFLLASMNLTYVSKIGGPIAGELIADGSKS
QAAENWPNCWLPLDNNVPSATPSAWWRWALMMMQPTDSCRFFNHPKQMTLQDMGRMFGGWHLFRHIETRF
QLLATKNEGSFSPVASLLSQGEYLTRRDDVKYSSDHQNRWRKGEQPMTGGIAYATGKMRPDEQQYPAMPP
DPPIITSTTAQGTQVRCMNSTQAWWSWDTYMSFATLTALGAQWSFPPGQRSVSRRSFNHHKARGAGDPKG
QRWHTLVPLGTETITDSYMGAPASELDTNFFTLYVAQGTNKSQQYKFGTATYALKEPVMKSDSWAVVRVQ
SVWQLGN

>gi|403220021|emb|CCG28001.1| capsid protein, partial [Chicken anemia virus]
MARRARRPKGRFYAFRRGRWHHLKRLRRRYKFRHRRRQRYRRRAFRKAFHNPRPGTYSVRLPNPQSTMTI
RFQGVIFLTEGLILPKNSTAGGYADHMYGARVAKISVNLKEFLLASMNLTYVSKIGGPIAGELIADGSKS
QAAENWPNCWLPLDNNVPSATPSAWWRWALMMMQPTDSCRFFNHPKQMTLQDMGRMFGGWHLFRHIETRF
QLLATKNEGSFSPVASLLSQGEYLTRRDDVKYSSDHQNRWRKGEQPMTGGIAYATGKMRPDEQQYPAMPP
DPPIITSTTAQGTQVRCMNSTQAWWSWDTYMSFATLTALGAQWSFPPGQRSVSRRSFNHHKARGAGDPKG
QRWHTLVPLGTETITDSYMGAPASELDTNFFTLYVAQGTNKSQQYKFGTATYALKEPVMKSDSWAVVRVQ
SVWQLGN

>gi|403220019|emb|CCG28000.1| capsid protein, partial [Chicken anemia virus]
MARRARRPRGRFYAFRRGRWHHLKRLRRRYKFRHRRRQRYRRRAFRKAFHNPRPGTYSVRLPNPQSTMTI
RFQGVIFLTEGLILPKNSTAGGYADHMYGARVAKISVNLKEFLLASMNLTYVSKIGGPIAGELIADGSKS
QAAENWPNCWLPLDNNVPSATPSAWWRWALMMMQPTDSCRFFNHPKQMTLQDMGRMFGGWHLFRHIETRF
QLLATKNEGSFSPVASLLSQGEYLTRRDDVKYSSDHQNRWRKGEQPMTGGIAYATGKMRPDEQQYPAMPP
DPPIITSTTAQGTQVRCMNSTQAWWSWDTYMSFATLTALGAQWSFPPGQRSVSRRSFNHHKARGAGDPKG
QRWHTLVPLGTETITDSYMGAPASELDTNFFTLYVAQGTNKSQQYKFGTATYALKEPVMKSDSWAVVRVQ
SVWQLGN

>gi|403220017|emb|CCG27999.1| capsid protein, partial [Chicken anemia virus]
MARRARRPRGRFYAFRRGRWHHLKRLRRRYKFRHRRRQRYRRRAFRKAFHNPRPGTYSVRLPNPQSTMTI
RFQGVIFLTEGLILPKNSTAGGYADHMYGARVAKISVNLKEFLLASMNLTYVSKIGGPIAGELIADGSKS
QAAENWPNCWLPLDNNVPSATPSAWWRWALMMMQPTDSCRFFNHPKQMTLQDMGRMFGGWHLFRHIETRF
QLLATKNEGSFSPVASLLSQGEYLTRRDDVKYSSDHQNRWRKGEQPMTGGIAYATGKMRPDEQQYPAMPP
DPPIITSTTAQGTQVRCMNSTQAWWSWDTYMSFATLTALGAQWSFPPGQRSVSRRSFNHHKARGAGDPKG
QRWHTLVPLGTETITDSYMGAPASELDTNFFTLYVAQGTNKSQQYKFGTATYALKEPVMKSDSWAVVRVQ
SVWQLGN

>gi|403220015|emb|CCG27998.1| capsid protein, partial [Chicken anemia virus]
MARRARRPRGRFYAFRRGRWHHLKRLRRRYKFRHRRRQRYRRRAFRKAFHNPRPGTYSVRLPNPQSTMTI
RFQGIIFLTEGLILPKNSTAGGYADHLYGARVAKISVNLKEFLLASMNLTYVSKIGGPIAGELIADGSQS
QAAQNWPNCWLPLDNNVPSATPSAWWRWALMMMQPTDSCRFFNHPKQMTLQDMGRMFGGWHLFRHIETRF
QLLATKNEGSFSPVASLLSQGEYLTRRDDVKYSSDHQNRWRKGEQPMTGGIAYATGKMRPDEQQYPAMPP
DPPIITTTTAQGTQVRCMNSTQAWWSWDTYMSFATLTALGAQWSFPPGQRSVSRRSFNHHKARGAGDPKG
QRWHTLVPLGTETITDSYMSAPASELDTNFFTLYIAQGTNKSQQYKFGTATYALKEPVMKSDAWAVVRVQ
SVWQLGN

>gi|403220013|emb|CCG27997.1| capsid protein, partial [Chicken anemia virus]
MARRARRPRGRFYAFRRGRWHNLKRLRRRYKFRHRRRQRYRRRAFRKAFHNPRPGTYSVRLPNPQSTMTI
RFQGIIFLTEGLILPKNSTAGGYADHLYGARVAKISVNLKEFLLASMNLTYVSKIGGPIAGELIADGSQS
QAAQNWPNCWLPLDNNVPSATPSAWWRWALMMMQPTDSCRFFNHPKQMTLQDMGRMFGGWHLFRHIETRF
QLLATKNEGSFSPVASLLSQGEYLTRRDDVKYSSDHQNRWRKGEQPMTGGIAYATGKMRPDEQQYPAMPP
DPPIITATTAQGTQVRCMNSTQAWWSWDTYISFATLTALGAQWSFPPGQRSVSRRSFNHHKARGAGDPKG
QRWHTLVPLGTETITDSYMSAPASELDTNFFTLYVAQGTNKSQQYKFGTATYALKEPVMKSDAWAVVRVQ
SVWQLGN

>gi|403220011|emb|CCG27996.1| capsid protein, partial [Chicken anemia virus]
MARRARRPRGRFYAFRRGRWHHLKRLRRRYKFRHRRRQRYRRRAFRKAFHNPRPGTYSVRLPNPQSTMTI
RFQGIIFLTEGLILPKNSTAGGYADHLYGARVAKISVNLKEFLLASMNLTYVSKIGGPIAGELIADGSQS
QAAQNWPNCWLPLDNNVPSATPSAWWRWALMMMQPTDSCRFFNHPKQMTLQDMGRMFGGWHLFRHIETRF
QLLATKNEGSFSPVASLLSQGEYLTRRDDVKYSSDHQNRWRKGEQPMTGGIAYATGKMRPDEQQYPAMPP
DPPIITTTTAQGTQVRCMNSTQAWWSWDTYMSFATLTALGAQWSFPPGQRSVSRRSFNHHKARGAGDPKG
QRWHTLVPLGTETITDSYMSAPASELDTNFFTLYVAQGTNKSQQYKFGTATYALKEPVMKSDAWAVVRVQ
SVWQLGN

>gi|403220009|emb|CCG27995.1| capsid protein, partial [Chicken anemia virus]
MARRARRPRGRFYAFRRGRWHHLKRLRRRYKFRHRRRQRYRRRAFRKAFHNPRPGTYSVRLPNPQSTMTI
RFQGIIFLTEGLILPKNSTAGGYADHLYGARVAKISVNLKEFLLASMNLTYVSKIGGPIAGELIADGSQS
QAAQNWPNCWLPLDNNVPSATPSAWWRWALMMMQPTDSCRFFNHPKQMTLQDMGRMFGGWHLFRHIETRF
QLLATKNEGSFSPVASLLSQGEYLTRRDDVKYSSDHQNRWRKGEQPMTGGIAYATGKMRPDEQQYPAMPP
DPPIITTTTAQGTQVRCMNSTQAWWSWDTYMSFATLTALGAQWSFPPGQRSVSRRSFNHHKARGAGDPKG
QRWHTLVPLGTETITDSYMSAPASELDTNFFTLYVAQGTNKSQQYKFGTATYALKEPVMKSDAWAVVRVQ
SVWQLGN

>gi|403220007|emb|CCG27994.1| capsid protein, partial [Chicken anemia virus]
MARRARRPRGRFYAFRRGRWHNLKRLRRRYKFRHRRRQRYRRRAFRKAFHNPRPGTYSVRLPNPQSTMTI
RFQGIIFLTEGLILPKNSTAGGYADHLYGARVAKISVNLKEFLLASMNLTYVSKIGGPIAGELIADGSQS
QAAQNWPNCWLPLDNNVPSATPSAWWRWALMMMQPTDSCRFFNHPKQMTLQDMGRMFGGWHLFRHIETRF
QLLATKNEGSFSPVASLLSQGEYLTRRDDVKYSSDHQNRWRKGEQPMTGGIAYATGKMRPDEQQYPAMPP
DPPIITATTAQGTQVRCMNSTQAWWSWDTYMSFATLTALGAQWSFPPGQRSVSRRSFNHHKARGAGDPKG
QRWHTLVPLGTETITDSYMSAPASELDTNFFTLYVAQGTNKSQQYKFGTATYALKEPVMKSDAWAVVRVQ
SVWQLGN

>gi|403220005|emb|CCG27993.1| capsid protein, partial [Chicken anemia virus]
MARRARRPRGRFYAFRRGRWHHLKRLRRRYKFRHRRRQRYRRRAFRKAFHNPRPGTYSVRLPNPQSTMTI
RFQGIIFLTEGLILPKNSTAGGYADHLYGARVAKISVNLKEFLLASMNLTYVSKIGGPIAGELIADGSQS
QAAQNWPNCWLPLDNNVPSATPSAWWRWALMMMQPTDSCRFFNHPKQMTLQDMGRMFGGWHLFRHIETRF
QLLATKNEGSFSPVASLLSQGEYLTRRDDVKYSSDHQNRWRKGEQPMTGGIAYATGKMRPDEQQYPAMPP
DPPIITTTTAQGTQVRCMNSTQAWWSWDTYMSFATLTALGAQWSFPPGQRSVSRRSFNHHKARGAGDPKG
QRWHTLVPLGTETITDSYMSAPASELDTNFFTLYVAQGTNKSQQYKFGTATYALKEPVMKSDAWAVVRVQ
SVWQLGN

>gi|403220003|emb|CCG27992.1| capsid protein, partial [Chicken anemia virus]
MARRARRPRGRFYAFRRGRWHNLKRLRRRYKFRHRRRQRYRRRAFRKAFHNPRPGTYSVRLPNPQSTMTI
RFQGIIFLTEGLILPKNSTAGGYADHLYGARVAKISVNLKEFLLASMNLTYVSKIGGPIAGELIADGSQS
QAAQNWPNCWLPLDNNVPSATPSAWWRWALMMMQPTDSCRFFNHPKQMTLQDMGRMFGGWHLFRHIETRF
QLLATKNEGSFSPVASLLSQGEYLTRRDDVKYSSDHQNRWRKGEQPMTGGIAYATGKMRPDEQQYPAMPP
DPPIITATTAQGTQVRCMNSTQAWWSWDTYMSFATLTALGAQWSFPPGQRSVSRRSFNHHKARGAGDPKG
QRWHTLVPLGTETITDSYMSAPASELDTNFFTLYVAQGTNKSQQYKFGTATYALKEPVMKSDAWAVVRVQ
SVWQLGN

>gi|403220001|emb|CCG27991.1| capsid protein, partial [Chicken anemia virus]
MARRARRPRGRFYAFRRGRWHHLKRLRRRYKFRHRRRQRYRRRAFRKAFHNPRPGTYSVRLPNPQSTMTI
RFQGIILLTEGLILPKNSTAGGYADHLYGARVAKISVNLKEFLLASMNLTYVSKIGGPIAGELIADGSQS
QAAQNWPNCWLPLDNNVPSATPSAWWRWALMMMQPTDSCRFFNHPKQMTLQDMGRMFGGWHLFRHIETRF
QLLATKNEGSFSPVASLLSQGEYLTRRDDVKYSSDHQNRWRKGEQPMTGGIAYATGKMRPDEQQYPAMPP
DPPIITTTTAQGTQVRCMNSTQAWWSWDTYMSFATLTALGAQWSFPPGQRSVSRRSFNHHKARGAGDPKG
QRWHTLVPLGTETITDSYMSAPASELDTNFFTLYVAQGTNKSQQYKFGTATYALKEPVMKSDAWAVVRVQ
SVWQLGN

>gi|403219999|emb|CCG27990.1| capsid protein, partial [Chicken anemia virus]
MARRARRPRGRFYAFRRGRWHNLKRLRRRYKFRHRRRQRYRRRAFRKAFHNPRPGTYSVRLPNPQSTMTI
RFQGIIFLTEGLILPKNSTAGGYADHLYGARVAKISVNLKEFLLASMNLTYVSKIGGPIAGELIADGSQS
QAAQNWPNCWLPLDNNVPSATPSAWWRWALMMMQPTDSCRFFNHPKQMTLQDMGRMFGGWHLFRHIETRF
QLLATKNEGSFSPVASLLSQGEYLTRRDDVKYSSDHQNRWRKGEQPMTGGIAYATGKMRPDEQQYPAMPP
DPPIITATTAQGTQVRCMNSTQAWWSWDTYMSFATLTALGAQWSFPPGQRSVSRRSFNHHKARGAGDPKG
HRWHTLVPLGTETITDSYMSAPASELDTNFFTLYVAQGTNKSQQYKFGTATYALKEPVMKSDAWAVVRVQ
SVWQLGN

>gi|403219997|emb|CCG27989.1| capsid protein, partial [Chicken anemia virus]
MARRARRPRGRFYAFRRGRWHHLKRLRRRYKFRHRRRQRYRRRAFRKAFHNPRPGTYSVRLPNPQSTMTI
RFQGIIFLTEGLILPKNSTAGGYADHLYGARVAKISVNLKEFLLASMNLTYVSKIGGPIAGELIADGSQS
QAAQNWPNCWLPLDNNVPSATPSAWWRWALMMMQPTDSCRFFNHPKQMTLQDMGRMFGGWHLFRHIETRF
QLLATKNEGSFSPVASLLSQGEYLTRRDDVKYSSDHQNRWRKGEQPMTGGIAYATGKMRPDEQQYPAMPP
DPPIITTTTAQGTQVRCMNSTQAWWSWDTYMSFATLTALGAQWSFPPGQRSVSRRSFNHHKARGAGDPKG
QRWHTLVPLGTETITDSYMSAPASELDTNFFTLYVAQGTNKSQQYKFGTATYALKEPVMKSDAWAVVRVQ
SVWQLGN

>gi|403219995|emb|CCG27988.1| capsid protein, partial [Chicken anemia virus]
MARRARRPRGRFYAFRRGRWHHLKRLRRRYKFRHRRRQRYRRRAFRKAFHNPRPGTYSVRLPNPQSTMTI
RFQGIIFLTEGLILPKNSTAGGYADHLYGARVAKISVNLKEFLLASMNLTYVSKIGGPIAGELIADGSQS
QAAQNWPNCWLPLDNNVPSATPSAWWRWALMMMQPTDSCRFFNHPKQMTLQDMGRMFGGWHLFRHIETRF
QLLATKNEGSFSPVASLLSQGEYLTRRDDVKYSSDHQNRWRKGEQPMTGGIAYATGKMRPDEQQYPAMPP
DPPIITTTTAQGTQVRCMNSTQAWWSWDTYMSFATLTALGAQWSFPPGQRSVSRRSFNHHKARGAGDPKG
QRWHTLVPLGTETITDSYMSAPASELDTNFFTLYVAQGTNKSQQYKFGTATYALKEPVMKSDAWAVVRVQ
SVWQLGN

>gi|403219993|emb|CCG27987.1| capsid protein, partial [Chicken anemia virus]
MARRARRPRGRFYAFRRGRWHNLKRLRRRYKFRHRRRQRYRRRAFRKAFHNPRPGTYSVRLPNPQSTMTI
RFQGIIFLTEGLILPKNSTAGGYADHLYGARVAKISVNLKEFLLASMNLTYVSKIGGPIAGELIADGSQS
QAAQNWPNCWLPLDNNVPSATPSAWWRWALMMMQPTDSCRFFNHPKQMTLQDMGRMFGGWHLFRHIETRF
QLLATKNEGSFSPVASLLSQGEYLTRRDDVKYSSDHQNRWRKGEQPMTGGIAYATGKMRPDEQQYPAMPP
DPPIITATTAQGTQVRCMNSTQAWWSWDTYMSFATLTALGAQWSFPPGQRSVSRRSFNHHKARGAGDPKG
QRWHTLVPLGTETITDSYMSAPASELDTNFFTLYVAQGTNKSQQYKFGTATYALKEPVMKSDAWAVVRVQ
SVWQLGN

>gi|403219991|emb|CCG27986.1| capsid protein, partial [Chicken anemia virus]
MARRARRPRGRFYAFRRGRWHHLKRLRRRYKFRHRRRQRYRRRAFRKAFHNPRPGTYSVRLPNPQSTMTI
RFQGIIFLTEGLILPKNSTAGGYADHLYGARVAKISVNLKEFLLASMNLTYVSKIGGPIAGELIADGSQS
QAAQNWPNCWLPLDNNVPSATPSAWWRWALMMMQPTDSCRFFNHPKQMTLQDMGRMFGGWHLFRHIETRF
QLLATKNEGSFSPVASLLSQGEYLTRRDDVKYSSDHQNRWRKGEQPMTGGIAYATGKMRPDEQQYPAMPP
DPPIITTTTAQGTQVRCMNSTQAWWSWDTYMSFATLTALGAQWSFPPGQRSVSRRSFNHHKARGAGDPKG
QRWHTLVPLGTETITDSYMSAPASELDTNFFTLYVAQGTNKSQQYKFGTATYALKEPVMKSDAWAVVRVQ
SVWQLGN

>gi|403219989|emb|CCG27985.1| capsid protein, partial [Chicken anemia virus]
MARRARRPRGRFYAFRRGRWHHLKRLRRRYKFRHRRRQRYRRRAFRKAFHNPRPGTYSVRLPNPQSTMTI
RFQGIIFLTEGLILPKNSTAGGYADHLYGARVAKISVNLKEFLLASMNLTYVSKIGGPIAGELIADGSQS
QAAQNWPNCWLPLDNNVPSATPSAWWRWALMMMQPTDSCRFFNHPKQMTLQDMGRMFGGWHLFRHIETRF
QLLATKNEGSFSPVASLLSQGEYLTRRDDVKYSSDHQNRWRKGEQPMTGGIAYATGKMRPDEQQYPAMPP
DPPIITTTTAQGTQVRCMNSTQAWWSWDTYMSFATLTALGAQWSFPPGQRSVSRRSFNHHKARGAGDPKG
QRWHTLVPLGTETITDSYMSAPASELDTNFFTLYVAQGTNKSQQYKFGTATYALKEPVMKSDAWAVVRVQ
SVWQLGN

>gi|403219987|emb|CCG27984.1| capsid protein, partial [Chicken anemia virus]
MARRARRPRGRFYAFRRGRWHHLKRLRRRYKFRHRRRQRYRRRAFRKAFHNPRPGTYSVRLPNPQSTMTI
RFQGIIFLTEGLILPKNSTAGGYADHLYGARVAKISVNLKEFLLASMNLTYVSKIGGPIAGELIADGSQS
QAAQNWPNCWLPLDNNVPSATPSAWWRWALMMMQPTDSCRFFNHPKQMTLQDMGRMFGGWHLFRHIETRF
QLLATKNEGSFSPVASLLSQGEYLTRRDDVKYSSDHQNRWRKGEQPMTGGIAYATGKMRPDEQQYPAMPP
DPPIITTTTAQGTQVRCMNSTQAWWSWDTYMSFATLTALGAQWSFPPGQRSVSRRSFNHHKARGAGDPKG
QRWHTLVPLGTETITDSYMSAPASELDTNFFTLYVAQGTNKSQQYKFGTATYALKEPVMKSDAWAVVRVQ
SVWQLGN

>gi|403219985|emb|CCG27983.1| capsid protein, partial [Chicken anemia virus]
MARRARRPRGRFYAFRRGRWHHLKRLRRRYKFRHRRRQRYRRRAFRKAFHNPRPGTYSVRLPNPQSTMTI
RFQGIIFLTEGLILPKNSTAGGYADHLYGARVAKISVNLKEFLLASMNLTYVSKIGGPIAGELIADGSQS
QAAQNWPNCWLPLDNNVPSATPSAWWRWALMMMQPTDSCRFFNHPKQMTLQDMGRMFGGWHLFRHIETRF
QLLATKNEGSFSPVASLLSQGEYLTRRDDVKYSSDHQNRWRKGEQPMTGGIAYATGKMRPDEQQYPAMPP
DPPIITTTTAQGTQVRCMNSTQAWWSWDTYMSFATLTALGAQWSFPPGQRSVSRRSFNHHKARGAGDPKG
QRWHTLVPLGTETITDSYMSAPASELDTNFFTLYVAQGTNKSQQYKFGTATYALKEPVMKSDAWAVVRVQ
SVWQLGN

>gi|403219983|emb|CCG27982.1| capsid protein, partial [Chicken anemia virus]
MARRARRPRGRFYAFRRGRWHHLKRLRRRYKFRHRRRQRYRRRAFRKAFHNPRPGTYSVRLPNPQSTMTI
RFQGIIFLTEGLILPKNSTAGGYADHLYGARVAKISVNLKEFLLASMNLTYVSKIGGPIAGELIADGSQS
QAAQNWPNCWLPLDNNVPSATPSAWWRWALMMMQPTDSCRFFNHPKQMTLQDMGRMFGGWHLFRHIETRF
QLLATKNEGSFSPVASLLSQGEYLTRRDDVKYSSDHQNRWRKGEQPMTGGIAYATGKMRPDEQQYPAMPP
DPPIITTTTPQGTQVRCMNSTQAWWSWDTYMSFATLTALGAQWSFPPGQRSVSRRSFNHHKARGAGDPKG
QRWHTLVPLGTETITDSYMSAPASELDTNFFTLYVAQGTNKSQQYKFGTATYALKEPVMKSDAWAVVRVQ
SVWQLGN

>gi|403219981|emb|CCG27981.1| capsid protein, partial [Chicken anemia virus]
MARRARRPRGRFYAFRRGRWHHLKRLRRRYKFRHRRRQRYRRRAFRKAFHNPRPGTYSVRLPNPQSTMTI
RFQGIIFLTEGLILPKNSTAGGYADHLYGARVAKISVNLKEFLLASMNLTYVSKIGGPIAGELIADGSQS
QAAQNWPNCWLPLDNNVPSATPSAWWRWALMMMQPTDSCRFFNHPKQMTLQDMGRMFGGWHLFRHIETRF
QLLATKNEGSFSPVASLLSQGEYLTRRDDVKYSSDHQNRWRKGEQPMTGGIAYATGKMRPDEQQYPAMPP
DPPIITTTTAQGTQVRCMNSTQAWWSWDTYMSFATLTALGAQWSFPPGQRSVSRRSFNHHKARGAGDPKG
QRWHTLVPLGTETITDSYMSAPASELDTNFFTLYVAQGTNKSQQYKFGTATYALKEPVMKSDAWAVVRVQ
SVWQLGN

>gi|403219979|emb|CCG27980.1| capsid protein, partial [Chicken anemia virus]
MARRARRPRGRFYAFRRGRWHHLKRLRRRYKFRHRRRQRYRRRAFRKAFHNPRPGTYSVRLPNPQSTMTI
RFQGIIFLTEGLILPKNSTAGGYADHLYGARVAKISVNLKEFLLASMNLTYVSKIGGPIAGELIADGSQS
QAAQNWPNCWLPLDNNVPSATPSAWWRWALMMMQPTDSCRFFNHPKQMTLQDMGRMFGGWHLFRHIETRF
QLLATKNEGSFSPVASLLSQGEYLTRRDDVKYSSDHQNRWRKGEQPMTGGIAYATGKMRPDEQQYPAMPP
DPPIITTTTAQGTQVRCMNSTQAWWSWDTYMSFATLTALGAQWSFPPGQRSVSRRSFNHHKARGAGDPKG
QRWHTLVPLGTETITDSYMSAPASELDTNFFTLYVAQGTNKSQQYKFGTATYALKEPVMKSDAWAVVRVQ
SVWQLGN

>gi|403219977|emb|CCG27979.1| capsid protein, partial [Chicken anemia virus]
MARRARRPRGRFYAFRRGRWHNLKRLRRRYKFRHRRRQRYRRRAFRKAFHNPRPGTYSVRLPNPQSTMTI
RFQGIIFLTEGLILPKNSTAGGYADHLYGARVAKISVNLKEFLLASMNLTYVSKIGGPIAGELIADGSQS
QAAQNWPNCWLPLDNNVPSATPSAWWRWALMMMQPTDSCRFFNHPKQMTLQDMGRMFGGWHLFRHIETRF
QLLATKNEGSFSPVASLLSQGEYLTRRDDVKYSSDHQNRWRKGEQPMTGGIAYATGKMRPDEQQYPAMPP
DPPIITATTAQGTQVRCMNSTQAWWSWDTYMSFATLTALGAQWSFPPGQRSVSRRSFNHHKARGAGDPKG
QRWHTLVPLGTETITDSYMSAPASELDTNFFTLYVAQGTNKSQQYKFGTATYALKEPVMKSDAWAVVRVQ
SVWQLGN

>gi|403219975|emb|CCG27978.1| capsid protein, partial [Chicken anemia virus]
MARRARRPRGRFYAFRRGRWHNLKRLRRRYKFRHRRRQRYRRRAFRKAFHNPRPGTYSVRLPNPQSTMTI
RFQGIIFLTEGLILPKNSTAGGYADHLYGARVAKISVNLKEFLLASMNLTYVSKIGGPIAGELIADGSQS
QAAQNWPNCWLPLDNNVPSATPSAWWRWALMMMQPTDSCRFFNHPKQMTLQDMGRMFGGWHLFRHIETRF
QLLATKNEGSFSPVASLLSQGEYLTRRDDVKYSSDHQNRWRKGEQPMTGGIAYATGKMRPDEQQYPAMPP
DPPIITATTAQGTQVRCMNSTQAWWSWDTYMSFATLTALGAQWSFPPGQRSVSRRSFNHHKARGAGDPKG
QRWHTLVPLGTETITDSYMSAPASELDTNFFTLYVAQGTNKSQQYKFGTATYALKEPVMKSDAWAVVRVQ
SVWQLGN

>gi|403219973|emb|CCG27977.1| capsid protein, partial [Chicken anemia virus]
MARRARRPRGRFYAFRRGRWHNLKRLRRRYKFRHRRRQRYRRRAFRKAFHNPRPGTYSVRLPNPQSTMTI
RFQGIIFLTEGLILPKNSTAGGYADHLYGARVAKISVNLKEFLLASMNLTYVSKIGGPIAGELIADGSQS
QAAQNWPNCWLPLDNNVPSATPSAWWRWALMMMQPTDSCRFFNHPKQMTLQDMGRMFGGWHLFRHIETRF
QLLATKNEGSFSPVASLLSQGEYLTRRDDVKYSSDHQNRWRKGEQPMTGGIAYATGKMRPDEQQYPAMPP
DPPIITATTAQGTQVRCMNSTQAWWSWDTYMSFATLTALGAQWSFPPGQRSVSRRSFNHHKARGAGDPKG
QRWHTLVPLGTETITDSYMSAPASELDTNFFTLYVAQGTNKSQQYKFGTATYALKEPVMKSDAWAVVRVQ
SVWQLGN

>gi|403219971|emb|CCG27976.1| capsid protein, partial [Chicken anemia virus]
MARRARRPRGRFYAFRRGRWHNLKRLRRRYKFRHRRRQRYRRRAFRKAFHNPRPGTYSVRLPNPQSTMTI
RFQGIIFLTEGLILPKNSTAGGYADHLYGARVAKISVNLKEFLLASMNLTYVSKIGGPIAGELIADGSQS
QAAQNWPNCWLPLDNNVPSATPSAWWRWALMMMQPTDSCRFFNHPKQMTLQDMGRMFGGWHLFRHIETRF
QLLATKNEGSFSPVASLLSQGEYLTRRDDVKYSSDHQNRWRKGEQPMTGGIAYATGKMRPDEQQYPAMPP
DPPIITATTAQGTQVRCMNSTQAWWSWDTYMSFATLTALGAQWSFPPGQRSVSRRSFNHHKARGAGDPKG
QRWHTLVPLGTETITDSYMTAPASELDTNFFTLYVAQGTNKSQQYKFGTATYALKEPVMKSDAWAVVRVQ
SVWQLGN

>gi|403219969|emb|CCG27975.1| capsid protein, partial [Chicken anemia virus]
MARRARRPRGRFYAFRRGRWHHLKRLRRRYKFRHRRRQRYRRRAFRKAFHNPRPGTYSVRLPNPQSTMTI
RFQGIIFLTEGLILPKNSTAGGYADHLYGARVAKISVNLKEFLLASMNLTYVSKIGGPIAGELIADGSQS
QAAQNWPNCWLPLDNNVPSATPSAWWRWALMMMQPTDSCRFFNHPKQMTLQDMGRMFGGWHLFRHIETRF
QLLATKNEGSFSPVASLLSQGEYLTRRDDVKYSSDHQNRWRKGEQPMTGGIAYATGKMRPDEQQYPAMPP
DPPIITTTTAQGTQVRCMNSTQAWWSWDTYMSFATLTALGAQWSFPPGQRSVSRRSFNHHKARGAGDPKG
QRWHTLVPLGTETITDSYMSAPASELDTNFFTLYVAQGTNKSQQYKFGTATYALKEPVMKSDAWAVVRVQ
SVWQLGN

>gi|403219967|emb|CCG27974.1| capsid protein, partial [Chicken anemia virus]
MARRARRPRGRFYAFRRGRWHNLKRLRRRYKFRHRRRQRYRRRAFRKAFHNPRPGTYSVRLPNPQSTMTI
RFQGIIFLTEGLILPKNSTAGGYADHLYGARVAKISVNLKEFLLASMNLTYVSKIGGPIAGELIADGSQS
QAAQNWPNCWLPLDNNVPSATPSAWWRWALMMMQPTDSCRFFNHPKQMTLQDMGRMFGGWHLFRHIETRF
QLLATKNEGSFSPVASLLSQGEYLTRRDDVKYSSDHQNRWRKGEQPMTGGIAYATGKMRPDEQQYPAMPP
DPPIITATTAQGTQVRCMNSTQAWWSWDTYMSFATLTALGAQWSFPPGQRSVSRRSFNHHKARGAGDPKG
QRWHTLVPLGTETITDSYMSAPASELDTNFFTLYVAQGTNKSQQYKFGTATYALKEPVMKSDAWAVVRVQ
SVWQLGN

>gi|403219965|emb|CCG27973.1| capsid protein, partial [Chicken anemia virus]
MARRALRPRGRFYAFRRGRWHNLKRLRRRYKFRHRRRQRYRRRAFRKAFHNPRPGTYSVRLPNPQSTMTI
RFQGIIFLTEGLILPKNSTAGGYADHLYGARVAKISVNLKEFLLASMNLTYVSKIGGPIAGELIADGSQS
QAAQNWPNCWLPLDNNVPSATPSAWWRWALMMMQPTDSCRFFNHPKQMTLQDMGRMFGGWHLFRHIETRF
QLLATKNEGSFSPVASLLSQGEYLTRRDDVKYSSDHQNRWRKGEQPMTGGIAYATGKMRPDEQQYPAMPP
DPPIITATTAQGTQVRCMNSTQAWWSWDTYMSFATLTALGAQWSFPPGQRSVSRRSFNHHKARGAGDPKG
QRWHTLVPLGTETITDSYMSAPASELDTNFFTLYVAQGTNKSQQYKFGTATYALKEPVMKSDAWAVVRVQ
SVWQLGN

>gi|403219963|emb|CCG27972.1| capsid protein, partial [Chicken anemia virus]
MARRARRPRGRFYAFRRGRWHHLKRLRRRYKFRHRRRQRYRRRAFRKAFHNPRPGTYSVRLPNPQSTMTI
RFQGIIFLTEGLILPKNSTAGGYADHLYGARVAKISVNLKEFLLASMNLTYVSKIGGPIAGELIADGSQS
QAAQNWPNCWLPLDNNVPSATPSAWWRWALMMMQPTDSCRFFNHPKQMTLQDMGRMFGGWHLFRHIETRF
QLLATKNEGSFSPVASLLSQGEYLTRRDDVKYSSDHQNRWRKGEQPMTGGIAYATGKMRPDEQQYPAMPP
DPPIITTTTAQGTQVRCMNSTQAWWSWDTYMSFATLTALGAQWSFPPGQRSVSRRSFNHHKARGAGDPKG
QRWHTLVPLGTETITDSYMSAPASELDTNFFTLYVAQGTNKSQQYKFGTATYALKEPVMKSDAWAVVRVQ
SVWQLGN

>gi|380083126|gb|AFD33646.1| viral capsid protein, partial [Chicken anemia virus]
MARRARRPRGRSYAFRRGRWHHLKRLRRRYKFRHRRRQRYRRRAFRKAFHNPRPGTYSVRLPNPQSTMTI
RFQGVIFLTEGLILPKNSTAGGYADHMYGARVAKISVNLKEFLLASMNLTYVSKLGGPIAGELIADGSKS
QAAENWPNRWLPLDNNVPSATPSAWWRWALMMMQPPDSCR

>gi|219810410|gb|ACL36371.1| capsid protein [Chicken anemia virus]
MARRARRPRGRFYAFRRGRWHHLKRLRRRYKFRHRRRQRYRRRAFRKAFHNPRPGTYSVRLPNPQSTMTI
RFQGVIFLTEGLILPKNSTAGGYADHMYGARVAKISVNLKEFLLASMNLTYVSKLGGPIAGELIADGSKS
QAAENWPNCWLPLDNNVPSATPSAWWRWALMMMQPTDSCRFFNHPKQMTLQDMGRMFGGWHLFRHIETRF
QLLATKNEGSFSPVASLLSQGEYLTRRDDVKYSSDHQNRWRKGEQPMTGGIAYATGKMRPDEQQYPVMPP
DPPIITSTTAQGTQVRCMNSTQAWWSWDTYMSFATLTALGAQWSFPPGQRSVSRRSFNHHKARGAGDPKG
QRWHTLVPLGTETITDSYMGAPASEIDTNFFTLYVAQGTNKSQQYKFGTATYALKEPVMKSDSWAVVRVQ
SVWQLGNRQRPYPWDVNWANSTMYWGTQP

>gi|83764148|emb|CAI60795.1| capsid protein [Chicken anemia virus]
MARRARRPRGRFYAFRRGRWHXLXRLRRRYKFRHRRRQRYRRRAFRKAFHNPRPGTYSVRLPNPQSTMTI
RFQGIIFLTEGLILPKNSTAGGYADHLYGARVAKISVNLKEFLLASMNLTYVSKIGGPIAGELIADGSQS
QAAQNWPNCWLPLDNNVPSATPSAWWRWALMMMQPTDSCRFFNHPKQMTLQDMGRMFGGWHLFRHIETRF
QLLATKNEGSFSPVASLLSQGEYLTRRDDVKYSSDHQNRWRKGEQPMTGGIAYATGKMRPDEQQYPAMPP
DPPIITXTTAQGTQVRCMNSTQAWWSWDTYMSFATLTALGAQWSFPPGQRSVSRRSFNHHKARGAGDPKG
QRWHTLVPLGTETITDSYMSAPASELDTNFFTLYVAQGTNKSQQYKFGTATYALKEPVMKXDAWAVVRVQ
SVWQLGNRQRPYPWDVNWANSTMYWGSQP

>gi|83763921|emb|CAI60496.1| capsid protein [Chicken anemia virus]
MARRARRPRGRFYAFRRGRWHXLKRLRRRXKFRHRRRQRYRRRAFRKAFHNPRPGTYSVRLPNPQSTMTI
RFQGIIFLTEGLILPKNSTAGGYADHLYGARVAKISVNLKEFLLASMNLTYVSKIGGPIAGELIADGSQS
QAAQNWPNCWLPLDNNVPSATPSAWWRWALMMMQPTDSCRFFNHPKQMTLQDMGRMFGGWHLFRHIETRF
QLLATKNEGSFSPVASLLSQGEYLTRRDDVKYSSDHQNRWRKGEQPMTGGIAYATGKMRPDEQQYPAMPP
DPPIITXTTAQGTQVRCMNSTQAWWSWDTYMSFATLTALGAQWSFPPGQRSVSRRSFNHHXARGAGDPKG
QRWHTLVPLGTETITDSYMXAPASELDTNFFTLYVAQGTNKSQQYKFGTATYALKEPVMKSDAWAVVRVQ
SVWQLGNRQRPYPWDVNWANSTMYWGSQP

>gi|83763919|emb|CAI60495.1| capsid protein [Chicken anemia virus]
MARRARRPRGRFYAFRRGRWHHLKRLRRRYKFRHRRRQRYRRRAFRKAFHNPRPGTYSVRLPNPQSTMTI
RFQGIIFLTEGLILPKNSTAGGYADHLYGARVAKISVNLKEFLLASMNLTYVSKIGGPIAGELIADGSQS
QAAQNWPNCWLPLDNNVPSATPSAWWRWALMMMQPTDSCRFFNHPKQMTLQDMGRMFGGWHLFRHIETRF
QLLATKNEGSFSPVASLLSQGEYLTRRDDVKYSSDHQNRWRKGEQPMTGGIAYATGKMRPDEQQYPAMPP
DPPIITATTAQGTQVRCMNSTQAWWSWDTYMSFATLTALGAQWSFPPGQRSVSRRSFNHHKARGAGDPKG
QRWHTLVPLGTETITDSYMSAPASELDTNFFTLYVAQGTNKSQQYKFGTATYALKEPVMKSDAWAVVRVQ
SVWQLGNRQRPYPWDVNWANSTMYWGSQP

>gi|83763917|emb|CAI60494.1| capsid protein [Chicken anemia virus]
MARRARRPRGRFYAFRRGRWHHLKRLRRRYKFRHRRRQRYRRRAFRKAFHNPRPGTYSVRLPNPQSTMTI
RFQGVIFLTEGLILPKNSTAGGYADHMYGARVAKISVNLKEFLLASMNLTYVSKIGGPIAGELIADGSKS
QAAENWPNCWLPLDNNVPSATPSAWWRWALMMMQPTDSCRFFNHPKQMTLQDMGRMFGGWHLFRHIETRF
QLLATKNEGSFSPVASLLSQGEYLTRRDDVKYSSDHQNRWRKGGQPMTGGIAYATGKMRPDEQQYPAMPP
DPPIITTTTAQGTQVRCMNSTQAWWSWDTYMSFATLTALGAQWSFPPGQRSVSRRSFNHHKARGAGDPKG
QRWHTLVPLGTETITDSYMSAPASELDTNFFTLYVAQGTNKSQQYKFGTATYALKEPVMKSDAWAVVRVQ
SVWQLGNRQRPYPWDVNWANSTMYWGTQP

>gi|83763915|emb|CAI60493.1| capsid protein [Chicken anemia virus]
MARRARRPRGRFYAFRRGRWHHLKRLRRRYKFRHRRRQRYRRRAFRKAFHNPRPGTYSVRLPNPQSTMTI
RFQGIIFLTEGLILPKNSTAGGYADHLYGARVAKISVNLKEFLLASMNLTYVSKIGGPIAGELIADGSQS
QAAQNWPNCWLPLDNNVPSATPSAWWRWALMMMQPTDSCRFFNHPKQMTLQDMGRMFGGWHLFRHIETRF
QLLATKNEGSFSPVASLLSQGEYLTRRDDVKYSSDHQNRWRKGEQPMTGGIAYATGKMRPDEQQYPAMPP
DPPIITATTAQGTQVRCMNSTQAWWSWDTYMSFATLTALGAQWSFPPGQRSVSRRSFNHHKARGAGDPKG
QRWHTLVPLGTETITDSYMSAPASELDTNFFTLYVAQGTNKSQQYKFGTATYALKEPVMKSDAWAVVRVQ
SVWQLGNRQRPYPWDVNWANSTMYWGSQP

>gi|83763913|emb|CAI60492.1| capsid protein [Chicken anemia virus]
MARRARRPRGRFYAFRRGRWHHLKRLRRRYKFRHRRRQRYRRRAFRKAFHNPRPGTYSVRLPNPQSTMTI
RFQGIIFLTEGLILPKNSTAGGYADHLYGARVAKISVNLKEFLLASMNLTYVSKIGGPIAGELIADGSQS
QAAQNWPNCWLPLDNNVPSATPSAWWRWALMMMQPTDSCRFFNHPKQMTLQDMGRMFGGWHLFRHIETRF
QLLATKNEGSFSPVASLLSQGEYLTRRDDVKYSSDHQNRWRKGEQPMTGGIAYATGKMRPDEQQYPAMPP
DPPIITATTAQGTQVRCMNSTQAWWSWDTYMSFATLTALGAQWSFPPGQRSVSRRSFNHHKARGAGDPKG
QRWHTLVPLGTETITDSYMSAPASELDTNFFTLYVAQGTNKSQQYKFGTATYALKEPVMKSDAWAVVRVQ
SVWQLGNRQRPYPWDVNWANSTMYWGSQP

>gi|83763911|emb|CAI60491.1| capsid protein [Chicken anemia virus]
MARRARRPRGRFYAFRRGRWHHLKRLRRRYKFRHRRRQRYRRRAFRKAFHNPRPGTYSVRLPNPQSTMTI
RFQGIIFLTEGLILPKNSTAGGYADHLYGARVAKISVNLKEFLLASMNLTYVSKIGGPIAGELIADGSQS
QAAQNWPNCWLPLDNNVPSATPSAWWRWALMMMQPTDSCRFFNHPKQMTLQDMGRMFGGWHLFRHIETRF
QLLATKNEGSFSPVASLLSQGEYLTRRDDVKYSSDHQNRWRKGEQPMTGGIAYATGKMRPDEQQYPAMPP
DPPIITATTAQGTQVRCMNSTQAWWSWDTYMSFATLTALGAQWSFPPGQRSVSRRSFNHHKARGAGDPKG
QRWHTLVPLGTETITDSYMSAPASELDTNFFTLYVAQGTNKSQQYKFGTATYALKEPVMKSDAWAVVRVQ
SVWQLGNRQRPYPWDVNWANSTMYWGSQP

>gi|83763909|emb|CAI60490.1| capsid protein [Chicken anemia virus]
MARRARRPRGRFYAFRRGRWHHLKRLRRRYKFRHRRRQRYRRRAFRKAFHNPRPGTYSVRLPNPQSTMTI
RFQGIIFLTEGLILPKNSTAGGYADHLYGARVAKISVNLKEFLLASMNLTYVSKIGGPIAGELIADGSQS
QAAQNWPNCWLPLDNNVPSATPSAWWRWALMMMQPTDSCRFFNHPKQMTLQDMGRMFGGWHLFRHIETRF
QLLATKNEGSFSPVASLLSQGEYLTRRDDVKYSSDHQNRWRKGEQPMTGGIAYATGKMRPDEQQYPAMPP
DPPIITATTAQGTQVRCMNSTQAWWSWDTYMSFATLTALGAQWSFPPGQRSVSRRSFNHHKAKGAGDPKG
QRWHTLVPLGTETITDSYMTAPASELDTNFFTLYVAQGTNKSQQYKFGTATYALKEPVMKSDAWAVVRVQ
SVWQLGNRQRPYPWDVNWANSTMYWGSQP

>gi|83763907|emb|CAI60489.1| capsid protein [Chicken anemia virus]
MARRARRPRGRFYAFRRGRWHHLKRLRRRYKFRHRRRQRYRRRAFRKAFHNPRPGTYSVRLPNPQSTMTI
RFQGIIFLTEGLILPKNSTAGGYADHLYGARVAKISVNLKEFLLASMNLTYVSKIGGPIAGELIADGSQS
QAAQNWPNCWLPLDNNVPSATPSAWWRWALMMMQPTDSCRFFNHPKQMTLQDMGRMFGGWHLFRHIETRF
QLLATKNEGSFSPVASLLSQGEYLTRRDDVKYSSDHQNRWRKGEQPMTGGIAYATGKMRPDEQQYPAMPP
DPPIITATTAQGTQVRCMNSTQAWWSWDTYMSFATLTALGAQWSFPPGQRSVSRRSFNHHKARGAGDPKG
QRWHTLVPLGTETITDSYMTAPASELDTNFFTLYVAQGTNKSQQYKFGTATYALKEPVMKSDAWAVVRVQ
SVWQLGNRQRPYPWDVNWANSTMYWGSQP

>gi|83763905|emb|CAI60488.1| capsid protein [Chicken anemia virus]
MARRARRPRGRFYAFRRGRWHHLKRLRRRYKFRHRRRQRYRRRAFRKAFHNPRPGTYSVRLPNPQSTMTI
RFQGVIFLTEGLILPKNSTAGGYADHMYGARVAKISVNLKEFLLASMNLTYVSKIGGPIAGELIADGSKS
QAAENWPNCWLPLDNNVPSATPSAWWRWALMMMQPTDSCRFFNHPKQMTLQDMGRMFGGWHLFRHIETRF
QLLATKNEGSFSPVASLLSQGEYLTRRDDVKYSSDHQNRWRKGEQPMTGGIAYATGKMRPDEQQYPAMPP
DPPIITSTTAQGTQVRCMNSTQAWWSWDTYMSFATLTALGAQWSFPPGQRSVSRRSFNHHKARGAGDPKG
QRWHTLVPLGTETITDSYMGAPASELDTNFFTLYVAQGTNKSQQYKFGTATYALKEPVMKSDSWAVVRVQ
SVWQLGNRQRPYPWDVNWANSTMYWGSQP

>gi|83763903|emb|CAI60487.1| capsid protein [Chicken anemia virus]
MARRARRPRGRFYAFRRGRWHHLKRLRRRYKFRHRRRQRYRRRAFRKAFHNPRPGTYSVRLPNPQSTMTI
RFQGIIFLTEGLILPKNSTAGGYADHLYGARVAKISVNLKEFLLASMNLTYVSKIGGPIAGELIADGSQS
QAAQNWPNCWLPLDNNVPSATPSAWWRWALMMMQPTDSCRFFNHPKQMTLQDMGRMFGGWHLFRHIETRF
QLLATKNEGSFSPVASLLSQGEYLTRRDDVKYSSDHQNRWRKGEQPMTGGIAYATGKMRPDEQQYPAMPP
DPPIITTTTAQGTQVRCMNSTQAWWSWDTYMSFATLTALGAQWSFPPGQRSVSRRSFNHHKARGAGDPKG
QRWHTLVPLGTETITDSYMSAPASELDTNFFTLYVAQGTNKSQQYKFGTATYALKEPVMKSDAWAVVRVQ
SVWQLGNRQRPYPWDVNWANSTMYWGSQP

>gi|83763901|emb|CAI60486.1| capsid protein [Chicken anemia virus]
MARRARRPRGRFYAFRRGRWHHLKRLRRRYKFRHRRRQRYRRRAFRKAFHNPRPGTYSVRLPNPQSTMTI
RFQGIIFLTEGLILPKNSTAGGYADHLYGARVAKISVNLKEFLLASMNLTYVSKIGGPIAGELIADGSQS
QAAQNWPNCWLPLDNNVPSATPSAWWRWALMMMQPTDSCRFFNHPKQMTLQDMGRMFGGWHLFRHIETRF
QLLATKNEGSFSPVASLLSQGEYLTRRDDVKYSSDHQNRWRKGEQPMTGGIAYATGKMRPDEQQYPAMPP
DPPIITTTTAQGTQVRCMNSTQAWWSWDTYMSFATLTALGAQWSFPPGQRSVSRRSFNHHKARGAGDPKG
QRWHTLVPLGTETITDSYMSAPASELDTNFFTLYVAQGTNKSQQYKFGTATYALKEPVMKSDAWAVVRVQ
SVWQLGNRQRPYPWDVNWANSTMYWGSQP

>gi|83763899|emb|CAI60485.1| capsid protein [Chicken anemia virus]
MARRARRPRGRFYAFRRGRWHHLKRLRRRYKFRHRRRQRYRRRAFRKAFHNPRPGTYSVRLPNPQSTMTI
RFQGIIFLTEGLILPKNSTAGGYADHLYGARVAKISVNLKEFLLASMNLTYVSKIGGPIAGELIADGSQS
QAAQNWPNCWLPLDNNVPSATPSAWWRWALMMMQPTDSCRFFNHPKQMTLQDMGRMFGGWHLFRHIETRF
QLLATKNEGSFSPVASLLSQGEYLTRRDDVKYSSDHQNRWRKGEQPMTGGIAYATGKMRPDEQQYPAMPP
DPPIITTTTAQGTQVRCMNSTQAWWSWDTYMSFATLTALGAQWSFPPGQRSVSRRSFNHHKARGAGDPKG
QRWHTLVPLGTETISDSYMSAPASELDTNFFTLYVAQGTNKSQQYKFGTATYALKEPVMKSDAWAVVRVQ
SVWQLGNRQRPYPWDVNWANSTMYWGSQP

>gi|83763897|emb|CAI60484.1| capsid protein [Chicken anemia virus]
MARRARRPRGRFYAFRRGRWHHLKRLRRRYKFRHRRRQRYRRRAFRKAFHNPRPGTYSVRLPNPQSTMTI
RFQGIIFLTEGLILPKNSTAGGYADHLYGARVAKISVNLKEFLLASMNLTYVSKIGGPIAGELIADGSQS
QAAQNWPNCWLPLDNNVPSATPSAWWRWALMMMQPTDSCRFFNHPKQMTLQDMGRMFGGWHLFRHIETRF
QLLATKNEGSFSPVASLLSQGEYLTRRDDVKYSSDHQNRWRKGEQPMTGGIAYATGKMRPDEQQYPAMPP
DPPIITTTTAQGTQVRCMNSTQAWWSWDTYMSFATLTALGAQWSFPPGQRSVSRRSFNHHKARGAGDPKG
QRWHTLVPLGTETITDSYMSAPASELDTNFFTLYVAQGTNKSQQYKFGTATYALKEPVMKSDAWAVVRVQ
SVWQLGNRQRPYPWDVNWANSTMYWGSQP

>gi|1914216892|gb|QOI16483.1| capsid protein [Chicken anemia virus]
MARRARRPRGRFYAFRRGRWHHLKRLRRRYKFRHRRRQRYRRRAFRKAFHNPRPGTYSVRLPNPQSTMTI
RFQGIIFLTEGLILPKNSTAGGYADHLYGARVAKISVNLKEFLLASMNLTYVSKIGGPIAGELIADGSQS
QAAQNWPNCWLPLDNNVPSATPSAWWRWALMMMQPTDSCRFFNHPKQMTLQDMGRMFGGWHLFRHIETRF
QLLATKNEGSFSPVASLLSQGEYLTRRDDVKYSSDHQNRWRKGEQPMTGGIAYATGKMRPDEQQYPAMPP
DPPIITTTTPQGTQVRCMNSTQAWWSWDTYMSFATLTALGAQWSFPPGQRSVSRRSFNHHKARGAGDPKG
QRWHTLVPLGTETITDSYMTAPASELDTNFFTLYVAQGTNKSQQYKFGTATYALKEPVMKSDAWAVVRVQ
SVWQLGNRQRPYPWDVNWANSTMYWGSQP

>gi|1889925294|gb|QNC49821.1| capsid protein [Chicken anemia virus]
MARRARRPRGRFYAFRRGRWHHLKRLRRRYKFRHRRRQRYRRRAFRKAFHNPRPGTYSVRLPNPQSTMTI
RFQGIIFLTEGLILPKNSTAGGYADHLYGARVAKISVNLKEFLLASMNLTYVSKIGGPIAGELIADGSQS
QAAQNWPNCWLPLDNNVPSATPSAWWRWALMMMQPTDSCRFFNHPKQMTLQDMGRMFGGWHLFRHIETRF
QLLATKNEGSFSPVASLLSQGEYLTRRDDVKYSSDHQNRWRKGEQPMTGGIAYATGKMRPDEQQYPAMPP
DPPIITTTTPQGTQVRCMNSTQAWWSWDTYMSFATLTALGAQWSFPPGQRSVSRRSFNHHKARGAGDPKG
QRWHTLVPLGTETITDSYMSAPASELDTNFFTLYVAQGTNKSQQYKFGTATYALKEPVMKSDAWAVVRVQ
SVWQLGNRQRPYPWDVNWANSTMYWGTQP

>gi|1889925290|gb|QNC49820.1| capsid protein [Chicken anemia virus]
MARRARRPRGRFYAFRRGRWHHLKRLRRRYKFRHRRRQRYRRRAFRKAFHNPRPGTYSVRLPNPQSTMTI
RFQGIIFLTEGLILPKNSTAGGYADHLYGARVAKISVNLKEFLLASMNLTYVSKIGGPIAGELIADGSQS
QAAQNWPNCWLPLDNNVPSATPSAWWRWALMMMQPTDSCRFFNHPKQMTLQDMGRMFGGWHLFRHIETRF
QLLATKNEGSFSPVASLLSQGEYLTRRDDVKYSSDHQNRWRKGEQPMTGGIAYATGKMRPDEQQYPAMPP
DPPIITTTTPQGTQVRCMNSTQAWWSWDTYMSFATLTALGAQWSFPPGQRSVSRRSFNHHKARGAGDPKG
QRWHTLVPLGTETITDSYMSAPASELDTNFFTLYVAQGTNKSQQYKFGTATYALKEPVMKSDAWAVVRVQ
SVWQLGNRQRPYPWDVNWANSTMYWGTQP

>gi|1889925286|gb|QNC49819.1| capsid protein [Chicken anemia virus]
MARRARRPRGRFYAFRRGRWHHLKRLRRRYKFRHRRRQRYRRRAFRKAFHNPRPGTYSVRLPNPQSTMTI
RFQGIIFLTEGLILPKNSTAGGYADHLYGARVAKISVNLKEFLLASMNLTYVSKIGGPIAGELIADGSQS
QAAQNWPNCWLPLDNNVPSATPSAWWRWALMMMQPTDSCRFFNHPKQMTLQDMGRMFGGWHLFRHIETRF
QLLATKNEGSFSPVASLLSQGEYLTRRDDVKYSSDHQNRWRKGEQPMTGGIAYATGKMRPDEQQYPAMPP
DPPIITTTTPQGTQVRCMNSTQAWWSWDTYMSFATLTALGAQWSFPPGQRSVSRRSFNHHKARGAGDPKG
QRWHTLVPLGTETITDSYMSAPASELDTNFFTLYVAQGTNKSQQYKFGTATYALKEPVMKSDAWAVVRVQ
SVWQLGNRQRPYPWDVNWANSTMYWGTQP

>gi|1889925282|gb|QNC49818.1| capsid protein [Chicken anemia virus]
MARRARRPRGRFYAFRRGRWHHLKRLRRRYKFRHRRRQRYRRRAFRKAFHNPRPGTYSVRLPNPQSTMTI
RFQGIIFLTEGLILPKNSTAGGYADHLYGARVAKISVNLKEFLLASMNLTYVSKIGGPIAGELIADGSQS
QAAQNWPNCWLPLDNNVPSATPSAWWRWALMMMQPTDSCRFFNHPKQMTLQDMGRMFGGWHLFRHIETRF
QLLATKNEGSFSPVASLLSQGEYLTRRDDVKYSSDHQNRWRKGEQPMTGGIAYATGKMRPDEQQYPAMPP
DPPIITTTTPQGTQVRCMNSTQAWWSWDTYMSFATLTALGAQWSFPPGQRSVSRRSFNHHKARGAGDPKG
QRWHTLVPLGTETITDSYMSAPASELDTNFFTLYVAQGTNKSQQYKFGTATYALKEPVMKSDAWAVVRVQ
SVWQLGNRQRPYPWDVNWANSTMYWGTQP

>gi|1419966613|gb|AXA98482.1| capsid protein, partial [Chicken anemia virus]
MARRARRPRGRFYAFRRGRWHNLKRLRRRYKFRHRRRQRYRRRAFRKAFHNPRPGTYSVRLPNPQSTMTI
RFQGIIFLTEGLILPKNSTAGGYADHLYGARVAKISVNLKEFLLASMNLTYVSKIGGPIAGELIADGSQS
QAAQNWPNCWLPLDNNVPSATPSAWWRWALMMMQPTDSCRFFNHPKQMTLQDMG

>gi|1419966599|gb|AXA98481.1| capsid protein, partial [Chicken anemia virus]
MARRARRPRGRFYAFRRGRWHNLKRLRRRYKFRHRRRQRYRRRAFRKAFHNPRPGTYSVRLPNPQSTMTI
RFQGIIFLTEGLILPKNSTAGGYADHLYGARVAKISVNLKEFLLASMNLTYVSKIGGPIAGELIADGSQS
QAAQNWPNCWLPLDNNVPSATPSAWWRWALMMMQPTDSCRFFNHPKQMTLQDMG

>gi|1419966588|gb|AXA98480.1| capsid protein, partial [Chicken anemia virus]
MARRARRPRGRFYAFRRGRWHNLKRLRRRYKFRHRRRQRYRRRAFRKAFHNPRPGTYSVRLPNPQSTMTI
RFQGIIFLTEGLILPKNSTAGGYADHLYGARVAKISVNLKEFLLASMNLTYVSKIGGPIAGELIADGSQS
QAAQNWPNCWLPLDNNVPSATPSAWWRWALMMMQPTDSCRFFNHPKQMTLQDMG

>gi|1419966577|gb|AXA98479.1| capsid protein, partial [Chicken anemia virus]
MARRARRPRGRFYAFRRGRWHNLKRLRRRYKFRHRRRQRYRRRAFRKAFHNPRPGTYSVRLPNPQSTMTI
RFQGIIFLTEGLILPKNSTAGGYADHLYGARVAKISVNLKEFLLASMNLTYVSKIGGPIAGELIADGSQS
QAAQNWPNCWLPLDNNVPSATPSAWWRWALMMMQPTDSCRFFNHPKQMTLQDMG

>gi|1419966562|gb|AXA98478.1| capsid protein, partial [Chicken anemia virus]
MARRARRPRGRFYAFRRGRWHHLKRLRRRYKFRHRRRQRYRRRAFRKAFHNPRPGTYSVRLPNPQSTMTI
RFQGVIFLTEGLILPKNSTAGGYADHMYGARVAKISVNLKEFLLASMNLTYVSKLGGPIAGELIADGSKS
QAAENWPNCWLPLDNNVPSATPSAWWRWALMMMQPTDSCRFFNHPKQMTLQDMG

>gi|1419966550|gb|AXA98477.1| capsid protein, partial [Chicken anemia virus]
MARRARRPRGRFYAFRRGRWHHLKRLRRRYKFRHRRRQRYRRRAFRKAFHNPRPGTYSVRLPNPQSTMTI
RFQGVIFLTEGLILPKNSTAGGYADHMYGARVAKISVNLKEFLLASMNLTYVSKLGGPIAGELIADGSKS
QAAENWPNCWLPLDNNVPSATPSAWWRWALMMMQPTDSCRFFNHPKQMTLQDMG

>gi|1419966539|gb|AXA98476.1| capsid protein, partial [Chicken anemia virus]
MARRARRPRGRFYAFRRGRWHHLKRLRRRYKFRHRRRQRYRRRAFRKAFHNPRPGTYSVRLPNPQSTMTI
RFQGVIFLTEGLILPKNSTAGGYADHMYGARVAKISVNLKEFLLASMNLTYVSKLGGPIAGELIADGSKS
QAAENWPNCWLPLDNNVPSATPSAWWRWALMMMQPTDSCRFFNHPKQMTLQDMG

>gi|1419966528|gb|AXA98475.1| capsid protein, partial [Chicken anemia virus]
MARRARRPRGRFYAFRRGRWHNLKRLRRRYKFRHRRRQRYRRRAFRKAFHNPRPGTYSVRLPNPQSTMTI
RFQGIIFLTEGLILPKNSTAGGYADHLYGARVAKISVNLKEFLLASMNLTYVSKIGGPIAGELIADGSQS
QAAQNWPNCWLPLDNNVPSATPSAWWRWALMMMQPTDSCRFFNHPKQMTLQDMG

>gi|1419966520|gb|AXA98474.1| capsid protein, partial [Chicken anemia virus]
MARRARRPRGRFYAFRRGRWHHLKRLRRRYKFRHRRRQRYRRRAFRKAFHNPRPGTYSVRLPNPQSTMTI
RFQGVIFLTEGLILPKNSTAGGYADHMYGARVAKISVNLKEFLLASMNLTYVSKLGGPIAGELIADGSKS
QAAENWPNCWLPLDNNVPSATPSAWWRWALMMMQPTDSCRFFNHPKQMTLQDMG

>gi|1419966513|gb|AXA98473.1| capsid protein, partial [Chicken anemia virus]
MARRARRPRGRFYAFRRGRWHHLKRLRRRYKFRHRRRQRYRRRAFRKAFHNPRPGTYSVRLPNPQSTMTI
RFQGVIFLTEGLILPKNSTAGGYADHMYGARVAKISVNLKEFLLASMNLTYVSKLGGPIAGELIADGSKS
QAAENWPNCWLPLDNNVPSATPSAWWRWALMMMQPTDSCRFFNHPKQMTLQDMG

>gi|1419966506|gb|AXA98472.1| capsid protein, partial [Chicken anemia virus]
MARRARRPRGRFYAFRRGRWHHLKRLRRRYKFRHRRRQRYRRRAFRKAFHNPRPGTYSVRLPNPQSTMTI
RFQGVIFLTEGLILPKNSTAGGYADHMYGARVAKISVNLKEFLLASMNLTYVSKLGGPIAGELIADGSKS
QAAENWPNCWLPLDNNVPSATPSAWWRWALMMMQPTDSCRFFNHPKQMTLQDMG

>gi|1419966481|gb|AXA98471.1| capsid protein, partial [Chicken anemia virus]
MARRARRPRGRFYAFRRGRWHHLKRLRRRYKFRHRRRQRYRRRAFRKAFHNPRPGTYSVRLPNPQSTMTI
RFQGVIFLTEGLILPKNSTAGGYADHMYGARVAKISVNLKEFLLASMNLTYVSKLGGPIAGELIADGSKS
QAAENWPNCWLPLDNNVPSATPSAWWRWALMMMQPTDSCRFFNHPKQMTLQDMG

>gi|1419966429|gb|AXA98470.1| capsid protein, partial [Chicken anemia virus]
MARRARRPRGRFYAFRRGRWHNLKRLRRRYKFRHRRRQRYRRRAFRKAFHNPRPGTYSVRLPNPQSTMTI
RFQGIIFLTEGLILPKNSTAGGYADHLYGARVAKISVNLKEFLLASMNLTYVSKIGGPIAGELIADGSQS
QAAQNWPNCWLPLDNNVPSATPSAWWRWALMMMQPTDSCRFFNHPKQMTLQDMG

>gi|1419966416|gb|AXA98469.1| capsid protein, partial [Chicken anemia virus]
MARRARRPRGRFYAFRRGRWHHLKRLRRRYKFRHRRRQRYRRRAFRKAFHNPRPGTYSVRLPNPQSTMTI
RFQGVIFLTEGLILPKNSTAGGYADHMYGARVAKISVNLKEFLLASMNLTYVSKLGGPIAGELIADGSKS
QAAENWPNCWLPLDNNVPSATPSAWWRWALMMMQPTDSCRFFNHPKQMTLQDMG

>gi|1419966396|gb|AXA98468.1| capsid protein, partial [Chicken anemia virus]
MARRARRPRGRFYAFRRGRWHHLKRLRRRYKFRHRRRQRYRRRAFRKAFHNPRPGTYSVRLPNPQSTMTI
RFQGVIFLTEGLILPKNSTAGGYADHMYGARVAKISVNLKEFLLASMNLTYVSKLGGPIAGELIADGSKS
QAAENWPNCWLPLDNNVPSATPSAWWRWALMMMQPTDSCRFFNHPKQMTLQDMG

>gi|1419966382|gb|AXA98467.1| capsid protein, partial [Chicken anemia virus]
MARRARRPRGRFYAFRRGRWHHLKRLRRRYKFRHRRRQRYRRRAFRKAFHNPRPGTYSVRLPNPQSTMTI
RFQGVIFLTEGLILPKNSTAGGYADHMYGARVAKISVNLKEFLLASMNLTYVSKLGGPIAGELIADGSKS
QAAENWPNCWLPLDNNVPSATPSAWWRWALMMMQPTDSCRFFNHPKQMTLQDMG

>gi|1419966349|gb|AXA98466.1| capsid protein, partial [Chicken anemia virus]
MARRARRPRGRFYAFRRGRWHHLKRLRRRYKFRHRRRQRYRRRAFRKAFHNPRPGTYSVRLPNPQSTMTI
RFQGVIFLTEGLILPKNSTAGGYADHMYGARVAKISVNLKEFLLASMNLTYVSKLGGPIAGELIADGSKS
QAAENWPNCWLPLDNNVPSATPSAWWRWALMMMQPTDSCRFFNHPKQMTLQDMG

>gi|1419966343|gb|AXA98465.1| capsid protein, partial [Chicken anemia virus]
MARRARRPRGRFYAFRRGRWHHLKRLRRRYKFRHRRRQRYRRRAFRKAFHNPRPGTYSVRLPNPQSTMTI
RFQGVIFLTEGLILPKNSTAGGYADHMYGARVAKISVNLKEFLLASMNLTYVSKLGGPIAGELIADGSKS
QAAENWPNCWLPLDNNVPSATPSAWWRWALMMMQPTDSCRFFNHPKQMTLQDMG

>gi|1419966260|gb|AXA98464.1| capsid protein, partial [Chicken anemia virus]
MARRARRPRGRFYAFRRGRWHHLKRLRRRYKFRHRRRQRYRRRAFRKAFHNPRPGTYSVRLPNPQSTMTI
RFQGVIFLTEGLILPKNSTAGGYADHMYGARVAKISVNLKEFLLASMNLTYVSKLGGPIAGELIADGSKS
QAAENWPNCWLPLDNNVPSATPSAWWRWALMMMQPTDSCRFFNHPKQMTLQDMG

>gi|1419966248|gb|AXA98463.1| capsid protein, partial [Chicken anemia virus]
MARRARRPRGRFYAFRRGRWHHLKRLRRRYKFRHRRRQRYRRRAFRKAFHNPRPGTYSVRLPNPQSTMTI
RFQGVIFLTEGLILPKNSTAGGYADHMYGARVAKISVNLKEFLLASMNLTYVSKLGGPIAGELIADGSKS
QAAENWPNCWLPLDNNVPSATPSAWWRWALMMMQPTDSCRFFNHPKQMTLQDMG

>gi|1419966236|gb|AXA98462.1| capsid protein, partial [Chicken anemia virus]
MARRARRPRGRFYAFRRGRWHNLKRLRRRYKFRHRRRQRYRRRAFRKAFHNPRPGTYSVRLPNPQSTMTI
RFQGIIFLTEGLILPKNSTAGGYADHLYGARVAKISVNLKEFLLASMNLTYVSKIGGPIAGELIADGSQS
QAAQNWPNCWLPLDNNVPSATPSAWWRWALMMMQPTDSCRFFNHPKQMTLQDMG

>gi|1419966229|gb|AXA98461.1| capsid protein, partial [Chicken anemia virus]
MARRARRPRGRFYAFRRGRWHHLKRLRRRYKFRHRRRQRYRRRAFRKAFHNPRPGTYSVRLPNPQSTMTI
RFQGIIFLTEGLILPKNSTAGGYADHLYGARVAKISVNLKEFLLASMNLTYVSKIGGPIAGELIADGSQS
QAAQNWPNCWLPLDNNVPSATPSAWWRWALMMMQPTDSCRFFNHPKQMTLQDMG

>gi|1419966219|gb|AXA98460.1| capsid protein, partial [Chicken anemia virus]
MARRARRPRGRFYAFRRGRWHNLKRLRRRYKFRHRRRQRYRRRAFRKAFHNPRPGTYSVRLPNPQSTMTI
RFQGIIFLTEGLILPKNSTAGGYADHLYGARVAKISVNLKEFLLASMNLTYVSKIGGPIAGELIADGSQS
QAAQNWPNCWLPLDNNVPSATPSAWWRWALMMMQPTDSCRFFNHPKQMTLQDMG

>gi|1419966201|gb|AXA98459.1| capsid protein, partial [Chicken anemia virus]
MARRARRPRGRFYAFRRGRWHHLKRLRRRYKFRHRRRQRYRRRAFRKAFHNPRPGTYSVRLPNPQSTMTI
RFQGIIFLTEGLILPKNSTAGGYADHLYGARVAKISVNLKEFLLASMNLTYVSKIGGPIAGELIADGSQS
QAAQNWPNCWLPLDNNVPSATPSAWWRWALMMMQPTDSCRFFNHPKQMTLQDMG

>gi|1419966180|gb|AXA98458.1| capsid protein, partial [Chicken anemia virus]
MARRARRPRGRFYAFRRGRWHHLKRLRRRYKFRHRRRQRYRRRAFRKAFHNPRPGTYSVRLPNPQSTMTI
RFQGIIFLTEGLILPKNSTAGGYADHLYGARVAKISVNLKEFLLASMNLTYVSKIGGPIAGELIADGSQS
QAAQNWPNCWLPLDNNVPSATPSAWWRWALMMMQPTDSCRFFNHPKQMTLQDMG

>gi|1419966173|gb|AXA98457.1| capsid protein, partial [Chicken anemia virus]
MARRARRPRGRFYAFRRGRWHHLKRLRRRYKFRHRRRQRYRRRAFRKAFHNPRPGTYSVRLPNPQSTMTI
RFQGIIFLTEGLILPKNSTAGGYADHLYGARVAKISVNLKEFLLASMNLTYVSKIGGPIAGELIADGSQS
QAAQNWPNCWLPLDNNVPSATPSAWWRWALMMMQPTDSCRFFNHPKQMTLQDMG

>gi|1419966160|gb|AXA98456.1| capsid protein, partial [Chicken anemia virus]
MARRARRPRGRFYAFRRGRWHHLKRLRRRYKFRHRRRQRYRRRAFRKAFHNPRPGTYSVRLPNPQSTMTI
RFQGIIFLTEGLILPKNSTAGGYADHLYGARVAKISVNLKEFLLASMNLTYVSKIGGPIAGELIADGSQS
QAAQNWPNCWLPLDNNVPSATPSAWWRWALMMMQPTDSCRFFNHPKQMTLQDMG

>gi|1419966147|gb|AXA98455.1| capsid protein, partial [Chicken anemia virus]
MARRARRPRGRFYAFRRGRWHHLKRLRRRYKFRHRRRQRYRRRAFRKAFHNPRPGTYSVRLPNPQSTMTI
RFQGIIFLTEGLILPKNSTAGGYADHLYGARVAKISVNLKEFLLASMNLTYVSKIGGPIAGELIADGSQS
QAAQNWPNCWLPLDNNVPSATPSAWWRWALMMMQPTDSCRFFNHPKQMTLQDMG

>gi|1419966127|gb|AXA98454.1| capsid protein, partial [Chicken anemia virus]
MARRARRPRGRFYAFRRGRWHHLKRLRRRYKFRHRRRQRYRRRAFRKAFHNPRPGTYSVRLPNPQSTMTI
RFQGIIFLTEGLILPKNSTAGGYADHLYGARVAKISVNLKEFLLASMNLTYVSKIGGPIAGELIADGSQS
QAAQNWPNCWLPLDNNVPSATPSAWWRWALMMMQPTDSCRFFNHPKQMTLQDMG

>gi|1419966120|gb|AXA98453.1| capsid protein, partial [Chicken anemia virus]
MARRARRPRGRFYAFRRGRWHHLKRLRRRYKFRHRRRQRYRRRAFRKAFHNPRPGTYSVRLPNPQSTMTI
RFQGIIFLTEGLILPKNSTAGGYADHLYGARVAKISVNLKEFLLASMNLTYVSKIGGPIAGELIADGSQS
QAAQNWPNCWLPLDNNVPSATPSAWWRWALMMMQPTDSCRFFNHPKQMTLQDMG

>gi|1419966102|gb|AXA98452.1| capsid protein, partial [Chicken anemia virus]
MARRARRPRGRFYAFRRGRWHHLKRLRRRYKFRHRRRQRYRRRAFRKAFHNPRPGTYSVRLPNPQSTMTI
RFQGIIFLTEGLILPKNSTAGGYADHMYGARVAKISVNLKEFLLASMNLTYVSKIGGPIAGELIADGSQS
QAAQNWPNCWLPLDNNVPSATPSAWWKWALMMMQPTDSCGFFNHPKQMTLQDMG

>gi|1419966091|gb|AXA98451.1| capsid protein, partial [Chicken anemia virus]
MARRARRPRGRFYAFRRGRWHQLKRLRRRYKFRHRRRQRYRRRAFRKAFHNPRPGTYSVRLPNPQSTMTI
RFQGIIFLTEGLILPKNSTAGGYADHLYGARVAKISVNLKEFLLASMNLTYVSKIGGPIAGELIADGSQS
QAAQNWPNCWLPLDNNVPSATPSAWWRWALMMMQPTDSCRFFNHPKQMTLQDMG

>gi|1419966081|gb|AXA98450.1| capsid protein, partial [Chicken anemia virus]
MARRARRPRGRFYAFRRGRWHHLKRLRRRYKFRHRRRQRYRRRAFRKAFHNPRPGTYSVRLPNPQSTMTI
RFQGVIFLTEGLILPKNSTAGGYADHMYGARVAKISVNLKEFLLASMNLTYVSKLGGPIAGELIADGSKS
[truncated: 136,980 more chars]
