# Supplementary material for: Design of a Multiepitope Vaccine against Chicken Anemia Virus Disease
Source: Viruses. 2022 Jun 30;14(7):1456. doi: 10.3390/v14071456 (PMC9318905; doi:10.3390/v14071456)
Supplement: Supplementary file 1 [file viruses-14-01456-s001.zip › Supplementary file 3.txt]

ADHIFGARVAKISVNLKEFLLASMNLTYVSKLGGPIAGELIADGSKSQAA
ADHLSGARVAKVSVNLKEFLLASMNLTYVSKIGGPIAGELIADGSQSQTA
ADHLYGAGVAKISVNLKEFLLASMNLTYVSKIGGPIAGELIADGSQSQAA
ADHLYGARVAKISVNLKEFLLASMNLTYMSKLGGPIAGEWMADRSKSQAA
ADHLYGARVAKISVNLKEFLLASMNLTYVSKIGGPIAGEL
ADHLYGARVAKISVNLKEFLLASMNLTYVSKIGGPIAGELIADGSKSQAA
ADHLYGARVAKISVNLKEFLLASMNLTYVSKIGGPIAGELIADGSQAQAA
ADHLYGARVAKISVNLKEFLLASMNLTYVSKIGGPIAGELIADGSQSQAA
ADHLYGARVAKISVNLKEFLLASMNLTYVSKIGGPIAGELIADGSRSQAA
ADHLYGARVAKISVNLKEFLLASMNLTYVSKIGGPIAGELIADGSXSQAA
ADHLYGARVAKISVNLKEFLLASMNLTYVSKIGGPIPGELIADGSQSQAA
ADHLYGARVAKISVNLKEFLLASMNLTYVSKIGGPVAGELIADGSQSQAA
ADHLYGARVAKISVNLKEFLLASMNLTYVSKLGGPIAGELIADGSKSQAA
ADHLYGARVAKISVNLKEFLLASMNLTYVSKLGGPIAGELIADGSNPQAA
ADHLYGARVAKISVNLKEFLLASMNLTYVSKLGGPIAGEMIADGSKSQAA
ADHMFGARVAKISVNLKEFLLASMNLTYVSKIGGPIAGELIADGSKSQAA
ADHMFGARVAKISVNLKEFLLASMNLTYVSKLGGPIAGELIADGSKSQAA
AFRKAFHDPRPGTYSVRLPNPQSTMTIRFQGIIFLTEGLILPKNSTAGGY
AFRKAFHDPRPGTYSVRLPNPQSTMTIRFQGVIFLTEGLILPKNSTAGGY
AFRKAFHNLRPGTYSVRLPNPQSTMTIRFQGVIFLTEGLILPKNSTAGGY
AFRKAFHNPRPGAYSVRLPNPQSTMTIRFQGVIFLTEGLILPKNSTAGGY
AFRKAFHNPRPGTYRVRLPNPQSTMTIRFQGIIFLTEGLILPKNSTAGGY
AFRKAFHNPRPGTYSVKLPSPQSTMTIRFQGVIFLTEGLILPKNSTAGGY
AFRKAFHNPRPGTYSVNLPNPQSTMTIRFQGIIFLTEGLILPKNSTAGGY
AFRKAFHNPRPGTYSVRLPDPQSTMTIRFQGIIFLTEGLILPKNSTAGGY
AFRKAFHNPRPGTYSVRLPDPQSTMTIRFQGVIFLTEGLILPKNSTAGGY
AFRKAFHNPRPGTYSVRLPNPQSTMTIRFQEVIFLTEGLILPKNSTAGGY
AFRKAFHNPRPGTYSVRLPNPQSTMTIRFQGIIFLTEGFILPKNSTAGGY
AFRKAFHNPRPGTYSVRLPNPQSTMTIRFQGIIFLTEGLILPKNSAAGGY
AFRKAFHNPRPGTYSVRLPNPQSTMTIRFQGIIFLTEGLILPKNSTAGEY
AFRKAFHNPRPGTYSVRLPNPQSTMTIRFQGIIFLTEGLILPKNSTAGGY
AFRKAFHNPRPGTYSVRLPNPQSTMTIRFQGIIFLTEGLVLPKNSTAGGY
AFRKAFHNPRPGTYSVRLPNPQSTMTIRFQGIIFLTERFILPKNSTAGGY
AFRKAFHNPRPGTYSVRLPNPQSTMTIRFQGIIFLTGGLILPKNSTAGGY
AFRKAFHNPRPGTYSVRLPNPQSTMTIRFQGIILLTEGLILPKNSTAGGY
AFRKAFHNPRPGTYSVRLPNPQSTMTIRFQGIKFLTEGLILPKNSTAGGY
AFRKAFHNPRPGTYSVRLPNPQSTMTIRFQGINFLTEGLILPKNSTAGGY
AFRKAFHNPRPGTYSVRLPNPQSTMTIRFQGLIFLTEGLILPKNSTAGGY
AFRKAFHNPRPGTYSVRLPNPQSTMTIRFQGTIFLTEGLILPKNSTAGGY
AFRKAFHNPRPGTYSVRLPNPQSTMTIRFQGVIFLAEGLILPKNSTAGGY
AFRKAFHNPRPGTYSVRLPNPQSTMTIRFQGVIFLTEGLILPKNSTAGGY
AFRKAFHNPRPGTYSVRLPNPQSTMTIRFQGVIFLTEGLILPKNSTSGGY
AFRKAFHNPRPGTYSVRLPNPQSTMTIRFQGVIFLTEGLIVPKNSTAGGY
AFRKAFHNPRPGTYSVRLPNPQSTMTIRFQGVIFLTEGLLLPKNSTAGGY
AFRKAFHNPRPGTYSVRLPNPQSTMTIRFQGVIFLTEGPILPKNSTAGGY
AFRKAFHNPRPGTYSVRLPNPQSTMTIRFQGVIFLTKGLILPKNSTAGGY
AFRKAFHNPRPGTYSVRLPNPQSTMTIRFQGVILLTGGLILPKNSTAGGY
AFRKAFHNPRPGTYSVRLPNPQSTMTIRFQGXIFLTEGLILPKNSTAGGY
AFRKAFHNPRPGTYSVRLPSPQSTMTIRFQGVIFLTEGLILPKNSTAGGY
AFRKAFHNPRPGTYSVTLPNPQSTMTIRFQGVIFLTEGPILPKNSTAGGY
AFRKAFHNPRPRTYSVRLPNPQSTMTIRFQGVIFLTEGLILPKNSTAGGY
AFRKAFHSPRPGTYSVRLPNPQSTMTIRFQGIIFLTEGLILPKNSTAGGY
AFRKAFHSPRPGTYSVRLPNPQSTMTIRFQGVTFLTEGLILPKNSTAGGY
AFRKALHNPRPGTYSVRLPNPNLLMTIRFQGVIFLTEGLILPKNSTAGGY
AFRKALHNPRPGTYSVRLPNPQSTMTIRFQGVIFLTEGLILPKNSTAGGY
AFRKGFHNPRPGTYSVRLPNPQSTMTIRFQGIIFLTEGLILPKNSTAGGY
AFRKGFHNPRPGTYSVRLPNPQSTMTIRFQGVIFLTEGLILPKNSTAGGY
AFRKXFHNPRPGTYSVRLPNPQSTMTIRFQGVIFLTEGLILPKNSTAGGY
DELADREADFTPSEEDAGTSSSDFDEDINFDIGG
DELADREADFTPSEEDGGTSSSDFDEDINFDIGG
DELADREADFTPSEEDGGTTSSDFDEDINFDIGG
DSGIVD
ILPKNSTAGGY
LTVCHVASINVNLREFMLATMPLDAKSKIGGPNPYPQHLQGCQWSAQ
QNWPNCWLPLDNNKPSATPSAWWRWALMMMQPTDSCRFFNHPKQMTL
QNWPNCWLPLDNNVPSATPSAWWRWALMMMQPTDSCRSFNHPKQMTL
