# Supplementary material for: Design of a Multiepitope Vaccine against Chicken Anemia Virus Disease
Source: Viruses. 2022 Jun 30;14(7):1456. doi: 10.3390/v14071456 (PMC9318905; doi:10.3390/v14071456)
Supplement: Supplementary file 1 [file viruses-14-01456-s001.zip › Supplementary file 4.txt]

AVGNPSLVRDPDRCRWNYNHSIAVWLREC
EDGGTTSSDFDEDINFDFGGDSGIVDELLGRPFTTPAPVRIV
EDGGTTSSDFDEDINFDIGGDSGIV
EDGGTTSSDFDEDINFDIGGDSGIVGELLGRPFTTPAPVRIV
EDGGTTSSDFEEDINFDIGGDSGIVDELLGRPFTTPAPVRIV
KDGGTTSSDFDEDINFDIGGDSGIVDELLGRPFTTPAPVRIV
LGPLRVQGKRAKRKLDYHYSQPTPNRKKVYKTVRWQDELADREADFTPSE
LLPLRVQGKRAKRKLDYHYSQPTPNRKKVYKTVRWQDELADREADFTPSE
LPLLPADPEPQEGVLDCKMARRARRPRGRFYAFE
LRPLRAQGKRAKRKLDYHYSQPTPNRKKVYKTVRWQDELADREADFTPSE
LRPLRIQGKRAKRKLDYHYSQPTPNRKKVYKTVRWQDELADREADFTPSE
LRPLRVPGKRAKRKLDYHYSQPTPNRRKVYKTVRWQEELADREADFTPSE
LRPLRVQGKRAKKKLDYHYSQPTPNRKKVYKTVRWQDELADREADFTPSE
LRPLRVQGKRAKRKLDCHYSQPTPNRKKVYKTVRWQDELADREADFTPSE
LRPLRVQGKRAKRKLDYHCSQPTPNRKKVYKTVRWQDELADREADFTPSE
LRPLRVQGKRAKRKLDYHYSQPTPNPKKVYKTVRWQDELADREADFTPSE
LRPLRVQGKRAKRKLDYHYSQPTPNPKKVYKTVRWQDELADREAHFTPSE
LRPLRVQGKRAKRKLDYHYSQPTPNPRKVYKTVRWQDELADREADFTPSE
LRPLRVQGKRAKRKLDYHYSQPTPNREKVYKTVRWQDELADREADFTPSE
LRPLRVQGKRAKRKLDYHYSQPTPNRKKAYKTVRWQDELADREADFTPSE
LRPLRVQGKRAKRKLDYHYSQPTPNRKKVYKAVRWQDELADREADFTPSE
LRPLRVQGKRAKRKLDYHYSQPTPNRKKVYKTVRWQDEHADREADFTPSE
LRPLRVQGKRAKRKLDYHYSQPTPNRKKVYKTVRWQDELADQEADFTPSE
LRPLRVQGKRAKRKLDYHYSQPTPNRKKVYKTVRWQDELADREAD
LRPLRVQGKRAKRKLDYHYSQPTPNRKKVYKTVRWQDELADREADFPPSE
LRPLRVQGKRAKRKLDYHYSQPTPNRKKVYKTVRWQDELADREADFTPPE
LRPLRVQGKRAKRKLDYHYSQPTPNRKKVYKTVRWQDELADREADFTPSE
LRPLRVQGKRAKRKLDYHYSQPTPNRKKVYKTVRWQDELADREAGFTPSE
LRPLRVQGKRAKRKLDYHYSQPTPNRKKVYKTVRWQDELADREANFTPSE
LRPLRVQGKRAKRKLDYHYSQPTPNRKKVYKTVRWQDELADREAVFTPSE
LRPLRVQGKRAKRKLDYHYSQPTPNRKKVYKTVRWQDELADREDDFTPSE
LRPLRVQGKRAKRKLDYHYSQPTPNRKKVYKTVRWQDELADREEDFTPSE
LRPLRVQGKRAKRKLDYHYSQPTPNRKKVYKTVRWQDELADREGDFTPSE
LRPLRVQGKRAKRKLDYHYSQPTPNRKKVYKTVRWQDELADRGADFTPSE
LRPLRVQGKRAKRKLDYHYSQPTPNRKKVYKTVRWQDELAYREADFTPSE
LRPLRVQGKRAKRKLDYHYSQPTPNRKKVYKTVRWQDERADREADFTPSE
LRPLRVQGKRAKRKLDYHYSQPTPNRKKVYKTVRWQFELADREADFTPSE
LRPLRVQGKRAKRKLDYHYSQPTPPRKKVYKTVRWQDELADREADFTPSE
LRPLRVQGKRAKRKLDYHYSQPTPSRKKVYKTVRWQDELADREADFTPSE
LRPLRVQGKRAKRKLDYYYSQPTPNRKKVYKTVRWQDELADREADFTPSE
LRPLRVQGKRAKRKLEYHYSQPTPNRKKVYKTVRWQDELADREADFTPSE
LRPLRVQGKRAKTKLDYHYSQPTPNRKKVYKTVRWQDELADREADFTPSE
LRPLRVQGKRARRKLDYLYSQPTPNRDKVYKTVRWQDELADREADFTPSE
LRPLRVQGKRVKRKLDYHYSQPTPNRKKAYKTVRWQDELADREADFTPSE
LRPLRVQGKRVKRKLDYHYSQPTPNRKKVYKTVRWQDELADREADFTPSE
PRPLRVQGKRAKRKLDYHYSQPTPNRKKVYKTVRWQDELADREADFTPSE
PRYDLQLRTIPKALVSRMCRTCGPINPSLPRRSDPATPPSTGEASYKKAW
TPSSDFDEDINFDIGGDSGIVDELLGRPFTTPAPVRIV
VGNPSLQRDPDWYRWNYNHSIAVWLREC
